# Supplementary material for: Integrated Analysis of Tissue-Specific Gene Expression in Diabetes by Tensor Decomposition Can Identify Possible Associated Diseases
Source: Genes (Basel). 2022 Jun 20;13(6):1097. doi: 10.3390/genes13061097 (PMC9222230; doi:10.3390/genes13061097)
Supplement: Supplementary file 1 [file genes-13-01097-s001.zip]

Archive with 15 entries (13 files):
- genes-1739228-supplementary/
- genes-1739228-supplementary/Sample.R
- genes-1739228-supplementary/Suppl/
- genes-1739228-supplementary/Supplementary_Information.pdf
- genes-1739228-supplementary/Suppl/gene.xlsx
- genes-1739228-supplementary/Suppl/gene_limma_adipose.xlsx
- genes-1739228-supplementary/Suppl/gene_limma_liver.xlsx
- genes-1739228-supplementary/Suppl/gene_sam_adipose.xlsx
- genes-1739228-supplementary/Suppl/gene_sam_combat.xlsx
- genes-1739228-supplementary/Suppl/gene_sam_liver.xlsx
- genes-1739228-supplementary/Suppl/gene_sam_muscle.xlsx
- genes-1739228-supplementary/Suppl/gene_ttest_adipose.xlsx
- genes-1739228-supplementary/Suppl/gene_ttest_combat.xlsx
- genes-1739228-supplementary/Suppl/gene_ttest_liver.xlsx
- genes-1739228-supplementary/Suppl/gene_ttest_muscle.xlsx
