# Supplementary material for: Integrated Analysis of Tissue-Specific Gene Expression in Diabetes by Tensor Decomposition Can Identify Possible Associated Diseases
Source: Genes (Basel). 2022 Jun 20;13(6):1097. doi: 10.3390/genes13061097 (PMC9222230; doi:10.3390/genes13061097)
Supplement: Supplementary file 1 [file genes-13-01097-s001.zip › genes-1739228-supplementary/Suppl/gene.xlsx]

## Sheet: gene
1367452_at
1367454_at
1367459_at
1367460_at
1367462_at
1367467_at
1367469_at
1367470_at
1367475_at
1367481_at
1367485_at
1367496_at
1367503_at
1367510_at
1367512_at
1367531_at
1367549_a_at
1367553_x_at
1367555_at
1367556_s_at
1367557_s_at
1367559_at
1367561_at
1367562_at
1367563_at
1367565_a_at
1367567_at
1367569_at
1367572_at
1367573_at
1367574_at
1367575_at
1367576_at
1367578_at
1367579_a_at
1367581_a_at
1367582_at
1367583_at
1367584_at
1367586_at
1367588_a_at
1367589_at
1367591_at
1367593_at
1367595_s_at
1367597_at
1367598_at
1367599_at
1367600_at
1367603_at
1367605_at
1367606_at
1367610_at
1367612_at
1367613_at
1367614_at
1367620_at
1367622_at
1367623_at
1367624_at
1367626_at
1367628_at
1367629_at
1367635_at
1367639_a_at
1367640_at
1367641_at
1367643_at
1367644_at
1367646_at
1367647_at
1367650_at
1367651_at
1367652_at
1367654_at
1367655_at
1367656_at
1367657_at
1367660_at
1367661_at
1367662_at
1367666_at
1367667_at
1367668_a_at
1367670_at
1367672_at
1367674_at
1367677_at
1367678_at
1367679_at
1367680_at
1367681_at
1367685_at
1367686_at
1367687_a_at
1367689_a_at
1367691_at
1367693_at
1367696_at
1367700_at
1367702_at
1367704_at
1367706_at
1367707_at
1367708_a_at
1367709_at
1367711_at
1367717_at
1367721_at
1367722_at
1367724_a_at
1367729_at
1367732_at
1367734_at
1367735_at
1367737_at
1367739_at
1367742_at
1367749_at
1367755_at
1367757_at
1367764_at
1367765_at
1367770_at
1367773_at
1367775_at
1367777_at
1367779_at
1367782_at
1367784_a_at
1367789_at
1367791_at
1367793_at
1367798_at
1367799_at
1367800_at
1367801_at
1367804_at
1367807_at
1367808_at
1367811_at
1367814_at
1367818_at
1367819_at
1367823_at
1367827_at
1367832_at
1367838_at
1367844_at
1367846_at
1367850_at
1367853_at
1367854_at
1367855_at
1367856_at
1367857_at
1367860_a_at
1367863_at
1367864_at
1367870_at
1367871_at
1367873_at
1367876_at
1367880_at
1367887_at
1367892_at
1367894_at
1367895_at
1367896_at
1367897_at
1367898_at
1367900_at
1367902_at
1367909_at
1367911_at
1367914_at
1367915_at
1367917_at
1367928_at
1367929_at
1367940_at
1367951_at
1367959_a_at
1367962_at
1367964_at
1367969_at
1367971_at
1367973_at
1367974_at
1367985_at
1367988_at
1367995_at
1367998_at
1367999_at
1368000_at
1368006_at
1368013_at
1368016_at
1368021_at
1368029_at
1368037_at
1368042_a_at
1368048_at
1368051_at
1368052_at
1368060_at
1368071_at
1368077_at
1368080_at
1368095_at
1368098_a_at
1368103_at
1368108_at
1368109_at
1368132_at
1368141_at
1368143_at
1368150_at
1368151_at
1368155_at
1368160_at
1368161_a_at
1368174_at
1368180_s_at
1368182_at
1368187_at
1368188_at
1368189_at
1368202_a_at
1368205_at
1368211_at
1368212_at
1368223_at
1368224_at
1368237_at
1368241_a_at
1368245_at
1368252_at
1368253_at
1368266_at
1368271_a_at
1368272_at
1368277_at
1368280_at
1368283_at
1368288_at
1368289_at
1368295_at
1368304_at
1368316_at
1368317_at
1368318_at
1368322_at
1368332_at
1368335_at
1368347_at
1368356_a_at
1368360_at
1368373_at
1368380_at
1368387_at
1368394_at
1368397_at
1368406_at
1368418_a_at
1368420_at
1368430_at
1368431_at
1368433_at
1368435_at
1368442_at
1368453_at
1368461_at
1368464_at
1368467_at
1368468_at
1368474_at
1368490_at
1368497_at
1368504_at
1368514_at
1368518_at
1368520_at
1368536_at
1368542_at
1368544_a_at
1368561_at
1368563_at
1368565_at
1368566_a_at
1368569_at
1368578_at
1368583_a_at
1368587_at
1368600_at
1368609_at
1368621_at
1368622_at
1368627_at
1368651_at
1368653_a_at
1368655_at
1368669_at
1368671_at
1368674_at
1368686_at
1368695_at
1368706_at
1368707_at
1368720_at
1368724_a_at
1368731_at
1368733_at
1368741_at
1368755_at
1368769_at
1368780_at
1368790_at
1368794_at
1368806_at
1368808_at
1368809_at
1368810_a_at
1368816_at
1368817_at
1368818_at
1368819_at
1368821_at
1368822_at
1368824_at
1368826_at
1368829_at
1368835_at
1368838_at
1368842_at
1368869_at
1368883_at
1368893_at
1368894_at
1368924_at
1368927_at
1368934_at
1368943_at
1368947_at
1368949_at
1368961_at
1368965_at
1368966_at
1368984_at
1368990_at
1368992_a_at
1369011_at
1369065_a_at
1369073_at
1369074_at
1369077_at
1369085_s_at
1369110_x_at
1369111_at
1369150_at
1369157_at
1369179_a_at
1369182_at
1369187_a_at
1369206_at
1369224_at
1369225_at
1369264_at
1369273_a_at
1369275_s_at
1369286_at
1369296_at
1369357_at
1369375_a_at
1369407_at
1369424_at
1369435_at
1369449_at
1369450_at
1369465_at
1369473_at
1369492_at
1369502_a_at
1369503_at
1369546_at
1369560_at
1369581_at
1369621_s_at
1369625_at
1369629_at
1369630_at
1369631_at
1369633_at
1369635_at
1369636_at
1369649_at
1369654_at
1369664_at
1369671_at
1369679_a_at
1369701_at
1369706_at
1369716_s_at
1369724_at
1369727_at
1369736_at
1369746_a_at
1369764_at
1369790_at
1369793_a_at
1369837_at
1369852_at
1369879_a_at
1369897_s_at
1369906_s_at
1369909_s_at
1369926_at
1369927_at
1369928_at
1369929_at
1369930_at
1369931_at
1369933_at
1369934_at
1369936_at
1369937_at
1369939_at
1369940_at
1369942_at
1369943_at
1369944_at
1369952_at
1369953_a_at
1369954_at
1369955_at
1369956_at
1369958_at
1369959_at
1369960_at
1369961_at
1369964_at
1369966_a_at
1369973_at
1369976_at
1369979_at
1369980_s_at
1369982_at
1369986_at
1369999_a_at
1370002_at
1370006_at
1370009_at
1370010_at
1370011_at
1370019_at
1370020_at
1370024_at
1370026_at
1370027_a_at
1370033_at
1370054_at
1370056_at
1370057_at
1370060_at
1370062_at
1370065_at
1370067_at
1370072_at
1370086_at
1370109_s_at
1370112_at
1370115_at
1370130_at
1370131_at
1370135_at
1370148_at
1370149_at
1370150_a_at
1370151_at
1370154_at
1370155_at
1370156_at
1370161_at
1370165_at
1370168_at
1370169_at
1370170_at
1370171_at
1370172_at
1370173_at
1370184_at
1370190_at
1370193_at
1370198_at
1370199_at
1370200_at
1370202_at
1370203_at
1370204_at
1370207_at
1370214_at
1370215_at
1370218_at
1370220_at
1370226_at
1370228_at
1370230_at
1370235_at
1370236_at
1370238_at
1370241_at
1370242_at
1370243_a_at
1370244_at
1370246_at
1370247_a_at
1370249_at
1370262_at
1370274_at
1370275_at
1370276_at
1370277_at
1370278_at
1370281_at
1370283_at
1370284_at
1370286_at
1370288_a_at
1370290_at
1370291_at
1370299_at
1370301_at
1370304_at
1370310_at
1370333_a_at
1370336_at
1370339_at
1370349_a_at
1370350_x_at
1370355_at
1370359_at
1370363_at
1370366_at
1370375_at
1370376_a_at
1370377_at
1370378_at
1370383_s_at
1370394_at
1370396_x_at
1370397_at
1370399_at
1370405_at
1370412_at
1370425_at
1370426_a_at
1370463_x_at
1370475_at
1370479_x_at
1370495_s_at
1370496_at
1370501_at
1370504_a_at
1370511_at
1370524_at
1370534_at
1370547_at
1370570_at
1370580_a_at
1370593_at
1370676_at
1370678_s_at
1370697_a_at
1370699_a_at
1370725_a_at
1370738_a_at
1370792_at
1370803_at
1370804_at
1370806_at
1370808_at
1370810_at
1370822_at
1370824_at
1370825_a_at
1370826_at
1370830_at
1370831_at
1370836_at
1370838_s_at
1370842_at
1370854_at
1370855_at
1370856_at
1370859_at
1370861_at
1370862_at
1370864_at
1370865_at
1370866_at
1370870_at
1370871_at
1370881_at
1370883_at
1370885_at
1370886_a_at
1370888_at
1370890_at
1370891_at
1370892_at
1370893_at
1370895_at
1370900_at
1370907_at
1370913_at
1370918_a_at
1370930_at
1370936_at
1370937_a_at
1370939_at
1370941_at
1370948_a_at
1370949_at
1370952_at
1370956_at
1370959_at
1370960_at
1370964_at
1370967_at
1370971_at
1370982_at
1370992_a_at
1370993_at
1371000_at
1371025_at
1371030_at
1371031_at
1371033_at
1371040_at
1371041_at
1371050_at
1371083_at
1371098_a_at
1371099_at
1371100_at
1371102_x_at
1371109_at
1371113_a_at
1371124_a_at
1371131_a_at
1371133_a_at
1371137_at
1371147_at
1371151_at
1371202_a_at
1371239_s_at
1371241_x_at
1371244_at
1371245_a_at
1371247_at
1371249_at
1371250_at
1371254_at
1371255_at
1371258_at
1371262_at
1371266_at
1371295_at
1371296_at
1371297_at
1371298_at
1371299_at
1371300_at
1371301_at
1371302_at
1371304_a_at
1371307_at
1371308_at
1371309_at
1371310_s_at
1371311_at
1371312_at
1371314_at
1371316_at
1371319_at
1371320_at
1371321_at
1371322_at
1371323_at
1371325_at
1371327_a_at
1371330_at
1371331_at
1371334_at
1371335_at
1371339_at
1371340_at
1371342_at
1371344_at
1371346_at
1371348_at
1371349_at
1371351_at
1371352_at
1371353_at
1371354_at
1371355_at
1371356_at
1371357_at
1371358_at
1371360_at
1371362_at
1371363_at
1371366_at
1371369_at
1371371_at
1371375_at
1371377_at
1371379_at
1371381_at
1371382_at
1371386_at
1371387_at
1371391_at
1371392_at
1371395_at
1371398_at
1371400_at
1371406_at
1371407_at
1371409_at
1371412_a_at
1371414_at
1371415_at
1371416_at
1371417_at
1371419_at
1371421_at
1371422_at
1371427_at
1371429_at
1371434_at
1371435_at
1371440_at
1371441_at
1371445_at
1371446_at
1371447_at
1371455_at
1371460_at
1371461_at
1371469_at
1371472_at
1371474_at
1371475_at
1371481_at
1371482_at
1371483_at
1371487_at
1371488_at
1371489_at
1371492_at
1371493_at
1371495_at
1371499_at
1371505_at
1371506_at
1371508_at
1371511_at
1371514_at
1371518_at
1371519_at
1371527_at
1371541_at
1371542_at
1371547_at
1371549_at
1371554_at
1371558_at
1371571_at
1371572_at
1371574_at
1371575_at
1371576_at
1371577_at
1371583_at
1371588_at
1371599_at
1371605_at
1371615_at
1371627_at
1371632_at
1371634_at
1371636_at
1371638_at
1371639_at
1371644_at
1371646_at
1371648_at
1371652_at
1371653_at
1371665_at
1371679_at
1371680_at
1371682_at
1371686_at
1371689_at
1371691_at
1371692_at
1371694_at
1371697_at
1371699_at
1371701_at
1371703_at
1371710_at
1371711_at
1371723_at
1371724_at
1371725_at
1371727_at
1371729_at
1371730_at
1371731_at
1371732_at
1371736_at
1371738_at
1371746_at
1371752_at
1371762_at
1371763_at
1371766_at
1371771_at
1371772_at
1371774_at
1371776_at
1371777_at
1371780_at
1371783_at
1371786_at
1371794_at
1371795_at
1371798_at
1371801_at
1371803_at
1371821_at
1371824_at
1371837_at
1371838_at
1371840_at
1371841_at
1371843_at
1371844_at
1371847_at
1371853_at
1371856_at
1371857_at
1371864_at
1371869_at
1371870_at
1371872_at
1371883_at
1371886_at
1371894_at
1371897_at
1371901_at
1371904_at
1371905_at
1371912_at
1371918_at
1371921_at
1371927_at
1371933_at
1371936_at
1371938_at
1371939_at
1371940_at
1371946_at
1371948_at
1371949_at
1371954_at
1371959_at
1371966_at
1371969_at
1371972_at
1371977_at
1371984_at
1371986_at
1371997_at
1372002_at
1372006_at
1372011_at
1372012_at
1372015_at
1372030_at
1372031_at
1372037_at
1372038_at
1372054_at
1372056_at
1372059_at
1372069_at
1372070_at
1372071_at
1372075_at
1372084_at
1372085_at
1372088_at
1372090_at
1372099_at
1372100_at
1372101_at
1372103_at
1372104_at
1372107_at
1372111_at
1372123_at
1372132_at
1372135_at
1372136_at
1372144_at
1372149_at
1372158_at
1372159_at
1372168_s_at
1372175_at
1372177_at
1372183_at
1372190_at
1372195_at
1372209_at
1372234_at
1372240_at
1372242_at
1372246_at
1372247_at
1372249_at
1372250_at
1372252_at
1372256_at
1372264_at
1372276_at
1372277_at
1372280_at
1372282_at
1372284_at
1372286_at
1372289_at
1372294_at
1372296_at
1372303_at
1372317_at
1372318_at
1372330_at
1372332_at
1372342_at
1372359_at
1372364_a_at
1372365_at
1372390_at
1372394_at
1372395_at
1372404_at
1372407_at
1372421_at
1372430_at
1372431_at
1372439_at
1372442_at
1372447_at
1372452_at
1372455_at
1372466_at
1372473_at
1372475_at
1372476_at
1372478_at
1372481_at
1372484_at
1372486_at
1372490_at
1372500_at
1372505_at
1372513_at
1372524_at
1372527_at
1372534_at
1372536_at
1372538_at
1372542_at
1372544_at
1372550_at
1372565_at
1372569_at
1372571_at
1372585_at
1372586_at
1372587_at
1372595_at
1372600_at
1372601_at
1372603_at
1372606_at
1372615_at
1372624_at
1372639_at
1372640_at
1372641_at
1372643_at
1372647_at
1372649_at
1372658_at
1372659_at
1372665_at
1372666_at
1372680_at
1372695_at
1372701_at
1372711_at
1372715_at
1372721_at
1372723_at
1372724_at
1372728_at
1372736_at
1372737_at
1372741_at
1372743_at
1372745_at
1372752_at
1372757_at
1372758_at
1372765_a_at
1372767_at
1372773_at
1372790_at
1372803_at
1372806_at
1372818_at
1372835_at
1372841_at
1372856_at
1372858_at
1372863_at
1372865_at
1372876_at
1372885_at
1372889_at
1372890_at
1372905_at
1372907_at
1372947_at
1372979_at
1373011_at
1373016_at
1373019_at
1373020_at
1373024_at
1373025_at
1373032_at
1373036_at
1373041_at
1373042_at
1373047_at
1373049_at
1373058_at
1373059_at
1373064_at
1373065_at
1373066_at
1373072_at
1373078_at
1373082_at
1373085_at
1373090_at
1373092_at
1373093_at
1373106_at
1373108_at
1373114_at
1373116_at
1373121_at
1373130_at
1373139_at
1373145_at
1373152_at
1373164_at
1373167_at
1373188_at
1373193_at
1373195_at
1373203_at
1373204_at
1373206_at
1373210_at
1373235_at
1373240_at
1373245_at
1373258_at
1373291_at
1373299_at
1373333_at
1373337_at
1373339_at
1373362_at
1373365_at
1373368_at
1373369_at
1373371_a_at
1373374_at
1373378_at
1373387_at
1373391_at
1373397_at
1373400_at
1373410_at
1373415_at
1373416_at
1373420_at
1373432_at
1373452_at
1373463_at
1373466_at
1373470_at
1373473_a_at
1373478_at
1373479_at
1373488_at
1373490_at
1373492_at
1373497_at
1373501_at
1373512_at
1373515_at
1373529_at
1373554_at
1373571_at
1373575_at
1373577_at
1373586_at
1373590_at
1373595_at
1373615_at
1373620_at
1373648_at
1373652_at
1373657_at
1373673_at
1373674_at
1373684_at
1373686_at
1373696_at
1373697_at
1373710_at
1373718_at
1373723_at
1373748_at
1373755_at
1373790_at
1373803_a_at
1373815_at
1373818_at
1373843_at
1373866_at
1373873_at
1373877_at
1373878_at
1373881_at
1373892_at
1373894_at
1373901_at
1373903_at
1373909_at
1373911_at
1373915_at
1373920_at
1373929_at
1373937_at
1373947_at
1373951_at
1373953_at
1373959_at
1373970_at
1373999_at
1374006_at
1374012_at
1374017_at
1374029_at
1374049_at
1374056_at
1374060_at
1374061_at
1374063_at
1374088_at
1374099_at
1374104_at
1374139_at
1374172_at
1374180_at
1374222_at
1374244_at
1374248_at
1374254_a_at
1374278_at
1374312_at
1374320_at
1374339_at
1374346_at
1374349_at
1374352_at
1374353_x_at
1374393_at
1374401_at
1374413_at
1374420_at
1374426_at
1374431_at
1374436_at
1374440_at
1374456_at
1374463_at
1374476_at
1374496_at
1374499_at
1374508_at
1374513_at
1374527_at
1374529_at
1374541_at
1374570_at
1374585_at
1374610_at
1374619_at
1374622_at
1374635_at
1374677_at
1374710_at
1374712_at
1374722_at
1374752_at
1374758_at
1374770_at
1374778_at
1374779_at
1374789_at
1374796_at
1374800_at
1374846_at
1374863_at
1374895_at
1374904_at
1374932_at
1374933_at
1374947_at
1374951_at
1374987_at
1374989_at
1375003_at
1375031_at
1375034_at
1375055_at
1375092_at
1375108_at
1375119_at
1375137_at
1375138_at
1375144_at
1375146_at
1375162_at
1375170_at
1375181_at
1375197_at
1375205_at
1375220_at
1375224_at
1375246_at
1375247_at
1375259_at
1375266_at
1375295_at
1375297_at
1375298_at
1375302_at
1375303_at
1375335_at
1375336_at
1375338_at
1375340_at
1375343_at
1375349_at
1375358_at
1375368_at
1375411_at
1375422_at
1375424_at
1375445_at
1375452_at
1375476_at
1375516_at
1375517_at
1375518_at
1375519_at
1375523_at
1375525_at
1375575_at
1375628_at
1375633_at
1375635_at
1375638_at
1375639_at
1375640_at
1375642_at
1375658_at
1375660_at
1375669_at
1375687_at
1375705_at
1375739_at
1375843_at
1375845_at
1375848_at
1375855_at
1375862_at
1375867_at
1375870_a_at
1375881_at
1375882_at
1375896_at
1375898_at
1375908_at
1375911_at
1375928_at
1375932_at
1375944_at
1375971_at
1375982_at
1375990_a_at
1376005_at
1376015_at
1376076_at
1376091_at
1376099_at
1376105_at
1376165_at
1376174_at
1376193_at
1376198_at
1376209_at
1376227_at
1376259_at
1376296_at
1376319_at
1376321_at
1376457_at
1376498_at
1376569_at
1376572_a_at
1376573_at
1376575_at
1376589_at
1376620_at
1376632_at
1376640_at
1376645_at
1376646_at
1376649_at
1376652_at
1376672_at
1376683_at
1376700_at
1376719_at
1376724_at
1376727_at
1376734_at
1376749_at
1376788_at
1376793_at
1376845_at
1376847_at
1376868_at
1376878_at
1376884_a_at
1376924_a_at
1376927_at
1376929_at
1376968_at
1376977_at
1376997_at
1376999_at
1377004_at
1377033_at
1377048_at
1377054_at
1377065_at
1377151_at
1377163_at
1377192_a_at
1377239_at
1377271_at
1377275_at
1377334_at
1377375_at
1377448_at
1377499_a_at
1377563_at
1377573_at
1377576_at
1377594_at
1377595_at
1377599_at
1377610_at
1377617_at
1377639_at
1377642_at
1377653_at
1377659_at
1377660_at
1377666_at
1377671_at
1377686_at
1377695_at
1377702_at
1377719_a_at
1377720_x_at
1377725_at
1377739_at
1377747_at
1377758_at
1377761_at
1377788_at
1377806_at
1377807_a_at
1377808_at
1377831_at
1377916_at
1377999_at
1378074_at
1378100_at
1378233_at
1378327_at
1378332_at
1378346_at
1378371_at
1378419_at
1378423_at
1378482_at
1378531_at
1378603_at
1378679_at
1378739_at
1378848_at
1378927_at
1379206_at
1379240_at
1379243_at
1379255_at
1379264_at
1379274_at
1379277_at
1379318_at
1379326_at
1379344_at
1379345_at
1379361_at
1379376_at
1379420_at
1379427_at
1379433_at
1379452_at
1379456_at
1379483_at
1379491_at
1379526_at
1379534_at
1379635_at
1379663_at
1379707_at
1379734_at
1379737_a_at
1379744_at
1379770_at
1379812_at
1379884_at
1379906_at
1379910_at
1379913_at
1379921_at
1379932_at
1379936_at
1379953_at
1380013_at
1380062_at
1380066_at
1380085_at
1380088_at
1380104_at
1380107_a_at
1380146_at
1380278_at
1380347_at
1380458_at
1380500_s_at
1380533_at
1380665_at
1380699_at
1380726_at
1380811_at
1380854_at
1380865_at
1380909_at
1380948_at
1380975_at
1381006_at
1381046_at
1381048_at
1381162_at
1381203_at
1381477_at
1381575_at
1381578_at
1381605_at
1381915_at
1381925_x_at
1381967_at
1381968_at
1381993_at
1381997_at
1382005_at
1382028_at
1382043_at
1382045_at
1382101_at
1382174_at
1382179_at
1382184_at
1382192_at
1382211_at
1382212_at
1382229_at
1382235_at
1382249_at
1382265_at
1382278_at
1382280_at
1382296_at
1382326_at
1382426_at
1382439_at
1382443_at
1382452_at
1382488_at
1382537_at
1382554_at
1382599_at
1382678_at
1382680_at
1382749_at
1382835_at
1382861_at
1382864_at
1382924_at
1382945_at
1382950_at
1383003_at
1383040_a_at
1383046_at
1383062_at
1383063_a_at
1383064_at
1383069_at
1383071_at
1383072_at
1383073_at
1383080_at
1383084_at
1383085_at
1383094_at
1383130_at
1383137_at
1383141_a_at
1383161_a_at
1383162_at
1383193_at
1383197_at
1383219_at
1383236_at
1383240_at
1383242_a_at
1383243_at
1383257_at
1383263_at
1383272_at
1383291_at
1383324_at
1383326_a_at
1383327_at
1383328_x_at
1383332_at
1383391_a_at
1383392_at
1383413_at
1383425_at
1383469_at
1383478_at
1383479_at
1383486_at
1383516_at
1383538_at
1383564_at
1383574_at
1383624_at
1383632_at
1383644_at
1383672_at
1383696_at
1383732_at
1383733_at
1383749_at
1383770_at
1383787_at
1383795_at
1383796_at
1383833_at
1383836_at
1383899_at
1383904_at
1383916_at
1383939_at
1383942_at
1383965_at
1383986_at
1383998_at
1384033_at
1384060_at
1384125_at
1384126_a_at
1384127_at
1384160_at
1384164_at
1384180_at
1384253_at
1384262_at
1384334_at
1384335_at
1384388_at
1384417_at
1384422_at
1384499_at
1384507_at
1384510_at
1384525_at
1384544_at
1384548_at
1384617_at
1384707_at
1384724_at
1384737_at
1384867_at
1384928_at
1384934_at
1384971_at
1385035_at
1385171_s_at
1385235_at
1385239_at
1385248_a_at
1385397_at
1385422_at
1385487_at
1385518_at
1385548_at
1385570_at
1385576_at
1385637_at
1385640_at
1385659_at
1385663_at
1385702_at
1385707_at
1385739_at
1385756_at
1385815_at
1385919_at
1386065_at
1386263_at
1386280_at
1386437_at
1386598_at
1386637_at
1386721_at
1386852_x_at
1386858_at
1386859_at
1386862_at
1386863_at
1386864_at
1386865_at
1386866_at
1386867_at
1386871_at
1386873_at
1386874_at
1386875_a_at
1386878_at
1386879_at
1386880_at
1386881_at
1386884_at
1386885_at
1386887_at
1386888_at
1386890_at
1386891_at
1386893_at
1386894_at
1386898_at
1386899_at
1386900_at
1386901_at
1386902_at
1386903_at
1386907_at
1386909_a_at
1386912_at
1386914_at
1386916_at
1386917_at
1386922_at
1386923_at
1386925_at
1386935_at
1386936_at
1386937_at
1386940_at
1386944_a_at
1386950_at
1386951_at
1386953_at
1386954_at
1386956_at
1386960_at
1386961_at
1386962_at
1386965_at
1386968_at
1386970_at
1386975_at
1386977_at
1386978_at
1386980_at
1386985_at
1386993_at
1386996_at
1386999_at
1387005_at
1387006_at
1387010_s_at
1387015_at
1387016_a_at
1387019_at
1387022_at
1387028_a_at
1387029_at
1387031_at
1387033_at
1387034_at
1387047_at
1387050_s_at
1387052_at
1387053_at
1387059_at
1387060_at
1387071_a_at
1387074_at
1387076_at
1387081_at
1387082_at
1387087_at
1387093_at
1387108_at
1387109_at
1387111_at
1387118_at
1387121_a_at
1387132_at
1387139_at
1387145_at
1387174_a_at
1387178_a_at
1387181_at
1387189_at
1387203_at
1387223_at
1387227_at
1387228_at
1387234_at
1387240_at
1387243_at
1387260_at
1387271_at
1387276_at
1387279_at
1387282_at
1387284_at
1387291_at
1387307_at
1387314_at
1387323_at
1387325_at
1387328_at
1387340_at
1387344_at
1387345_at
1387346_at
1387351_at
1387354_at
1387361_s_at
1387370_at
1387373_at
1387375_at
1387388_at
1387396_at
1387398_at
1387445_at
1387449_at
1387458_at
1387505_at
1387508_at
1387511_at
1387521_at
1387528_at
1387625_at
1387630_at
1387654_at
1387659_at
1387665_at
1387669_a_at
1387672_at
1387673_a_at
1387679_at
1387698_at
1387703_a_at
1387710_at
1387725_at
1387748_at
1387765_at
1387768_at
1387769_a_at
1387770_at
1387772_at
1387773_at
1387774_at
1387777_at
1387780_at
1387787_at
1387794_at
1387798_a_at
1387804_at
1387806_at
1387811_at
1387814_at
1387816_at
1387825_at
1387830_at
1387852_at
1387854_at
1387855_at
1387857_at
1387860_at
1387862_at
1387863_at
1387864_at
1387867_at
1387877_at
1387878_at
1387883_a_at
1387885_at
1387886_at
1387887_at
1387888_at
1387892_at
1387898_at
1387900_at
1387902_a_at
1387908_at
1387914_at
1387922_at
1387925_at
1387946_at
1387949_at
1387955_at
1387957_a_at
1387963_a_at
1387967_at
1387985_a_at
1387994_at
1387995_a_at
1388027_a_at
1388031_x_at
1388071_x_at
1388076_at
1388103_at
1388108_at
1388110_at
1388112_at
1388113_at
1388114_at
1388116_at
1388118_at
1388119_at
1388121_at
1388122_at
1388138_at
1388139_at
1388145_at
1388153_at
1388155_at
1388159_at
1388160_a_at
1388163_at
1388166_at
1388167_at
1388190_at
1388195_at
1388196_at
1388200_at
1388206_a_at
1388217_a_at
1388229_a_at
1388240_a_at
1388244_s_at
1388272_at
1388294_at
1388297_at
1388300_at
1388301_at
1388303_at
1388304_at
1388312_at
1388314_at
1388315_at
1388318_at
1388323_at
1388326_at
1388327_at
1388331_at
1388332_at
1388335_at
1388337_at
1388339_at
1388343_at
1388345_at
1388347_at
1388348_at
1388349_at
1388350_at
1388358_at
1388361_at
1388362_at
1388364_at
1388365_at
1388369_at
1388370_at
1388372_at
1388375_at
1388377_at
1388387_at
1388389_at
1388391_at
1388392_at
1388393_at
1388395_at
1388400_at
1388403_at
1388408_at
1388410_at
1388413_at
1388414_at
1388416_at
1388417_at
1388423_at
1388424_at
1388427_at
1388431_at
1388442_at
1388449_at
1388451_at
1388453_at
1388455_at
1388460_at
1388463_at
1388465_at
1388469_at
1388478_at
1388481_at
1388483_at
1388487_at
1388489_at
1388492_at
1388494_at
1388496_at
[truncated: 542 more rows]

## Sheet: Sheet2
From	To	Species	Gene Name
1369011_at	APOA5	Rattus norvegicus	apolipoprotein A5(Apoa5)
1370883_at	RT1-Da	Rattus norvegicus	RT1 class II, locus Da(RT1-Da)
1368202_a_at	DAB2	Rattus norvegicus	DAB2, clathrin adaptor protein(Dab2)
1388975_at	SUCLA2	Rattus norvegicus	succinate-CoA ligase ADP-forming beta subunit(Sucla2)
1393249_at	FLI1	Rattus norvegicus	Fli-1 proto-oncogene, ETS transcription factor(Fli1)
1371853_at	MRPL42	Rattus norvegicus	mitochondrial ribosomal protein L42(Mrpl42)
1389384_at	NDUFAF4	Rattus norvegicus	NADH:ubiquinone oxidoreductase complex assembly factor 4(Ndufaf4)
1393008_at	ARPP19	Rattus norvegicus	cAMP-regulated phosphoprotein 19(Arpp19)
1386954_at	AK2	Rattus norvegicus	adenylate kinase 2(Ak2)
1383046_at	LOC100361907	Rattus norvegicus	complement factor H-related protein B(LOC100361907)
1373072_at	LIMS1	Rattus norvegicus	LIM zinc finger domain containing 1(Lims1)
1371738_at	ANO10	Rattus norvegicus	anoctamin 10(Ano10)
1388619_at	RDX	Rattus norvegicus	radixin(Rdx)
1367999_at	ALDH2	Rattus norvegicus	aldehyde dehydrogenase 2 family (mitochondrial)(Aldh2)
1370838_s_at	SPTAN1	Rattus norvegicus	spectrin, alpha, non-erythrocytic 1(Sptan1)
1398892_at	NPC2	Rattus norvegicus	NPC intracellular cholesterol transporter 2(Npc2)
1369939_at	LOC100363502	Rattus norvegicus	cytochrome c, somatic-like(LOC100363502)
1392644_s_at	TDRP	Rattus norvegicus	testis development related protein(Tdrp)
1377033_at	SERPINF2	Rattus norvegicus	serpin family F member 2(Serpinf2)
1367620_at	ATP5G3	Rattus norvegicus	ATP synthase, H+ transporting, mitochondrial Fo complex, subunit C3 (subunit 9)(Atp5g3)
1367581_a_at	SPP1	Rattus norvegicus	secreted phosphoprotein 1(Spp1)
1390144_at	RGD1359108	Rattus norvegicus	similar to RIKEN cDNA 3110043O21(RGD1359108)
1368155_at	LOC102552121	Rattus norvegicus	uncharacterized LOC102552121(LOC102552121)
1368430_at	LGMN	Rattus norvegicus	legumain(Lgmn)
1398262_at	PRPS2	Rattus norvegicus	phosphoribosyl pyrophosphate synthetase 2(Prps2)
1370895_at	COL5A2	Rattus norvegicus	collagen type V alpha 2 chain(Col5a2)
1367598_at	TTR	Rattus norvegicus	transthyretin(Ttr)
1367460_at	GDI2	Rattus norvegicus	GDP dissociation inhibitor 2(Gdi2)
1393123_at	C8G	Rattus norvegicus	complement C8 gamma chain(C8g)
1387076_at	HIF1A	Rattus norvegicus	hypoxia inducible factor 1 alpha subunit(Hif1a)
1390029_at	TMEM110	Rattus norvegicus	transmembrane protein 110(Tmem110)
1367873_at	ATP6AP1	Rattus norvegicus	ATPase H+ transporting accessory protein 1(Atp6ap1)
1387351_at	FBN1	Rattus norvegicus	fibrillin 1(Fbn1)
1378371_at	RBFOX1	Rattus norvegicus	RNA binding protein, fox-1 homolog 1(Rbfox1)
1367644_at	ADCY6	Rattus norvegicus	adenylate cyclase 6(Adcy6)
1387019_at	ATP5I	Rattus norvegicus	ATP synthase, H+ transporting, mitochondrial Fo complex, subunit E(Atp5i)
1384544_at	PON3	Rattus norvegicus	paraoxonase 3(Pon3)
1369424_at	Cyp2a2	Rattus norvegicus	cytochrome P450, family 2, subfamily a, polypeptide 2(Cyp2a2)
1374431_at	ATP6V1A	Rattus norvegicus	ATPase H+ transporting V1 subunit A(Atp6v1a)
1375642_at	UBE2B	Rattus norvegicus	ubiquitin-conjugating enzyme E2B(Ube2b)
1369940_at	TALDO1	Rattus norvegicus	transaldolase 1(Taldo1)
1387121_a_at	NDRG2	Rattus norvegicus	NDRG family member 2(Ndrg2)
1398364_at	RSRP1	Rattus norvegicus	arginine and serine rich protein 1(Rsrp1)
1371440_at	B2M	Rattus norvegicus	beta-2 microglobulin(B2m)
1398880_at	SUB1	Rattus norvegicus	SUB1 homolog, transcriptional regulator(Sub1)
1398835_at	LOC100361457	Rattus norvegicus	actin, gamma 1 propeptide-like(LOC100361457)
1370871_at	HNRNPA3	Rattus norvegicus	heterogeneous nuclear ribonucleoprotein A3(Hnrnpa3)
1370355_at	SCD	Rattus norvegicus	stearoyl-CoA desaturase(Scd)
1387375_at	KHK	Rattus norvegicus	ketohexokinase(Khk)
1372536_at	COQ8A	Rattus norvegicus	coenzyme Q8A(Coq8a)
1372286_at	TSPAN6	Rattus norvegicus	tetraspanin 6(Tspan6)
1382924_at	PANK1	Rattus norvegicus	pantothenate kinase 1(Pank1)
1389520_at	WDR1	Rattus norvegicus	WD repeat domain 1(Wdr1)
1388460_at	CAPG	Rattus norvegicus	capping actin protein, gelsolin like(Capg)
1372790_at	MDH1	Rattus norvegicus	malate dehydrogenase 1(Mdh1)
1398789_at	LOC100360654	Rattus norvegicus	ribosomal protein L37-like(LOC100360654)
1390807_at	CA5B	Rattus norvegicus	carbonic anhydrase 5B(Ca5b)
1390798_at	PTPRC	Rattus norvegicus	protein tyrosine phosphatase, receptor type, C(Ptprc)
1373657_at	SLC31A2	Rattus norvegicus	solute carrier family 31 member 2(Slc31a2)
1372123_at	SDHB	Rattus norvegicus	succinate dehydrogenase complex iron sulfur subunit B(Sdhb)
1387178_a_at	CBS	Rattus norvegicus	cystathionine beta synthase(Cbs)
1367586_at	LDHA	Rattus norvegicus	lactate dehydrogenase A(Ldha)
1375928_at	LOC100909949	Rattus norvegicus	SET domain containing (lysine methyltransferase) 8(LOC100909949)
1384417_at	APOC4	Rattus norvegicus	apolipoprotein C4(Apoc4)
1388848_at	INF2	Rattus norvegicus	inverted formin, FH2 and WH2 domain containing(Inf2)
1387625_at	IGFBP6	Rattus norvegicus	insulin-like growth factor binding protein 6(Igfbp6)
1387900_at	CDIPT	Rattus norvegicus	CDP-diacylglycerol--inositol 3-phosphatidyltransferase(Cdipt)
1367459_at	ARF1	Rattus norvegicus	ADP-ribosylation factor 1(Arf1)
1371349_at	COL6A1	Rattus norvegicus	collagen type VI alpha 1 chain(Col6a1)
1367734_at	AKR1B1	Rattus norvegicus	aldo-keto reductase family 1 member B(Akr1b1)
1372159_at	JPH2	Rattus norvegicus	junctophilin 2(Jph2)
1368671_at	SRPX	Rattus norvegicus	sushi-repeat-containing protein, X-linked(Srpx)
1369150_at	PDK4	Rattus norvegicus	pyruvate dehydrogenase kinase 4(Pdk4)
1368442_at	F2	Rattus norvegicus	coagulation factor II(F2)
1377573_at	CA5B	Rattus norvegicus	carbonic anhydrase 5B(Ca5b)
1375138_at	TIMP3	Rattus norvegicus	TIMP metallopeptidase inhibitor 3(Timp3)
1372250_at	DBNDD2	Rattus norvegicus	dysbindin domain containing 2(Dbndd2)
1370228_at	TF	Rattus norvegicus	transferrin(Tf)
1387854_at	COL1A2	Rattus norvegicus	collagen type I alpha 2 chain(Col1a2)
1388549_at	NCOA4	Rattus norvegicus	nuclear receptor coactivator 4(Ncoa4)
1388389_at	SEPT2	Rattus norvegicus	septin 2(Sept2)
1390348_at	FOLR2	Rattus norvegicus	folate receptor beta(Folr2)
1388244_s_at	RPSA	Rattus norvegicus	ribosomal protein SA(Rpsa)
1374513_at	LOC100910545	Rattus norvegicus	septin-7-like(LOC100910545)
1371427_at	SPCS1	Rattus norvegicus	signal peptidase complex subunit 1(Spcs1)
1384507_at	FAM105A	Rattus norvegicus	family with sequence similarity 105, member A(Fam105a)
1371763_at	RGD1309534	Rattus norvegicus	similar to RIKEN cDNA 4931406C07(RGD1309534)
1371648_at	DDB1	Rattus norvegicus	damage-specific DNA binding protein 1(Ddb1)
1371488_at	LOC100912030	Rattus norvegicus	succinate dehydrogenase assembly factor 1, mitochondrial-like(LOC100912030)
1371247_at	TNNT3	Rattus norvegicus	troponin T3, fast skeletal type(Tnnt3)
1388644_at	MGLL	Rattus norvegicus	monoglyceride lipase(Mgll)
1388369_at	TMED9	Rattus norvegicus	transmembrane p24 trafficking protein 9(Tmed9)
1386864_at	PGAM1	Rattus norvegicus	phosphoglycerate mutase 1(Pgam1)
1370171_at	HNRNPU	Rattus norvegicus	heterogeneous nuclear ribonucleoprotein U(Hnrnpu)
1368356_a_at	ERAP1	Rattus norvegicus	endoplasmic reticulum aminopeptidase 1(Erap1)
1399096_at	ADD3	Rattus norvegicus	adducin 3(Add3)
1368042_a_at	HMGB1	Rattus norvegicus	high mobility group box 1(Hmgb1)
1382326_at	DEDD	Rattus norvegicus	death effector domain-containing(Dedd)
1373575_at	FCER1G	Rattus norvegicus	Fc fragment of IgE receptor Ig(Fcer1g)
1368818_at	PSME4	Rattus norvegicus	proteasome activator subunit 4(Psme4)
1368741_at	C9	Rattus norvegicus	complement C9(C9)
1374029_at	Hrct1	Rattus norvegicus	histidine rich carboxyl terminus 1(Hrct1)
1390832_at	TMCC3	Rattus norvegicus	transmembrane and coiled-coil domain family 3(Tmcc3)
1373059_at	ANKRD13A	Rattus norvegicus	ankyrin repeat domain 13a(Ankrd13a)
1370941_at	PDGFRA	Rattus norvegicus	platelet derived growth factor receptor alpha(Pdgfra)
1371636_at	ANKRD13C	Rattus norvegicus	ankyrin repeat domain 13C(Ankrd13c)
1367897_at	ACADVL	Rattus norvegicus	acyl-CoA dehydrogenase, very long chain(Acadvl)
1371554_at	TCAP	Rattus norvegicus	titin-cap(Tcap)
1367951_at	PGAM2	Rattus norvegicus	phosphoglycerate mutase 2(Pgam2)
1371099_at	PIGR	Rattus norvegicus	polymeric immunoglobulin receptor(Pigr)
1372069_at	KANK1	Rattus norvegicus	KN motif and ankyrin repeat domains 1(Kank1)
1373723_at	GPIHBP1	Rattus norvegicus	glycosylphosphatidylinositol anchored high density lipoprotein binding protein 1(Gpihbp1)
1367791_at	RAMP1	Rattus norvegicus	receptor activity modifying protein 1(Ramp1)
1388423_at	RGD1302996	Rattus norvegicus	hypothetical protein MGC:15854(RGD1302996)
1371301_at	LOC100360449	Rattus norvegicus	ribosomal protein L9-like(LOC100360449)
1372478_at	CMTM7	Rattus norvegicus	CKLF-like MARVEL transmembrane domain containing 7(Cmtm7)
1387109_at	POR	Rattus norvegicus	cytochrome p450 oxidoreductase(Por)
1372741_at	SCCPDH	Rattus norvegicus	saccharopine dehydrogenase (putative)(Sccpdh)
1387445_at	PHKG1	Rattus norvegicus	phosphorylase kinase, gamma 1(Phkg1)
1383243_at	CEBPA	Rattus norvegicus	CCAAT/enhancer binding protein alpha(Cebpa)
1388906_at	TNS3	Rattus norvegicus	tensin 3(Tns3)
1372765_a_at	ECI2	Rattus norvegicus	enoyl-CoA delta isomerase 2(Eci2)
1387995_a_at	IFITM3	Rattus norvegicus	interferon induced transmembrane protein 3(Ifitm3)
1388345_at	PAK2	Rattus norvegicus	p21 protein (Cdc42/Rac)-activated kinase 2(Pak2)
1372135_at	TWF2	Rattus norvegicus	twinfilin actin-binding protein 2(Twf2)
1371897_at	PLPP7	Rattus norvegicus	phospholipid phosphatase 7(Plpp7)
1387511_at	Cyp2a1	Rattus norvegicus	cytochrome P450, family 2, subfamily a, polypeptide 1(Cyp2a1)
1372905_at	VCL	Rattus norvegicus	vinculin(Vcl)
1388688_at	CCSER2	Rattus norvegicus	coiled-coil serine-rich protein 2(Ccser2)
1368806_at	SELENOP	Rattus norvegicus	selenoprotein P(Selenop)
1367702_at	ACADM	Rattus norvegicus	acyl-CoA dehydrogenase, C-4 to C-12 straight chain(Acadm)
1374570_at	AGPAT2	Rattus norvegicus	1-acylglycerol-3-phosphate O-acyltransferase 2(Agpat2)
1372070_at	IFI30	Rattus norvegicus	IFI30, lysosomal thiol reductase(Ifi30)
1369927_at	MDH2	Rattus norvegicus	malate dehydrogenase 2(Mdh2)
1374499_at	AIDA	Rattus norvegicus	axin interactor, dorsalization associated(Aida)
1373047_at	PRKCI	Rattus norvegicus	protein kinase C, iota(Prkci)
1368520_at	APOA4	Rattus norvegicus	apolipoprotein A4(Apoa4)
1368245_at	UPB1	Rattus norvegicus	beta-ureidopropionase 1(Upb1)
1374800_at	SLC25A15	Rattus norvegicus	solute carrier family 25 member 15(Slc25a15)
1392265_s_at	Mmp23	Rattus norvegicus	matrix metallopeptidase 23(Mmp23)
1383574_at	MAN1A1	Rattus norvegicus	mannosidase, alpha, class 1A, member 1(Man1a1)
1370241_at	Cyp2c7	Rattus norvegicus	cytochrome P450, family 2, subfamily c, polypeptide 7(Cyp2c7)
1398327_at	FERMT2	Rattus norvegicus	fermitin family member 2(Fermt2)
1368347_at	COL5A3	Rattus norvegicus	collagen type V alpha 3 chain(Col5a3)
1367652_at	IGFBP3	Rattus norvegicus	insulin-like growth factor binding protein 3(Igfbp3)
1375908_at	MPZL2	Rattus norvegicus	myelin protein zero-like 2(Mpzl2)
1384867_at	YIPF7	Rattus norvegicus	Yip1 domain family, member 7(Yipf7)
1372242_at	DDX3X	Rattus norvegicus	DEAD-box helicase 3, X-linked(Ddx3x)
1368651_at	PKLR	Rattus norvegicus	pyruvate kinase, liver and RBC(Pklr)
1369375_a_at	CAPN3	Rattus norvegicus	calpain 3(Capn3)
1369157_at	PDE3B	Rattus norvegicus	phosphodiesterase 3B(Pde3b)
1388112_at	SLC25A4	Rattus norvegicus	solute carrier family 25 member 4(Slc25a4)
1398282_at	KYNU	Rattus norvegicus	kynureninase(Kynu)
1371918_at	CD99	Rattus norvegicus	CD99 molecule(Cd99)
1389564_at	CCNL2	Rattus norvegicus	cyclin L2(Ccnl2)
1376845_at	Ifi27l2b	Rattus norvegicus	interferon, alpha-inducible protein 27 like 2B(Ifi27l2b)
1367579_a_at	LOC100909441	Rattus norvegicus	tubulin alpha-1C chain-like(LOC100909441)
1390112_at	EFEMP1	Rattus norvegicus	EGF-containing fibulin-like extracellular matrix protein 1(Efemp1)
1372803_at	FAM213A	Rattus norvegicus	family with sequence similarity 213, member A(Fam213a)
1373011_at	fam134b	Rattus norvegicus	family with sequence similarity 134, member B(Fam134b)
1373894_at	RAB31	Rattus norvegicus	RAB31, member RAS oncogene family(Rab31)
1369473_at	PGM1	Rattus norvegicus	phosphoglucomutase 1(Pgm1)
1377695_at	SMTNL2	Rattus norvegicus	smoothelin-like 2(Smtnl2)
1368021_at	ADH1	Rattus norvegicus	alcohol dehydrogenase 1 (class I)(Adh1)
1378739_at	CIDEC	Rattus norvegicus	cell death-inducing DFFA-like effector c(Cidec)
1387963_a_at	UOX	Rattus norvegicus	urate oxidase(Uox)
1387228_at	SLC2A2	Rattus norvegicus	solute carrier family 2 member 2(Slc2a2)
1367693_at	YWHAH	Rattus norvegicus	tyrosine 3-monooxygenase/tryptophan 5-monooxygenase activation protein, eta(Ywhah)
1371558_at	NISCH	Rattus norvegicus	nischarin(Nisch)
1370547_at	PZP	Rattus norvegicus	pregnancy-zone protein(Pzp)
1367709_at	CD63	Rattus norvegicus	Cd63 molecule(Cd63)
1389449_at	FITM1	Rattus norvegicus	fat storage-inducing transmembrane protein 1(Fitm1)
1371357_at	IGFBP7	Rattus norvegicus	insulin-like growth factor binding protein 7(Igfbp7)
1368536_at	ENPP2	Rattus norvegicus	ectonucleotide pyrophosphatase/phosphodiesterase 2(Enpp2)
1392648_at	MRC1	Rattus norvegicus	mannose receptor, C type 1(Mrc1)
1398260_a_at	SERPIND1	Rattus norvegicus	serpin family D member 1(Serpind1)
1368335_at	APOA1	Rattus norvegicus	apolipoprotein A1(Apoa1)
1388427_at	MXRA8	Rattus norvegicus	matrix remodeling associated 8(Mxra8)
1372757_at	STAT1	Rattus norvegicus	signal transducer and activator of transcription 1(Stat1)
1398597_at	RNF144A	Rattus norvegicus	ring finger protein 144A(Rnf144a)
1398855_at	LOC100911417	Rattus norvegicus	ATP synthase subunit b, mitochondrial-like(LOC100911417)
1374951_at	LOC102556059	Rattus norvegicus	uncharacterized LOC102556059(LOC102556059)
1390881_at	ABRA	Rattus norvegicus	actin-binding Rho activating protein(Abra)
1371746_at	SRL	Rattus norvegicus	sarcalumenin(Srl)
1387772_at	CALM1	Rattus norvegicus	calmodulin 1(Calm1)
1367640_at	Rps12l2	Rattus norvegicus	ribosomal protein S12-like 2(Rps12l2)
1386962_at	PLCB4	Rattus norvegicus	phospholipase C, beta 4(Plcb4)
1388681_at	SAR1B	Rattus norvegicus	secretion associated, Ras related GTPase 1B(Sar1b)
1369976_at	LOC100361920	Rattus norvegicus	dynein light chain 1-like(LOC100361920)
1388868_at	ZFAND5	Rattus norvegicus	zinc finger AN1-type containing 5(Zfand5)
1368790_at	LOC100909524	Rattus norvegicus	protein Z-dependent protease inhibitor-like(LOC100909524)
1369296_at	SULT1C3	Rattus norvegicus	sulfotransferase family 1C member 3(Sult1c3)
1389622_at	SLC25A13	Rattus norvegicus	solute carrier family 25 member 13(Slc25a13)
1368360_at	PLG	Rattus norvegicus	plasminogen(Plg)
1372745_at	PDLIM5	Rattus norvegicus	PDZ and LIM domain 5(Pdlim5)
1372500_at	TMOD3	Rattus norvegicus	tropomodulin 3(Tmod3)
1369980_s_at	MPRIP	Rattus norvegicus	myosin phosphatase Rho interacting protein(Mprip)
1383326_a_at	PDCD4	Rattus norvegicus	programmed cell death 4(Pdcd4)
1389180_at	PHKB	Rattus norvegicus	phosphorylase kinase regulatory subunit beta(Phkb)
1373391_at	TMCO1	Rattus norvegicus	transmembrane and coiled-coil domains 1(Tmco1)
1376296_at	LOC100911217	Rattus norvegicus	adipogenin-like(LOC100911217)
1368835_at	STAT1	Rattus norvegicus	signal transducer and activator of transcription 1(Stat1)
1379635_at	SYAP1	Rattus norvegicus	synapse associated protein 1(Syap1)
1394844_s_at	Cyp4a2	Rattus norvegicus	cytochrome P450, family 4, subfamily a, polypeptide 2(Cyp4a2)
1367578_at	PRDX2	Rattus norvegicus	peroxiredoxin 2(Prdx2)
1371369_at	COL6A2	Rattus norvegicus	collagen type VI alpha 2 chain(Col6a2)
1386917_at	PC	Rattus norvegicus	pyruvate carboxylase(Pc)
1374778_at	CTSC	Rattus norvegicus	cathepsin C(Ctsc)
1383193_at	MSRB3	Rattus norvegicus	methionine sulfoxide reductase B3(Msrb3)
1370290_at	TUBB5	Rattus norvegicus	tubulin, beta 5 class I(Tubb5)
1398458_at	WNK2	Rattus norvegicus	WNK lysine deficient protein kinase 2(Wnk2)
1388995_at	RNF14	Rattus norvegicus	ring finger protein 14(Rnf14)
1389123_at	Ccl6	Rattus norvegicus	chemokine (C-C motif) ligand 6(Ccl6)
1374722_at	C1QTNF1	Rattus norvegicus	C1q and tumor necrosis factor related protein 1(C1qtnf1)
1389179_at	CIDEA	Rattus norvegicus	cell death-inducing DFFA-like effector a(Cidea)
1386888_at	EIF4EBP1	Rattus norvegicus	eukaryotic translation initiation factor 4E binding protein 1(Eif4ebp1)
1369546_at	BBOX1	Rattus norvegicus	gamma-butyrobetaine hydroxylase 1(Bbox1)
1371697_at	LOC100911615	Rattus norvegicus	patatin-like phospholipase domain-containing protein 2-like(LOC100911615)
1391450_at	LOXL2	Rattus norvegicus	lysyl oxidase-like 2(Loxl2)
1370678_s_at	MAOA	Rattus norvegicus	monoamine oxidase A(Maoa)
1390042_at	TMEM140	Rattus norvegicus	transmembrane protein 140(Tmem140)
1370937_a_at	itga7	Rattus norvegicus	integrin subunit alpha 7(Itga7)
1367722_at	DPP7	Rattus norvegicus	dipeptidylpeptidase 7(Dpp7)
1384928_at	ANKRD2	Rattus norvegicus	ankyrin repeat domain 2(Ankrd2)
1376099_at	COL5A1	Rattus norvegicus	collagen type V alpha 1 chain(Col5a1)
1370277_at	SLC25A3	Rattus norvegicus	solute carrier family 25 member 3(Slc25a3)
1388738_at	ATRNL1	Rattus norvegicus	attractin like 1(Atrnl1)
1389294_at	CYFIP1	Rattus norvegicus	cytoplasmic FMR1 interacting protein 1(Cyfip1)
1389519_at	PSMD8	Rattus norvegicus	proteasome 26S subunit, non-ATPase 8(Psmd8)
1371299_at	RPS3	Rattus norvegicus	ribosomal protein S3(Rps3)
1368160_at	IGFBP1	Rattus norvegicus	insulin-like growth factor binding protein 1(Igfbp1)
1369182_at	F3	Rattus norvegicus	coagulation factor III, tissue factor(F3)
1387052_at	GPT	Rattus norvegicus	glutamic--pyruvic transaminase(Gpt)
1372303_at	FAM49B	Rattus norvegicus	family with sequence similarity 49, member B(Fam49b)
1388403_at	IDH2	Rattus norvegicus	isocitrate dehydrogenase (NADP(+)) 2, mitochondrial(Idh2)
1371382_at	FLNA	Rattus norvegicus	filamin A(Flna)
1386950_at	ppp1cb	Rattus norvegicus	protein phosphatase 1 catalytic subunit beta(Ppp1cb)
1373755_at	LRRC39	Rattus norvegicus	leucine rich repeat containing 39(Lrrc39)
1392530_at	NDUFC1	Rattus norvegicus	NADH:ubiquinone oxidoreductase subunit C1(Ndufc1)
1367591_at	PRDX3	Rattus norvegicus	peroxiredoxin 3(Prdx3)
1369952_at	PABPC1	Rattus norvegicus	poly(A) binding protein, cytoplasmic 1(Pabpc1)
1368965_at	SLC16A3	Rattus norvegicus	solute carrier family 16 member 3(Slc16a3)
1367687_a_at	PAM	Rattus norvegicus	peptidylglycine alpha-amidating monooxygenase(Pam)
1379906_at	ATP1B2	Rattus norvegicus	ATPase Na+/K+ transporting subunit beta 2(Atp1b2)
1372721_at	TMEM167A	Rattus norvegicus	transmembrane protein 167A(Tmem167a)
1388529_at	Rtcd1	Rattus norvegicus	RNA terminal phosphate cyclase domain 1(Rtcd1)
1367496_at	TM9SF2	Rattus norvegicus	transmembrane 9 superfamily member 2(Tm9sf2)
1387769_a_at	ID3	Rattus norvegicus	inhibitor of DNA binding 3, HLH protein(Id3)
1399027_at	RHOA	Rattus norvegicus	ras homolog family member A(Rhoa)
1370024_at	FABP7	Rattus norvegicus	fatty acid binding protein 7(Fabp7)
1369964_at	coro1a	Rattus norvegicus	coronin 1A(Coro1a)
1395794_at	TPM1	Rattus norvegicus	tropomyosin 1, alpha(Tpm1)
1372524_at	LPIN1	Rattus norvegicus	lipin 1(Lpin1)
1371407_at	NCKAP1	Rattus norvegicus	NCK-associated protein 1(Nckap1)
1368733_at	SULT1E1	Rattus norvegicus	sulfotransferase family 1E member 1(Sult1e1)
1379345_at	LOC100909752	Rattus norvegicus	collagen alpha-1(XV) chain-like(LOC100909752)
1369837_at	Gulo	Rattus norvegicus	gulonolactone (L-) oxidase(Gulo)
1368077_at	FBP1	Rattus norvegicus	fructose-bisphosphatase 1(Fbp1)
1369407_at	TNFRSF11B	Rattus norvegicus	TNF receptor superfamily member 11B(Tnfrsf11b)
1388031_x_at	LOC259245	Rattus norvegicus	alpha-2u globulin PGCL5(LOC259245)
1370056_at	LOC100911104	Rattus norvegicus	lymphocyte antigen 6B-like(LOC100911104)
1370826_at	NAP1L1	Rattus norvegicus	nucleosome assembly protein 1-like 1(Nap1l1)
1383141_a_at	CPSF7	Rattus norvegicus	cleavage and polyadenylation specific factor 7(Cpsf7)
1388377_at	COPA	Rattus norvegicus	coatomer protein complex subunit alpha(Copa)
1370151_at	CPS1	Rattus norvegicus	carbamoyl-phosphate synthase 1(Cps1)
1368566_a_at	NDUFV3	Rattus norvegicus	NADH:ubiquinone oxidoreductase subunit V3(Ndufv3)
1372606_at	ZAK	Rattus norvegicus	sterile alpha motif and leucine zipper containing kinase AZK(Zak)
1389540_at	IQSEC1	Rattus norvegicus	IQ motif and Sec7 domain 1(Iqsec1)
1388492_at	TNIP1	Rattus norvegicus	TNFAIP3 interacting protein 1(Tnip1)
1372090_at	MAX	Rattus norvegicus	MYC associated factor X(Max)
1371255_at	HRAS	Rattus norvegicus	Harvey rat sarcoma virus oncogene(Hras)
1375297_at	APOO	Rattus norvegicus	apolipoprotein O(Apoo)
1367804_at	APCS	Rattus norvegicus	amyloid P component, serum(Apcs)
1388190_at	APOB	Rattus norvegicus	apolipoprotein B(Apob)
1368695_at	C4BPB	Rattus norvegicus	complement component 4 binding protein, beta(C4bpb)
1374104_at	CLDN5	Rattus norvegicus	claudin 5(Cldn5)
1368826_at	COMT	Rattus norvegicus	catechol-O-methyltransferase(Comt)
1369264_at	Cyp21a1	Rattus norvegicus	cytochrome P450, family 21, subfamily a, polypeptide 1(Cyp21a1)
1383263_at	LOC100910855	Rattus norvegicus	mimecan-like(LOC100910855)
1392972_at	TRIO	Rattus norvegicus	trio Rho guanine nucleotide exchange factor(Trio)
1384262_at	PPP1R3B	Rattus norvegicus	protein phosphatase 1, regulatory subunit 3B(Ppp1r3b)
1371325_at	CTSA	Rattus norvegicus	cathepsin A(Ctsa)
1371419_at	SPTBN1	Rattus norvegicus	spectrin, beta, non-erythrocytic 1(Sptbn1)
1370359_at	Amy1a	Rattus norvegicus	amylase, alpha 1A(Amy1a)
1387878_at	GLUD1	Rattus norvegicus	glutamate dehydrogenase 1(Glud1)
1367452_at	SUMO2	Rattus norvegicus	small ubiquitin-like modifier 2(Sumo2)
1384180_at	IFIT2	Rattus norvegicus	interferon-induced protein with tetratricopeptide repeats 2(Ifit2)
1390647_at	PHTF2	Rattus norvegicus	putative homeodomain transcription factor 2(Phtf2)
1388365_at	ATP6V0D1	Rattus norvegicus	ATPase H+ transporting V0 subunit D1(Atp6v0d1)
1368474_at	LOC100912479	Rattus norvegicus	vascular cell adhesion protein 1-like(LOC100912479)
1372209_at	COPS5	Rattus norvegicus	COP9 signalosome subunit 5(Cops5)
1398307_at	Cyp3a18	Rattus norvegicus	cytochrome P450, family 3, subfamily a, polypeptide 18(Cyp3a18)
1379812_at	NNMT	Rattus norvegicus	nicotinamide N-methyltransferase(Nnmt)
1372430_at	RGD1311739	Rattus norvegicus	similar to RIKEN cDNA 1700037H04(RGD1311739)
1375335_at	HSP90AB1	Rattus norvegicus	heat shock protein 90 alpha family class B member 1(Hsp90ab1)
1388926_at	ENPP5	Rattus norvegicus	ectonucleotide pyrophosphatase/phosphodiesterase 5(Enpp5)
1379206_at	TMEM38A	Rattus norvegicus	transmembrane protein 38a(Tmem38a)
1371400_at	THRSP	Rattus norvegicus	thyroid hormone responsive(Thrsp)
1388121_at	APLP2	Rattus norvegicus	amyloid beta precursor like protein 2(Aplp2)
1374758_at	DEPTOR	Rattus norvegicus	DEP domain containing MTOR-interacting protein(Deptor)
1388362_at	LOC100911483	Rattus norvegicus	NADH dehydrogenase [ubiquinone] 1 alpha subcomplex subunit 13-like(LOC100911483)
1389630_at	LOC100912310	Rattus norvegicus	uncharacterized LOC100912310(LOC100912310)
1368253_at	GAMT	Rattus norvegicus	guanidinoacetate N-methyltransferase(Gamt)
1373203_at	SPTLC1	Rattus norvegicus	serine palmitoyltransferase, long chain base subunit 1(Sptlc1)
1388522_at	PPTC7	Rattus norvegicus	PTC7 protein phosphatase homolog(Pptc7)
1374139_at	CDR2	Rattus norvegicus	cerebellar degeneration-related protein 2(Cdr2)
1387059_at	STK39	Rattus norvegicus	serine threonine kinase 39(Stk39)
1367549_a_at	AP3D1	Rattus norvegicus	adaptor-related protein complex 3, delta 1 subunit(Ap3d1)
1371481_at	REEP5	Rattus norvegicus	receptor accessory protein 5(Reep5)
1377761_at	GFPT2	Rattus norvegicus	glutamine-fructose-6-phosphate transaminase 2(Gfpt2)
1371927_at	ANKRD23	Rattus norvegicus	ankyrin repeat domain 23(Ankrd23)
1369727_at	APOA2	Rattus norvegicus	apolipoprotein A2(Apoa2)
1386902_at	VDAC3	Rattus norvegicus	voltage-dependent anion channel 3(Vdac3)
1370854_at	NEXN	Rattus norvegicus	nexilin (F actin binding protein)(Nexn)
1379243_at	NDUFA6	Rattus norvegicus	NADH:ubiquinone oxidoreductase subunit A6(Ndufa6)
1371308_at	RPS4X	Rattus norvegicus	ribosomal protein S4, X-linked(Rps4x)
1391417_at	BHMT2	Rattus norvegicus	betaine-homocysteine S-methyltransferase 2(Bhmt2)
1398577_at	RGD1310507	Rattus norvegicus	similar to RIKEN cDNA 1300017J02(RGD1310507)
1398852_at	Rps21-ps1	Rattus norvegicus	ribosomal protein S21, pseudogene 1(Rps21-ps1)
1371824_at	AK4	Rattus norvegicus	adenylate kinase 4(Ak4)
1371549_at	DCAF11	Rattus norvegicus	DDB1 and CUL4 associated factor 11(Dcaf11)
1384126_a_at	CEBPA	Rattus norvegicus	CCAAT/enhancer binding protein alpha(Cebpa)
1367798_at	AHCY	Rattus norvegicus	adenosylhomocysteinase(Ahcy)
1376321_at	PIEZO1	Rattus norvegicus	piezo-type mechanosensitive ion channel component 1(Piezo1)
1369956_at	IFNGR1	Rattus norvegicus	interferon gamma receptor 1(Ifngr1)
1368103_at	ABCG1	Rattus norvegicus	ATP binding cassette subfamily G member 1(Abcg1)
1368504_at	LAMP1	Rattus norvegicus	lysosomal-associated membrane protein 1(Lamp1)
1373959_at	PPP2R1B	Rattus norvegicus	protein phosphatase 2 scaffold subunit A beta(Ppp2r1b)
1367729_at	OAT	Rattus norvegicus	ornithine aminotransferase(Oat)
1398840_at	VAMP5	Rattus norvegicus	vesicle-associated membrane protein 5(Vamp5)
1373697_at	MYBPC2	Rattus norvegicus	myosin binding protein C, fast-type(Mybpc2)
1371653_at	TPM4	Rattus norvegicus	tropomyosin 4(Tpm4)
1389343_at	LOC100361944	Rattus norvegicus	hypothetical protein LOC100361944(LOC100361944)
1387323_at	KLKB1	Rattus norvegicus	kallikrein B1(Klkb1)
1367661_at	S100A6	Rattus norvegicus	S100 calcium binding protein A6(S100a6)
1373387_at	SLIRP	Rattus norvegicus	SRA stem-loop interacting RNA binding protein(Slirp)
1384617_at	FAM198B	Rattus norvegicus	family with sequence similarity 198, member B(Fam198b)
1390356_at	GMFB	Rattus norvegicus	glia maturation factor, beta(Gmfb)
1369636_at	SORD	Rattus norvegicus	sorbitol dehydrogenase(Sord)
1367808_at	TIMM8B	Rattus norvegicus	translocase of inner mitochondrial membrane 8 homolog B(Timm8b)
1386914_at	GMPR	Rattus norvegicus	guanosine monophosphate reductase(Gmpr)
1382678_at	CFHR1	Rattus norvegicus	complement factor H-related 1(Cfhr1)
1370479_x_at	Obp3	Rattus norvegicus	alpha-2u globulin PGCL4(Obp3)
1367696_at	IFITM2	Rattus norvegicus	interferon induced transmembrane protein 2(Ifitm2)
1367971_at	PTP4A2	Rattus norvegicus	protein tyrosine phosphatase type IVA, member 2(Ptp4a2)
1367556_s_at	ALB	Rattus norvegicus	albumin(Alb)
1389126_at	CHCHD1	Rattus norvegicus	coiled-coil-helix-coiled-coil-helix domain containing 1(Chchd1)
1385518_at	PERM1	Rattus norvegicus	PPARGC1 and ESRR induced regulator, muscle 1(Perm1)
1393990_at	Zfp503	Rattus norvegicus	zinc finger protein 503(Zfp503)
1374987_at	PANK3	Rattus norvegicus	pantothenate kinase 3(Pank3)
1371377_at	LOC100360843	Rattus norvegicus	40S ribosomal protein S19-like(LOC100360843)
1375982_at	LDB3	Rattus norvegicus	LIM domain binding 3(Ldb3)
1373371_a_at	FMC1	Rattus norvegicus	formation of mitochondrial complex V assembly factor 1(Fmc1)
1376927_at	LRRC14B	Rattus norvegicus	leucine rich repeat containing 14B(Lrrc14b)
1370842_at	BCKDK	Rattus norvegicus	branched chain ketoacid dehydrogenase kinase(Bckdk)
1375523_at	MARCKS	Rattus norvegicus	myristoylated alanine rich protein kinase C substrate(Marcks)
1397628_at	PAGR1	Rattus norvegicus	Paxip1-associated glutamate-rich protein 1(Pagr1)
1386065_at	SOWAHC	Rattus norvegicus	sosondowah ankyrin repeat domain family member C(Sowahc)
1387361_s_at	PGK1	Rattus norvegicus	phosphoglycerate kinase 1(Pgk1)
1371321_at	LOC688869	Rattus norvegicus	similar to cytochrome c oxidase, subunit VIb polypeptide 1(LOC688869)
1387276_at	DCLK1	Rattus norvegicus	doublecortin-like kinase 1(Dclk1)
1372773_at	NPDC1	Rattus norvegicus	neural proliferation, differentiation and control, 1(Npdc1)
1368332_at	GBP2	Rattus norvegicus	guanylate binding protein 2(Gbp2)
1398634_at	SMLR1	Rattus norvegicus	small leucine-rich protein 1(Smlr1)
1372085_at	ATL2	Rattus norvegicus	atlastin GTPase 2(Atl2)
1387047_at	HSPB3	Rattus norvegicus	heat shock protein family B (small) member 3(Hspb3)
1368883_at	NOV	Rattus norvegicus	nephroblastoma overexpressed(Nov)
1387902_a_at	igkc	Rattus norvegicus	immunoglobulin kappa constant(Igkc)
1370350_x_at	LOC100912870	Rattus norvegicus	urinary protein 2-like(LOC100912870)
1383672_at	LOC298139	Rattus norvegicus	similar to RIKEN cDNA 2310003M01(LOC298139)
1386944_a_at	G6PC	Rattus norvegicus	glucose-6-phosphatase, catalytic subunit(G6pc)
1379255_at	ATP6AP2	Rattus norvegicus	ATPase H+ transporting accessory protein 2(Atp6ap2)
1384388_at	TMED9	Rattus norvegicus	transmembrane p24 trafficking protein 9(Tmed9)
1398300_at	ATP1B3	Rattus norvegicus	ATPase Na+/K+ transporting subunit beta 3(Atp1b3)
1367717_at	LOC100359517	Rattus norvegicus	ribosomal protein S27-like(LOC100359517)
1383624_at	RGD1565033	Rattus norvegicus	similar to hypothetical protein LOC284018 isoform b(RGD1565033)
1389171_at	TMEM38A	Rattus norvegicus	transmembrane protein 38a(Tmem38a)
1395734_at	PALMD	Rattus norvegicus	palmdelphin(Palmd)
1372680_at	MBOAT7	Rattus norvegicus	membrane bound O-acyltransferase domain containing 7(Mboat7)
1374393_at	HACD2	Rattus norvegicus	3-hydroxyacyl-CoA dehydratase 2(Hacd2)
1388350_at	LOC100911356	Rattus norvegicus	peroxisomal biogenesis factor 19-like(LOC100911356)
1368838_at	TPM4	Rattus norvegicus	tropomyosin 4(Tpm4)
1394456_at	THRB	Rattus norvegicus	thyroid hormone receptor beta(Thrb)
1389548_at	ADHFE1	Rattus norvegicus	alcohol dehydrogenase, iron containing, 1(Adhfe1)
1370363_at	Ces1d	Rattus norvegicus	carboxylesterase 1D(Ces1d)
1370065_at	HPX	Rattus norvegicus	hemopexin(Hpx)
1398626_s_at	ACTR2	Rattus norvegicus	ARP2 actin related protein 2 homolog(Actr2)
1372724_at	GRINA	Rattus norvegicus	glutamate ionotropic receptor NMDA type subunit associated protein 1(Grina)
1376091_at	ADSL	Rattus norvegicus	adenylosuccinate lyase(Adsl)
1383749_at	phospho1	Rattus norvegicus	phosphoethanolamine/phosphocholine phosphatase 1(Phospho1)
1399101_at	LOC100910882	Rattus norvegicus	RNA-binding protein 39-like(LOC100910882)
1387863_at	LOC100364335	Rattus norvegicus	cold shock domain-containing protein E1-like(LOC100364335)
1367742_at	CPT1B	Rattus norvegicus	carnitine palmitoyltransferase 1B(Cpt1b)
1367467_at	ISCU	Rattus norvegicus	iron-sulfur cluster assembly enzyme(Iscu)
1390022_at	ARPC5	Rattus norvegicus	actin related protein 2/3 complex, subunit 5(Arpc5)
1388615_at	RAP1A	Rattus norvegicus	RAP1A, member of RAS oncogene family(Rap1a)
1398965_at	GOLGA4	Rattus norvegicus	golgin A4(Golga4)
1373420_at	ECSIT	Rattus norvegicus	ECSIT signalling integrator(Ecsit)
1386881_at	IGFBP3	Rattus norvegicus	insulin-like growth factor binding protein 3(Igfbp3)
1370154_at	lyz2	Rattus norvegicus	lysozyme 2(Lyz2)
1383242_a_at	CEBPA	Rattus norvegicus	CCAAT/enhancer binding protein alpha(Cebpa)
1398896_at	ARCN1	Rattus norvegicus	archain 1(Arcn1)
1368151_at	MATR3	Rattus norvegicus	matrin 3(Matr3)
1371984_at	LDB3	Rattus norvegicus	LIM domain binding 3(Ldb3)
1387654_at	MYO1C	Rattus norvegicus	myosin 1C(Myo1c)
1398827_at	CD81	Rattus norvegicus	Cd81 molecule(Cd81)
1371296_at	SDHD	Rattus norvegicus	succinate dehydrogenase complex subunit D(Sdhd)
1386893_at	GRN	Rattus norvegicus	granulin(Grn)
1388455_at	GNG10	Rattus norvegicus	G protein subunit gamma 10(Gng10)
1375146_at	SLC25A39	Rattus norvegicus	solute carrier family 25, member 39(Slc25a39)
1389483_at	DPY19L1	Rattus norvegicus	dpy-19 like 1(Dpy19l1)
1372736_at	AGL	Rattus norvegicus	amylo-alpha-1, 6-glucosidase, 4-alpha-glucanotransferase(Agl)
1398245_at	SNCG	Rattus norvegicus	synuclein, gamma(Sncg)
1396179_at	ADSSL1	Rattus norvegicus	adenylosuccinate synthase like 1(Adssl1)
1371731_at	MEST	Rattus norvegicus	mesoderm specific transcript(Mest)
1370891_at	CD48	Rattus norvegicus	Cd48 molecule(Cd48)
1387814_at	CAV3	Rattus norvegicus	caveolin 3(Cav3)
1388853_at	MRPL54	Rattus norvegicus	mitochondrial ribosomal protein L54(Mrpl54)
1368769_at	ABCB11	Rattus norvegicus	ATP binding cassette subfamily B member 11(Abcb11)
1372659_at	KCMF1	Rattus norvegicus	potassium channel modulatory factor 1(Kcmf1)
1378419_at	RNASE2	Rattus norvegicus	ribonuclease A family member 2(Rnase2)
1387015_at	LOC100909840	Rattus norvegicus	profilin-2-like(LOC100909840)
1390172_at	DHTKD1	Rattus norvegicus	dehydrogenase E1 and transketolase domain containing 1(Dhtkd1)
1386721_at	Zfp503	Rattus norvegicus	zinc finger protein 503(Zfp503)
1388566_at	LASP1	Rattus norvegicus	LIM and SH3 protein 1(Lasp1)
1375669_at	FKBP2	Rattus norvegicus	FK506 binding protein 2(Fkbp2)
1391429_at	HFE2	Rattus norvegicus	hemochromatosis type 2 (juvenile)(Hfe2)
1383696_at	HACD1	Rattus norvegicus	3-hydroxyacyl-CoA dehydratase 1(Hacd1)
1373432_at	MARCKS	Rattus norvegicus	myristoylated alanine rich protein kinase C substrate(Marcks)
1389367_at	SCHIP1	Rattus norvegicus	schwannomin interacting protein 1(Schip1)
1398774_at	Rpl30l2	Rattus norvegicus	ribosomal protein L30-like 2(Rpl30l2)
1375338_at	RAB10	Rattus norvegicus	RAB10, member RAS oncogene family(Rab10)
1373240_at	DHRS3	Rattus norvegicus	dehydrogenase/reductase 3(Dhrs3)
1390766_at	TUBA8	Rattus norvegicus	tubulin, alpha 8(Tuba8)
1398762_at	SDCBP	Rattus norvegicus	syndecan binding protein(Sdcbp)
1395840_at	eif1A	Rattus norvegicus	eukaryotic translation initiation factor 1A(Eif1a)
1371939_at	CAPRIN1	Rattus norvegicus	cell cycle associated protein 1(Caprin1)
1398839_at	Txn1	Rattus norvegicus	thioredoxin 1(Txn1)
1368961_at	Mmp23	Rattus norvegicus	matrix metallopeptidase 23(Mmp23)
1368686_at	AMBP	Rattus norvegicus	alpha-1-microglobulin/bikunin precursor(Ambp)
1367857_at	FADS1	Rattus norvegicus	fatty acid desaturase 1(Fads1)
1371940_at	MACF1	Rattus norvegicus	microtubule-actin crosslinking factor 1(Macf1)
1371665_at	SMARCD3	Rattus norvegicus	SWI/SNF related, matrix associated, actin dependent regulator of chromatin, subfamily d, member 3(Smarcd3)
1368013_at	DDIT4L	Rattus norvegicus	DNA-damage-inducible transcript 4-like(Ddit4l)
1373718_at	TUBB2A	Rattus norvegicus	tubulin, beta 2A class IIa(Tubb2a)
1369465_at	LOC100911116	Rattus norvegicus	3 beta-hydroxysteroid dehydrogenase type 5-like(LOC100911116)
1384033_at	VGLL2	Rattus norvegicus	vestigial-like family member 2(Vgll2)
1367995_at	CAT	Rattus norvegicus	catalase(Cat)
1370830_at	EGFR	Rattus norvegicus	epidermal growth factor receptor(Egfr)
1373911_at	POSTN	Rattus norvegicus	periostin(Postn)
1387060_at	KLF6	Rattus norvegicus	Kruppel-like factor 6(Klf6)
1375519_at	Hba-a1	Rattus norvegicus	hemoglobin alpha, adult chain 1(Hba-a1)
1371031_at	MAT1A	Rattus norvegicus	methionine adenosyltransferase 1A(Mat1a)
1372107_at	FHL1	Rattus norvegicus	four and a half LIM domains 1(Fhl1)
1369944_at	LOC102550530	Rattus norvegicus	MARCKS-related protein-like(LOC102550530)
1376227_at	MYOZ1	Rattus norvegicus	myozenin 1(Myoz1)
1388153_at	ACSL1	Rattus norvegicus	acyl-CoA synthetase long-chain family member 1(Acsl1)
1393643_at	RCN1	Rattus norvegicus	reticulocalbin 1(Rcn1)
1374426_at	Uqcrb	Rattus norvegicus	ubiquinol-cytochrome c reductase binding protein(Uqcrb)
1379452_at	GAS2	Rattus norvegicus	growth arrest-specific 2(Gas2)
1388108_at	ELOVL6	Rattus norvegicus	ELOVL fatty acid elongase 6(Elovl6)
1392604_at	NSDHL	Rattus norvegicus	NAD(P) dependent steroid dehydrogenase-like(Nsdhl)
1376999_at	LOC100910717	Rattus norvegicus	tankyrase-2-like(LOC100910717)
1367749_at	LUM	Rattus norvegicus	lumican(Lum)
1387806_at	RAP1B	Rattus norvegicus	RAP1B, member of RAS oncogene family(Rap1b)
1379361_at	PEX11A	Rattus norvegicus	peroxisomal biogenesis factor 11 alpha(Pex11a)
1368622_at	FBP2	Rattus norvegicus	fructose-bisphosphatase 2(Fbp2)
1372728_at	SORT1	Rattus norvegicus	sortilin 1(Sort1)
1371461_at	MTFR1L	Rattus norvegicus	mitochondrial fission regulator 1-like(Mtfr1l)
1368433_at	SACM1L	Rattus norvegicus	SAC1 suppressor of actin mutations 1-like (yeast)(Sacm1l)
1388301_at	UQCRC1	Rattus norvegicus	ubiquinol-cytochrome c reductase core protein I(Uqcrc1)
1375898_at	RBPMS	Rattus norvegicus	RNA binding protein with multiple splicing(Rbpms)
1388160_a_at	IDH3B	Rattus norvegicus	isocitrate dehydrogenase 3 (NAD+) beta(Idh3B)
1390026_at	BAG3	Rattus norvegicus	Bcl2-associated athanogene 3(Bag3)
1393103_at	METTL22	Rattus norvegicus	methyltransferase like 22(Mettl22)
1367565_a_at	FTH1	Rattus norvegicus	ferritin heavy chain 1(Fth1)
1370399_at	CYP4B1	Rattus norvegicus	cytochrome P450, family 4, subfamily b, polypeptide 1(Cyp4b1)
1368187_at	GPNMB	Rattus norvegicus	glycoprotein nmb(Gpnmb)
1372643_at	EPB41L2	Rattus norvegicus	erythrocyte membrane protein band 4.1-like 2(Epb41l2)
1367681_at	LOC100911730	Rattus norvegicus	CD151 antigen-like(LOC100911730)
1369621_s_at	FKBP1A	Rattus norvegicus	FK506 binding protein 1a(Fkbp1a)
1367784_a_at	CLU	Rattus norvegicus	clusterin(Clu)
1388881_at	PGP	Rattus norvegicus	phosphoglycolate phosphatase(Pgp)
1367612_at	MGST1	Rattus norvegicus	microsomal glutathione S-transferase 1(Mgst1)
1371844_at	AHCYL1	Rattus norvegicus	adenosylhomocysteinase-like 1(Ahcyl1)
1370822_at	RT1-Ba	Rattus norvegicus	RT1 class II, locus Ba(RT1-Ba)
1385035_at	USP12	Rattus norvegicus	ubiquitin specific peptidase 12(Usp12)
1372294_at	PXDN	Rattus norvegicus	peroxidasin homolog (Drosophila)(Pxdn)
1391901_at	HEG1	Rattus norvegicus	heart development protein with EGF-like domains 1(Heg1)
1386922_at	Car2	Rattus norvegicus	carbonic anhydrase 2(Car2)
1373515_at	LGALSL	Rattus norvegicus	galectin-like(Lgalsl)
1369936_at	CALM1	Rattus norvegicus	calmodulin 1(Calm1)
1398872_at	RPS13	Rattus norvegicus	ribosomal protein S13(Rps13)
1367583_at	TPT1	Rattus norvegicus	tumor protein, translationally-controlled 1(Tpt1)
1370262_at	MTDH	Rattus norvegicus	metadherin(Mtdh)
1376645_at	MEDAG	Rattus norvegicus	mesenteric estrogen-dependent adipogenesis(Medag)
1372527_at	RTN2	Rattus norvegicus	reticulon 2(Rtn2)
1371505_at	LOC100911576	Rattus norvegicus	heterogeneous nuclear ribonucleoproteins C1/C2-like(LOC100911576)
1387703_a_at	USP2	Rattus norvegicus	ubiquitin specific peptidase 2(Usp2)
1373866_at	COQ10B	Rattus norvegicus	coenzyme Q10B(Coq10b)
1389649_at	ACSS3	Rattus norvegicus	acyl-CoA synthetase short-chain family member 3(Acss3)
1387118_at	Cyp3a23/3a1	Rattus norvegicus	cytochrome P450, family 3, subfamily a, polypeptide 23/polypeptide 1(Cyp3a23/3a1)
1389966_at	COL6A3	Rattus norvegicus	collagen type VI alpha 3 chain(Col6a3)
1367737_at	FUCA1	Rattus norvegicus	fucosidase, alpha-L- 1, tissue(Fuca1)
1389581_at	IL33	Rattus norvegicus	interleukin 33(Il33)
1373093_at	ERRFI1	Rattus norvegicus	ERBB receptor feedback inhibitor 1(Errfi1)
1370913_at	RSAD2	Rattus norvegicus	radical S-adenosyl methionine domain containing 2(Rsad2)
1376174_at	SERPINA11	Rattus norvegicus	serpin family A member 11(Serpina11)
1367624_at	ATF4	Rattus norvegicus	activating transcription factor 4(Atf4)
1388370_at	CCNI	Rattus norvegicus	cyclin I(Ccni)
1371856_at	PNRC2	Rattus norvegicus	proline-rich nuclear receptor coactivator 2(Pnrc2)
1368609_at	SLC10A1	Rattus norvegicus	solute carrier family 10 member 1(Slc10a1)
1367853_at	SLC12A2	Rattus norvegicus	solute carrier family 12 member 2(Slc12a2)
1379734_at	SYPL2	Rattus norvegicus	synaptophysin-like 2(Sypl2)
1373915_at	DMPK	Rattus norvegicus	dystrophia myotonica-protein kinase(Dmpk)
1367553_x_at	HBB	Rattus norvegicus	hemoglobin subunit beta(Hbb)
1383094_at	SRI	Rattus norvegicus	sorcin(Sri)
1371542_at	tuba4a	Rattus norvegicus	tubulin, alpha 4A(Tuba4a)
1387698_at	KCNJ11	Rattus norvegicus	potassium voltage-gated channel subfamily J member 11(Kcnj11)
1392149_at	LOC102557354	Rattus norvegicus	uncharacterized LOC102557354(LOC102557354)
1383479_at	MBP	Rattus norvegicus	myelin basic protein(Mbp)
1370375_at	GLS2	Rattus norvegicus	glutaminase 2(Gls2)
1371083_at	LOC299282	Rattus norvegicus	Serine protease inhibitor(LOC299282)
1368037_at	LOC100360507	Rattus norvegicus	inducible carbonyl reductase-like(LOC100360507)
1371972_at	SUN2	Rattus norvegicus	Sad1 and UNC84 domain containing 2(Sun2)
1388463_at	TEX264	Rattus norvegicus	testis expressed 264(Tex264)
1398417_at	FEM1A	Rattus norvegicus	fem-1 homolog A(Fem1a)
1388767_at	PDCD6	Rattus norvegicus	programmed cell death 6(Pdcd6)
1388337_at	PNP	Rattus norvegicus	purine nucleoside phosphorylase(Pnp)
1376259_at	PRKCQ	Rattus norvegicus	protein kinase C, theta(Prkcq)
1368561_at	ABCD2	Rattus norvegicus	ATP binding cassette subfamily D member 2(Abcd2)
1368490_at	CD14	Rattus norvegicus	CD14 molecule(Cd14)
1367588_a_at	RPL13A	Rattus norvegicus	ribosomal protein L13A(Rpl13a)
1392894_at	FGL2	Rattus norvegicus	fibrinogen-like 2(Fgl2)
1371574_at	GHITM	Rattus norvegicus	growth hormone inducible transmembrane protein(Ghitm)
1370982_at	PYGM	Rattus norvegicus	phosphorylase, glycogen, muscle(Pygm)
1387780_at	DNAJA2	Rattus norvegicus	DnaJ heat shock protein family (Hsp40) member A2(Dnaja2)
1389210_at	LCP1	Rattus norvegicus	lymphocyte cytosolic protein 1(Lcp1)
1369224_at	CDH17	Rattus norvegicus	cadherin 17(Cdh17)
1372100_at	TMEM50A	Rattus norvegicus	transmembrane protein 50A(Tmem50a)
1389033_at	UQCC2	Rattus norvegicus	ubiquinol-cytochrome c reductase complex assembly factor 2(Uqcc2)
1372876_at	SEPHS2	Rattus norvegicus	selenophosphate synthetase 2(Sephs2)
1373903_at	RCSD1	Rattus norvegicus	RCSD domain containing 1(Rcsd1)
1383328_x_at	PDCD4	Rattus norvegicus	programmed cell death 4(Pdcd4)
1390454_at	NIPSNAP1	Rattus norvegicus	nipsnap homolog 1 (C. elegans)(Nipsnap1)
1388116_at	COL1A1	Rattus norvegicus	collagen type I alpha 1 chain(Col1a1)
1388546_at	ABLIM1	Rattus norvegicus	actin-binding LIM protein 1(Ablim1)
1368924_at	GHR	Rattus norvegicus	growth hormone receptor(Ghr)
1379884_at	ASPH	Rattus norvegicus	aspartate-beta-hydroxylase(Asph)
1371353_at	SQSTM1	Rattus norvegicus	sequestosome 1(Sqstm1)
1386978_at	BNIP3L	Rattus norvegicus	BCL2/adenovirus E1B interacting protein 3-like(Bnip3l)
1388349_at	CKMT2	Rattus norvegicus	creatine kinase, mitochondrial 2(Ckmt2)
1372132_at	CNDP2	Rattus norvegicus	CNDP dipeptidase 2 (metallopeptidase M20 family)(Cndp2)
1375633_at	CLIC1	Rattus norvegicus	chloride intracellular channel 1(Clic1)
1387630_at	ELOVL5	Rattus norvegicus	ELOVL fatty acid elongase 5(Elovl5)
1370949_at	MARCKS	Rattus norvegicus	myristoylated alanine rich protein kinase C substrate(Marcks)
1371783_at	SELENOK	Rattus norvegicus	selenoprotein K(Selenok)
1382212_at	EBF1	Rattus norvegicus	early B-cell factor 1(Ebf1)
1367902_at	LOC100912034	Rattus norvegicus	guanine nucleotide-binding protein G(I)/G(S)/G(O) subunit gamma-11-like(LOC100912034)
1368794_at	HAAO	Rattus norvegicus	3-hydroxyanthranilate 3,4-dioxygenase(Haao)
1370288_a_at	TPM1	Rattus norvegicus	tropomyosin 1, alpha(Tpm1)
1370810_at	CCND2	Rattus norvegicus	cyclin D2(Ccnd2)
1398297_at	MAPK12	Rattus norvegicus	mitogen-activated protein kinase 12(Mapk12)
1398803_at	DYNC1H1	Rattus norvegicus	dynein cytoplasmic 1 heavy chain 1(Dync1h1)
1371100_at	Ces1c	Rattus norvegicus	carboxylesterase 1C(Ces1c)
1377048_at	TKFC	Rattus norvegicus	triokinase and FMN cyclase(Tkfc)
1384548_at	LOC100363869	Rattus norvegicus	ribosomal protein L32-like(LOC100363869)
1370866_at	RPL41	Rattus norvegicus	ribosomal protein L41(Rpl41)
1391675_at	CCDC181	Rattus norvegicus	coiled-coil domain containing 181(Ccdc181)
1393663_at	SLC36A2	Rattus norvegicus	solute carrier family 36 member 2(Slc36a2)
1388431_at	SS18	Rattus norvegicus	SS18, nBAF chromatin remodeling complex subunit(Ss18)
1367595_s_at	B2M	Rattus norvegicus	beta-2 microglobulin(B2m)
1388487_at	ADD1	Rattus norvegicus	adducin 1(Add1)
1371795_at	CYB5B	Rattus norvegicus	cytochrome b5 type B(Cyb5b)
1372144_at	DNAJB5	Rattus norvegicus	DnaJ heat shock protein family (Hsp40) member B5(Dnajb5)
1368143_at	ANXA7	Rattus norvegicus	annexin A7(Anxa7)
1383197_at	JAM2	Rattus norvegicus	junctional adhesion molecule 2(Jam2)
1372282_at	GPX8	Rattus norvegicus	glutathione peroxidase 8(Gpx8)
1386873_at	TNNI1	Rattus norvegicus	troponin I1, slow skeletal type(Tnni1)
1370725_a_at	G6PC	Rattus norvegicus	glucose-6-phosphatase, catalytic subunit(G6pc)
1370886_a_at	KLC1	Rattus norvegicus	kinesin light chain 1(Klc1)
1393139_at	APOC2	Rattus norvegicus	apolipoprotein C2(Apoc2)
1367656_at	PSMB7	Rattus norvegicus	proteasome subunit beta 7(Psmb7)
1367914_at	EMP3	Rattus norvegicus	epithelial membrane protein 3(Emp3)
1370249_at	TSPO	Rattus norvegicus	translocator protein(Tspo)
1389617_at	ELK3	Rattus norvegicus	ELK3, ETS-domain protein(Elk3)
1377594_at	SHC1	Rattus norvegicus	SHC adaptor protein 1(Shc1)
1391007_s_at	KCNJ11	Rattus norvegicus	potassium voltage-gated channel subfamily J member 11(Kcnj11)
1398941_at	PCBP2	Rattus norvegicus	poly(rC) binding protein 2(Pcbp2)
1367600_at	DES	Rattus norvegicus	desmin(Des)
1383291_at	C7	Rattus norvegicus	complement C7(C7)
1371959_at	Hist2h2aa3	Rattus norvegicus	histone cluster 2, H2aa3(Hist2h2aa3)
1376198_at	CLMP	Rattus norvegicus	CXADR-like membrane protein(Clmp)
1373947_at	DPT	Rattus norvegicus	dermatopontin(Dpt)
1376968_at	MYBPC2	Rattus norvegicus	myosin binding protein C, fast-type(Mybpc2)
1374947_at	BCAR3	Rattus norvegicus	breast cancer anti-estrogen resistance 3(Bcar3)
1370149_at	ASGR1	Rattus norvegicus	asialoglycoprotein receptor 1(Asgr1)
1385640_at	PCSK9	Rattus norvegicus	proprotein convertase subtilisin/kexin type 9(Pcsk9)
1388196_at	NCKAP1	Rattus norvegicus	NCK-associated protein 1(Nckap1)
1368304_at	FMO3	Rattus norvegicus	flavin containing monooxygenase 3(Fmo3)
1382179_at	rdh14	Rattus norvegicus	retinol dehydrogenase 14 (all-trans/9-cis/11-cis)(Rdh14)
1394472_at	RGL1	Rattus norvegicus	ral guanine nucleotide dissociation stimulator,-like 1(Rgl1)
1367735_at	ACADL	Rattus norvegicus	acyl-CoA dehydrogenase, long chain(Acadl)
1388516_at	CDV3	Rattus norvegicus	carnitine deficiency-associated gene expressed in ventricle 3(Cdv3)
1368109_at	ST3GAL5	Rattus norvegicus	ST3 beta-galactoside alpha-2,3-sialyltransferase 5(St3gal5)
1388391_at	NDUFA1	Rattus norvegicus	NADH:ubiquinone oxidoreductase subunit A1(Ndufa1)
1395041_at	MTTP	Rattus norvegicus	microsomal triglyceride transfer protein(Mttp)
1398766_at	RPN1	Rattus norvegicus	ribophorin I(Rpn1)
1370939_at	ACSL1	Rattus norvegicus	acyl-CoA synthetase long-chain family member 1(Acsl1)
1368934_at	Cyp4a1	Rattus norvegicus	cytochrome P450, family 4, subfamily a, polypeptide 1(Cyp4a1)
1368212_at	SRSF11	Rattus norvegicus	serine and arginine rich splicing factor 11(Srsf11)
1388103_at	TMEM37	Rattus norvegicus	transmembrane protein 37(Tmem37)
1367563_at	SPARC	Rattus norvegicus	secreted protein acidic and cysteine rich(Sparc)
1375368_at	PGP	Rattus norvegicus	phosphoglycolate phosphatase(Pgp)
1371441_at	PEA15	Rattus norvegicus	phosphoprotein enriched in astrocytes 15(Pea15)
1369629_at	ADK	Rattus norvegicus	adenosine kinase(Adk)
1368052_at	TSPAN8	Rattus norvegicus	tetraspanin 8(Tspan8)
1368373_at	RGS7	Rattus norvegicus	regulator of G-protein signaling 7(Rgs7)
1370952_at	GSTM2	Rattus norvegicus	glutathione S-transferase mu 2(Gstm2)
1371762_at	RBP4	Rattus norvegicus	retinol binding protein 4(Rbp4)
1398926_at	PFDN1	Rattus norvegicus	prefoldin subunit 1(Pfdn1)
1369206_at	cpb2	Rattus norvegicus	carboxypeptidase B2(Cpb2)
1371239_s_at	TPM3	Rattus norvegicus	tropomyosin 3(Tpm3)
1368819_at	ITGB1	Rattus norvegicus	integrin subunit beta 1(Itgb1)
1374099_at	NRAP	Rattus norvegicus	nebulin-related anchoring protein(Nrap)
1389395_at	SELENON	Rattus norvegicus	selenoprotein N(Selenon)
1372640_at	PI16	Rattus norvegicus	peptidase inhibitor 16(Pi16)
1388939_at	LOC100909752	Rattus norvegicus	collagen alpha-1(XV) chain-like(LOC100909752)
1367827_at	PPP2CB	Rattus norvegicus	protein phosphatase 2 catalytic subunit beta(Ppp2cb)
1370027_a_at	LOC297568	Rattus norvegicus	alpha-1-inhibitor III(LOC297568)
1387174_a_at	STAR	Rattus norvegicus	steroidogenic acute regulatory protein(Star)
1372858_at	MRLN	Rattus norvegicus	myoregulin(Mrln)
1368431_at	HPN	Rattus norvegicus	hepsin(Hpn)
1369928_at	ACTA1	Rattus norvegicus	actin, alpha 1, skeletal muscle(Acta1)
1375424_at	ACTR2	Rattus norvegicus	ARP2 actin related protein 2 homolog(Actr2)
1389533_at	FBLN2	Rattus norvegicus	fibulin 2(Fbln2)
1387398_at	PKIA	Rattus norvegicus	protein kinase (cAMP-dependent, catalytic) inhibitor alpha(Pkia)
1370011_at	AK1	Rattus norvegicus	adenylate kinase 1(Ak1)
1375896_at	STRADB	Rattus norvegicus	STE20-related kinase adaptor beta(Stradb)
1369973_at	XDH	Rattus norvegicus	xanthine dehydrogenase(Xdh)
1383516_at	FGL2	Rattus norvegicus	fibrinogen-like 2(Fgl2)
1388424_at	EIF3J	Rattus norvegicus	eukaryotic translation initiation factor 3, subunit J(Eif3j)
1386885_at	ECH1	Rattus norvegicus	enoyl-CoA hydratase 1(Ech1)
1390374_at	FGFRL1	Rattus norvegicus	fibroblast growth factor receptor-like 1(Fgfrl1)
1387031_at	ERP29	Rattus norvegicus	endoplasmic reticulum protein 29(Erp29)
1374339_at	MCUR1	Rattus norvegicus	mitochondrial calcium uniporter regulator 1(Mcur1)
1370150_a_at	THRSP	Rattus norvegicus	thyroid hormone responsive(Thrsp)
1370242_at	rps23	Rattus norvegicus	ribosomal protein S23(Rps23)
1395454_at	OSTM1	Rattus norvegicus	osteopetrosis associated transmembrane protein 1(Ostm1)
1383080_at	LAMP2	Rattus norvegicus	lysosomal-associated membrane protein 2(Lamp2)
1370859_at	PDIA6	Rattus norvegicus	protein disulfide isomerase family A, member 6(Pdia6)
1376749_at	LOC100910855	Rattus norvegicus	mimecan-like(LOC100910855)
1370964_at	ASS1	Rattus norvegicus	argininosuccinate synthase 1(Ass1)
1368283_at	ehhadh	Rattus norvegicus	enoyl-CoA hydratase and 3-hydroxyacyl CoA dehydrogenase(Ehhadh)
1368992_a_at	SRSF5	Rattus norvegicus	serine and arginine rich splicing factor 5(Srsf5)
1374006_at	KYAT3	Rattus norvegicus	kynurenine aminotransferase 3(Kyat3)
1371774_at	SAT1	Rattus norvegicus	spermidine/spermine N1-acetyl transferase 1(Sat1)
1399159_a_at	VAMP3	Rattus norvegicus	vesicle-associated membrane protein 3(Vamp3)
1369065_a_at	ATP2A2	Rattus norvegicus	ATPase sarcoplasmic/endoplasmic reticulum Ca2+ transporting 2(Atp2a2)
1382488_at	ANKEF1	Rattus norvegicus	ankyrin repeat and EF-hand domain containing 1(Ankef1)
1377916_at	Slfn2	Rattus norvegicus	schlafen 2(Slfn2)
1387282_at	HSPB8	Rattus norvegicus	heat shock protein family B (small) member 8(Hspb8)
1367677_at	PRDX5	Rattus norvegicus	peroxiredoxin 5(Prdx5)
1367929_at	CD59	Rattus norvegicus	CD59 molecule(Cd59)
1379456_at	SLC25A51	Rattus norvegicus	solute carrier family 25, member 51(Slc25a51)
1369793_a_at	MCAM	Rattus norvegicus	melanoma cell adhesion molecule(Mcam)
1370803_at	ZWINT	Rattus norvegicus	ZW10 interacting kinetochore protein(Zwint)
1367575_at	ENO1	Rattus norvegicus	enolase 1(Eno1)
1368224_at	Serpina3n	Rattus norvegicus	serine (or cysteine) peptidase inhibitor, clade A, member 3N(Serpina3n)
1391045_at	DGAT2	Rattus norvegicus	diacylglycerol O-acyltransferase 2(Dgat2)
1367860_a_at	MMP14	Rattus norvegicus	matrix metallopeptidase 14(Mmp14)
1388400_at	CDC34	Rattus norvegicus	cell division cycle 34(Cdc34)
1376878_at	RGD1559896	Rattus norvegicus	similar to RIKEN cDNA 2310022B05(RGD1559896)
1369961_at	PLPP1	Rattus norvegicus	phospholipid phosphatase 1(Plpp1)
1372615_at	AOC3	Rattus norvegicus	amine oxidase, copper containing 3(Aoc3)
1399161_a_at	ERAP1	Rattus norvegicus	endoplasmic reticulum aminopeptidase 1(Erap1)
1371786_at	TRIM35	Rattus norvegicus	tripartite motif-containing 35(Trim35)
1367599_at	ATP5G1	Rattus norvegicus	ATP synthase, H+ transporting, mitochondrial Fo complex, subunit C1 (subunit 9)(Atp5g1)
1387777_at	ILK	Rattus norvegicus	integrin-linked kinase(Ilk)
1372490_at	GPD1L	Rattus norvegicus	glycerol-3-phosphate dehydrogenase 1-like(Gpd1l)
1371692_at	MLLT11	Rattus norvegicus	myeloid/lymphoid or mixed-lineage leukemia; translocated to, 11(Mllt11)
1369560_at	GPD1	Rattus norvegicus	glycerol-3-phosphate dehydrogenase 1(Gpd1)
1373036_at	IQGAP2	Rattus norvegicus	IQ motif containing GTPase activating protein 2(Iqgap2)
1372421_at	AGA	Rattus norvegicus	aspartylglucosaminidase(Aga)
1371258_at	FGA	Rattus norvegicus	fibrinogen alpha chain(Fga)
1387087_at	CEBPB	Rattus norvegicus	CCAAT/enhancer binding protein beta(Cebpb)
1397740_at	SFXN1	Rattus norvegicus	sideroflexin 1(Sfxn1)
1377639_at	CLMP	Rattus norvegicus	CXADR-like membrane protein(Clmp)
1389107_at	CGNL1	Rattus norvegicus	cingulin-like 1(Cgnl1)
1373024_at	AP3S1	Rattus norvegicus	adaptor-related protein complex 3, sigma 1 subunit(Ap3s1)
1370274_at	LOC100360645	Rattus norvegicus	ubiquitin B-like(LOC100360645)
1373620_at	NUS1	Rattus norvegicus	NUS1 dehydrodolichyl diphosphate synthase subunit(Nus1)
1396949_at	LOC298139	Rattus norvegicus	similar to RIKEN cDNA 2310003M01(LOC298139)
1368295_at	SLCO2B1	Rattus norvegicus	solute carrier organic anion transporter family, member 2b1(Slco2b1)
1375092_at	MYO18B	Rattus norvegicus	myosin XVIIIb(Myo18b)
1379376_at	MREG	Rattus norvegicus	melanoregulin(Mreg)
1380500_s_at	FKBP2	Rattus norvegicus	FK506 binding protein 2(Fkbp2)
1371840_at	S1PR1	Rattus norvegicus	sphingosine-1-phosphate receptor 1(S1pr1)
1388870_at	MSI2	Rattus norvegicus	musashi RNA-binding protein 2(Msi2)
1371798_at	GNA12	Rattus norvegicus	G protein subunit alpha 12(Gna12)
1371912_at	NDUFS7	Rattus norvegicus	NADH dehydrogenase (ubiquinone) Fe-S protein 7(Ndufs7)
1388759_at	CLIC4	Rattus norvegicus	chloride intracellular channel 4(Clic4)
1374063_at	LOC100910660	Rattus norvegicus	serine/arginine-rich splicing factor 3-like(LOC100910660)
1371599_at	LOC294154	Rattus norvegicus	similar to chromosome 6 open reading frame 106 isoform a(LOC294154)
1388159_at	CYTB	Rattus norvegicus	cytochrome b(CYTB)
1367917_at	Cyp2d2	Rattus norvegicus	cytochrome P450, family 2, subfamily d, polypeptide 2(Cyp2d2)
1371312_at	CHCHD2	Rattus norvegicus	coiled-coil-helix-coiled-coil-helix domain containing 2(Chchd2)
1399106_at	COPS9	Rattus norvegicus	COP9 signalosome subunit 9(Cops9)
1375575_at	CAMK2B	Rattus norvegicus	calcium/calmodulin-dependent protein kinase II beta(Camk2b)
1376924_a_at	PALMD	Rattus norvegicus	palmdelphin(Palmd)
1370060_at	SLC25A11	Rattus norvegicus	solute carrier family 25 member 11(Slc25a11)
1381046_at	ASPH	Rattus norvegicus	aspartate-beta-hydroxylase(Asph)
1373554_at	SPSB1	Rattus norvegicus	splA/ryanodine receptor domain and SOCS box containing 1(Spsb1)
1368669_at	UCP2	Rattus norvegicus	uncoupling protein 2(Ucp2)
1367962_at	ACTN3	Rattus norvegicus	actinin alpha 3(Actn3)
1386975_at	PDK2	Rattus norvegicus	pyruvate dehydrogenase kinase 2(Pdk2)
1389119_at	XIRP1	Rattus norvegicus	xin actin-binding repeat containing 1(Xirp1)
1372603_at	PACSIN3	Rattus norvegicus	protein kinase C and casein kinase substrate in neurons 3(Pacsin3)
1369503_at	Amy2a3	Rattus norvegicus	amylase 2a3(Amy2a3)
1395410_at	PPP2R3A	Rattus norvegicus	protein phosphatase 2, regulatory subunit B'', alpha(Ppp2r3a)
1370286_at	SLC38A2	Rattus norvegicus	solute carrier family 38, member 2(Slc38a2)
1398800_at	YWHAB	Rattus norvegicus	tyrosine 3-monooxygenase/tryptophan 5-monooxygenase activation protein, beta(Ywhab)
1390259_at	UBE2D1	Rattus norvegicus	ubiquitin-conjugating enzyme E2D 1(Ube2d1)
1370198_at	TRDN	Rattus norvegicus	triadin(Trdn)
1392929_at	RGD1565616	Rattus norvegicus	RGD1565616(RGD1565616)
1399012_at	TMEM59	Rattus norvegicus	transmembrane protein 59(Tmem59)
1370230_at	ATP5J	Rattus norvegicus	ATP synthase, H+ transporting, mitochondrial Fo complex, subunit F6(Atp5j)
1387765_at	Mbl1	Rattus norvegicus	mannose-binding lectin (protein A) 1(Mbl1)
1379534_at	LSMEM1	Rattus norvegicus	leucine-rich single-pass membrane protein 1(Lsmem1)
1375162_at	UBE2Q1	Rattus norvegicus	ubiquitin conjugating enzyme E2 Q1(Ube2q1)
1375205_at	KAT2B	Rattus norvegicus	lysine acetyltransferase 2B(Kat2b)
1367896_at	Car3	Rattus norvegicus	carbonic anhydrase 3(Car3)
1369716_s_at	Lgals5	Rattus norvegicus	lectin, galactose binding, soluble 5(Lgals5)
1371489_at	RNF4	Rattus norvegicus	ring finger protein 4(Rnf4)
1367689_a_at	LOC100365047	Rattus norvegicus	scavenger receptor class B, member 2-like(LOC100365047)
1369630_at	ADK	Rattus norvegicus	adenosine kinase(Adk)
1370170_at	HNRNPU	Rattus norvegicus	heterogeneous nuclear ribonucleoprotein U(Hnrnpu)
1368316_at	AQP8	Rattus norvegicus	aquaporin 8(Aqp8)
1371416_at	LOC100911329	Rattus norvegicus	NADH dehydrogenase [ubiquinone] flavoprotein 1, mitochondrial-like(LOC100911329)
1389521_at	IVNS1ABP	Rattus norvegicus	influenza virus NS1A binding protein(Ivns1abp)
1381578_at	LOC100909469	Rattus norvegicus	dual specificity protein phosphatase 13-like(LOC100909469)
1380533_at	APP	Rattus norvegicus	amyloid beta precursor protein(App)
1382554_at	C8A	Rattus norvegicus	complement C8 alpha chain(C8a)
1382439_at	ITGB6	Rattus norvegicus	integrin subunit beta 6(Itgb6)
1398820_at	MYLK2	Rattus norvegicus	myosin light chain kinase 2(Mylk2)
1368674_at	PYGL	Rattus norvegicus	phosphorylase, glycogen, liver(Pygl)
1371266_at	AFM	Rattus norvegicus	afamin(Afm)
1387354_at	STAT1	Rattus norvegicus	signal transducer and activator of transcription 1(Stat1)
1375336_at	HSP90AB1	Rattus norvegicus	heat shock protein 90 alpha family class B member 1(Hsp90ab1)
1367909_at	DCXR	Rattus norvegicus	dicarbonyl and L-xylulose reductase(Dcxr)
1389971_at	SGCE	Rattus norvegicus	sarcoglycan, epsilon(Sgce)
1370892_at	c4a	Rattus norvegicus	complement component 4A (Rodgers blood group)(C4a)
1375932_at	PRPS2	Rattus norvegicus	phosphoribosyl pyrophosphate synthetase 2(Prps2)
1367475_at	CDC42	Rattus norvegicus	cell division cycle 42(Cdc42)
1371615_at	DGAT2	Rattus norvegicus	diacylglycerol O-acyltransferase 2(Dgat2)
1376105_at	COL14A1	Rattus norvegicus	collagen type XIV alpha 1 chain(Col14a1)
1369187_a_at	ptger3	Rattus norvegicus	prostaglandin E receptor 3(Ptger3)
1367641_at	SOD1	Rattus norvegicus	superoxide dismutase 1, soluble(Sod1)
1388416_at	LRP1	Rattus norvegicus	LDL receptor related protein 1(Lrp1)
1371254_at	Uqcrfs1	Rattus norvegicus	ubiquinol-cytochrome c reductase, Rieske iron-sulfur polypeptide 1(Uqcrfs1)
1384971_at	DEPDC7	Rattus norvegicus	DEP domain containing 7(Depdc7)
1388903_at	DYNLT3	Rattus norvegicus	dynein light chain Tctex-type 3(Dynlt3)
1370278_at	ATP5D	Rattus norvegicus	ATP synthase, H+ transporting, mitochondrial F1 complex, delta subunit(Atp5d)
1375055_at	JSRP1	Rattus norvegicus	junctional sarcoplasmic reticulum protein 1(Jsrp1)
1370907_at	st6gal1	Rattus norvegicus	ST6 beta-galactoside alpha-2,6-sialyltransferase 1(St6gal1)
1393281_at	CAV1	Rattus norvegicus	caveolin 1(Cav1)
1371381_at	Uqcr10	Rattus norvegicus	ubiquinol-cytochrome c reductase, complex III subunit X(Uqcr10)
1369897_s_at	GNAS	Rattus norvegicus	GNAS complex locus(Gnas)
1369449_at	PLIN1	Rattus norvegicus	perilipin 1(Plin1)
1368966_at	MYBPH	Rattus norvegicus	myosin binding protein H(Mybph)
1384334_at	CPS1	Rattus norvegicus	carbamoyl-phosphate synthase 1(Cps1)
1369357_at	PHKA1	Rattus norvegicus	phosphorylase kinase, alpha 1(Phka1)
1373299_at	UBXN1	Rattus norvegicus	UBX domain protein 1(Ubxn1)
1386865_at	SPARCL1	Rattus norvegicus	SPARC like 1(Sparcl1)
1375170_at	S100A11	Rattus norvegicus	S100 calcium binding protein A11(S100a11)
1371316_at	LOC100360647	Rattus norvegicus	ubiquitin-like protein fubi and ribosomal protein S30-like(LOC100360647)
1370130_at	RHOA	Rattus norvegicus	ras homolog family member A(Rhoa)
1371511_at	ARPC2	Rattus norvegicus	actin related protein 2/3 complex, subunit 2(Arpc2)
1370067_at	ME1	Rattus norvegicus	malic enzyme 1(Me1)
AFFX_Rat_GAPDH_5_at	GAPDH	Rattus norvegicus	glyceraldehyde-3-phosphate dehydrogenase(Gapdh)
1398807_at	PPM1B	Rattus norvegicus	protein phosphatase, Mg2+/Mn2+ dependent, 1B(Ppm1b)
1389479_at	KLF3	Rattus norvegicus	Kruppel like factor 3(Klf3)
1376209_at	SMDT1	Rattus norvegicus	single-pass membrane protein with aspartate-rich tail 1(Smdt1)
1371421_at	OXCT1	Rattus norvegicus	3-oxoacid CoA transferase 1(Oxct1)
1390795_at	TTPA	Rattus norvegicus	alpha tocopherol transfer protein(Ttpa)
1371627_at	AMOTL1	Rattus norvegicus	angiomotin-like 1(Amotl1)
1383833_at	NXPE4	Rattus norvegicus	neurexophilin and PC-esterase domain family member 4(Nxpe4)
1367974_at	ANXA3	Rattus norvegicus	annexin A3(Anxa3)
1382452_at	SDPR	Rattus norvegicus	serum deprivation response(Sdpr)
1367567_at	RPL6	Rattus norvegicus	ribosomal protein L6(Rpl6)
1373648_at	MLIP	Rattus norvegicus	muscular LMNA-interacting protein(Mlip)
1370336_at	OSGIN1	Rattus norvegicus	oxidative stress induced growth inhibitor 1(Osgin1)
1371803_at	GM2A	Rattus norvegicus	GM2 ganglioside activator(Gm2a)
1371547_at	Grcc10	Rattus norvegicus	gene rich cluster, C10 gene(Grcc10)
1367555_at	ALB	Rattus norvegicus	albumin(Alb)
1385659_at	APCDD1	Rattus norvegicus	APC down-regulated 1(Apcdd1)
1367779_at	BIN1	Rattus norvegicus	bridging integrator 1(Bin1)
1388611_at	TCEA3	Rattus norvegicus	transcription elongation factor A3(Tcea3)
1387857_at	LOC100910446	Rattus norvegicus	syntaxin-7-like(LOC100910446)
1398758_at	ARF4	Rattus norvegicus	ADP-ribosylation factor 4(Arf4)
1389553_at	Clec4a3	Rattus norvegicus	C-type lectin domain family 4, member A3(Clec4a3)
1375628_at	NDUFB8	Rattus norvegicus	NADH:ubiquinone oxidoreductase subunit B8(Ndufb8)
1398888_at	LOC100361558	Rattus norvegicus	histone H3.3B-like(LOC100361558)
1371701_at	NDUFB9	Rattus norvegicus	NADH:ubiquinone oxidoreductase subunit B9(Ndufb9)
1378482_at	MDFIC	Rattus norvegicus	MyoD family inhibitor domain containing(Mdfic)
1386951_at	NDUFA5	Rattus norvegicus	NADH:ubiquinone oxidoreductase subunit A5(Ndufa5)
1367892_at	PDK2	Rattus norvegicus	pyruvate dehydrogenase kinase 2(Pdk2)
1374789_at	DCUN1D2	Rattus norvegicus	defective in cullin neddylation 1 domain containing 2(Dcun1d2)
1369450_at	Ust5r	Rattus norvegicus	integral membrane transport protein UST5r(Ust5r)
1398832_at	NCL	Rattus norvegicus	nucleolin(Ncl)
1372088_at	PPFIBP1	Rattus norvegicus	PPFIA binding protein 1(Ppfibp1)
1371639_at	VPS29	Rattus norvegicus	VPS29 retromer complex component(Vps29)
1387877_at	FTCD	Rattus norvegicus	formimidoyltransferase cyclodeaminase(Ftcd)
1376672_at	PROX1	Rattus norvegicus	prospero homeobox 1(Prox1)
1370495_s_at	Cyp2c13	Rattus norvegicus	cytochrome P450, family 2, subfamily c, polypeptide 13(Cyp2c13)
1390472_at	NAAA	Rattus norvegicus	N-acylethanolamine acid amidase(Naaa)
1371304_a_at	Myl6l	Rattus norvegicus	myosin, light polypeptide 6, alkali, smooth muscle and non-muscle-like(Myl6l)
1388603_a_at	ISCA1	Rattus norvegicus	iron-sulfur cluster assembly 1(Isca1)
1371872_at	NAP1L1	Rattus norvegicus	nucleosome assembly protein 1-like 1(Nap1l1)
1370699_a_at	PEPD	Rattus norvegicus	peptidase D(Pepd)
1395403_at	STAC3	Rattus norvegicus	SH3 and cysteine rich domain 3(Stac3)
1377659_at	MLF1	Rattus norvegicus	myeloid leukemia factor 1(Mlf1)
1386890_at	S100A10	Rattus norvegicus	S100 calcium binding protein A10(S100a10)
1370463_x_at	RT1-CE16	Rattus norvegicus	RT1 class I, locus CE16(RT1-CE16)
1397479_at	SMYD1	Rattus norvegicus	SET and MYND domain containing 1(Smyd1)
1382043_at	unc93b1	Rattus norvegicus	unc-93 homolog B1 (C. elegans)(Unc93b1)
1367685_at	RPS27A	Rattus norvegicus	ribosomal protein S27a(Rps27a)
1375137_at	ARPC2	Rattus norvegicus	actin related protein 2/3 complex, subunit 2(Arpc2)
1388481_at	RPS28	Rattus norvegicus	ribosomal protein S28(Rps28)
1373116_at	KPNA3	Rattus norvegicus	karyopherin subunit alpha 3(Kpna3)
1369179_a_at	PPARG	Rattus norvegicus	peroxisome proliferator-activated receptor gamma(Pparg)
1387006_at	Sult2a6	Rattus norvegicus	sulfotransferase family 2A, dehydroepiandrosterone (DHEA)-preferring, member 6(Sult2a6)
1375298_at	PPP2R5C	Rattus norvegicus	protein phosphatase 2, regulatory subunit B', gamma(Ppp2r5c)
1380104_at	F9	Rattus norvegicus	coagulation factor IX(F9)
1391483_at	CREB3L3	Rattus norvegicus	cAMP responsive element binding protein 3-like 3(Creb3l3)
1367711_at	PSMC2	Rattus norvegicus	proteasome 26S subunit, ATPase 2(Psmc2)
1390706_at	SPTBN1	Rattus norvegicus	spectrin, beta, non-erythrocytic 1(Sptbn1)
1368406_at	STAR	Rattus norvegicus	steroidogenic acute regulatory protein(Star)
1367639_a_at	RGD1562399	Rattus norvegicus	similar to 40S ribosomal protein S2(RGD1562399)
1377275_at	ART1	Rattus norvegicus	ADP-ribosyltransferase 1(Art1)
1393459_at	FMR1	Rattus norvegicus	fragile X mental retardation 1(Fmr1)
1385707_at	LECT2	Rattus norvegicus	leukocyte cell-derived chemotaxin 2(Lect2)
1369649_at	CACNA2D1	Rattus norvegicus	calcium voltage-gated channel auxiliary subunit alpha2delta 1(Cacna2d1)
1398864_at	UBE2G1	Rattus norvegicus	ubiquitin-conjugating enzyme E2G 1(Ube2g1)
1367628_at	LGALS1	Rattus norvegicus	galectin 1(Lgals1)
1379344_at	CYBB	Rattus norvegicus	cytochrome b-245 beta chain(Cybb)
1387111_at	DDAH1	Rattus norvegicus	dimethylarginine dimethylaminohydrolase 1(Ddah1)
1371348_at	PSMB5	Rattus norvegicus	proteasome subunit beta 5(Psmb5)
1388206_a_at	RGD1564400	Rattus norvegicus	similar to Eukaryotic translation initiation factor 5 (eIF-5)(RGD1564400)
1388294_at	SDHD	Rattus norvegicus	succinate dehydrogenase complex subunit D(Sdhd)
1371098_a_at	MASP2	Rattus norvegicus	mannan-binding lectin serine peptidase 2(Masp2)
1392471_at	GNG12	Rattus norvegicus	G protein subunit gamma 12(Gng12)
1377660_at	RGD1309350	Rattus norvegicus	similar to transthyretin (4L369)(RGD1309350)
1393403_at	ANGPTL3	Rattus norvegicus	angiopoietin-like 3(Angptl3)
1384707_at	SCARA5	Rattus norvegicus	scavenger receptor class A, member 5(Scara5)
1387773_at	LOC100363502	Rattus norvegicus	cytochrome c, somatic-like(LOC100363502)
1392983_at	PSMD12	Rattus norvegicus	proteasome 26S subunit, non-ATPase 12(Psmd12)
1389436_at	MSS51	Rattus norvegicus	MSS51 mitochondrial translational activator(Mss51)
1380066_at	TFR2	Rattus norvegicus	transferrin receptor 2(Tfr2)
1389866_at	LOC100360056	Rattus norvegicus	6.8 kDa mitochondrial proteolipid(LOC100360056)
1387010_s_at	SCN1B	Rattus norvegicus	sodium voltage-gated channel beta subunit 1(Scn1b)
1382192_at	LYVE1	Rattus norvegicus	lymphatic vessel endothelial hyaluronan receptor 1(Lyve1)
1372056_at	CMTM6	Rattus norvegicus	CKLF-like MARVEL transmembrane domain containing 6(Cmtm6)
1372639_at	TRIM54	Rattus norvegicus	tripartite motif-containing 54(Trim54)
1386598_at	ART1	Rattus norvegicus	ADP-ribosyltransferase 1(Art1)
1373953_at	SLC4A1AP	Rattus norvegicus	solute carrier family 4 member 1 adaptor protein(Slc4a1ap)
1367998_at	SLPI	Rattus norvegicus	secretory leukocyte peptidase inhibitor(Slpi)
1388784_at	CSF1R	Rattus norvegicus	colony stimulating factor 1 receptor(Csf1r)
1367755_at	CDO1	Rattus norvegicus	cysteine dioxygenase type 1(Cdo1)
1368893_at	CAP2	Rattus norvegicus	CAP, adenylate cyclase-associated protein, 2 (yeast)(Cap2)
1367512_at	CHMP5	Rattus norvegicus	charged multivesicular body protein 5(Chmp5)
1384160_at	SYNPO2	Rattus norvegicus	synaptopodin 2(Synpo2)
1388167_at	NFIB	Rattus norvegicus	nuclear factor I/B(Nfib)
1375705_at	GNB1	Rattus norvegicus	G protein subunit beta 1(Gnb1)
1377806_at	VEZF1	Rattus norvegicus	vascular endothelial zinc finger 1(Vezf1)
1371469_at	RGD1565588	Rattus norvegicus	similar to calcium binding protein P22(RGD1565588)
1370831_at	MGLL	Rattus norvegicus	monoglyceride lipase(Mgll)
1372015_at	TACC1	Rattus norvegicus	transforming, acidic coiled-coil containing protein 1(Tacc1)
1368150_at	SLC27A2	Rattus norvegicus	solute carrier family 27 member 2(Slc27a2)
1386960_at	SLC37A4	Rattus norvegicus	solute carrier family 37 member 4(Slc37a4)
1388545_at	SMOC1	Rattus norvegicus	SPARC related modular calcium binding 1(Smoc1)
1387139_at	HAO2	Rattus norvegicus	hydroxyacid oxidase 2(Hao2)
1388866_at	SSPN	Rattus norvegicus	sarcospan(Sspn)
1388602_at	CFD	Rattus norvegicus	complement factor D(Cfd)
1373020_at	PAM16	Rattus norvegicus	presequence translocase associated motor 16 homolog(Pam16)
1398828_at	FKBP1A	Rattus norvegicus	FK506 binding protein 1a(Fkbp1a)
1371412_a_at	NREP	Rattus norvegicus	neuronal regeneration related protein(Nrep)
1372359_at	DUSP26	Rattus norvegicus	dual specificity phosphatase 26 (putative)(Dusp26)
1374770_at	ASAH1	Rattus norvegicus	N-acylsphingosine amidohydrolase 1(Asah1)
1370190_at	LOC100361558	Rattus norvegicus	histone H3.3B-like(LOC100361558)
1367844_at	GNAI2	Rattus norvegicus	G protein subunit alpha i2(Gnai2)
1382265_at	CCSER2	Rattus norvegicus	coiled-coil serine-rich protein 2(Ccser2)
1371904_at	SMYD2	Rattus norvegicus	SET and MYND domain containing 2(Smyd2)
1372737_at	LDB3	Rattus norvegicus	LIM domain binding 3(Ldb3)
1371847_at	LOC102555086	Rattus norvegicus	cartilage-associated protein-like(LOC102555086)
1367775_at	AMACR	Rattus norvegicus	alpha-methylacyl-CoA racemase(Amacr)
1398382_at	LOC100359716	Rattus norvegicus	N-acetyltransferase 13-like(LOC100359716)
1367454_at	COPB2	Rattus norvegicus	coatomer protein complex subunit beta 2(Copb2)
1371319_at	ITM2B	Rattus norvegicus	integral membrane protein 2B(Itm2b)
1392950_at	LOC100909761	Rattus norvegicus	myotilin-like(LOC100909761)
1379737_a_at	LOC100910882	Rattus norvegicus	RNA-binding protein 39-like(LOC100910882)
1389963_at	MPP1	Rattus norvegicus	membrane palmitoylated protein 1(Mpp1)
1375855_at	EPDR1	Rattus norvegicus	ependymin related 1(Epdr1)
1387862_at	YWHAQ	Rattus norvegicus	tyrosine 3-monooxygenase/tryptophan 5-monooxygenase activation protein, theta(Ywhaq)
1368000_at	C3	Rattus norvegicus	complement C3(C3)
1388557_at	C7	Rattus norvegicus	complement C7(C7)
1367799_at	EEF1A2	Rattus norvegicus	eukaryotic translation elongation factor 1 alpha 2(Eef1a2)
1371710_at	ETNK1	Rattus norvegicus	ethanolamine kinase 1(Etnk1)
1373490_at	GMFG	Rattus norvegicus	glia maturation factor, gamma(Gmfg)
1387673_a_at	ANXA6	Rattus norvegicus	annexin A6(Anxa6)
1367969_at	PRDX6	Rattus norvegicus	peroxiredoxin 6(Prdx6)
1367856_at	G6PD	Rattus norvegicus	glucose-6-phosphate dehydrogenase(G6pd)
1370900_at	MYH4	Rattus norvegicus	myosin heavy chain 4(Myh4)
1392090_at	SERPINC1	Rattus norvegicus	serpin family C member 1(Serpinc1)
1398841_at	RAB1A	Rattus norvegicus	RAB1A, member RAS oncogene family(Rab1a)
1379770_at	CHPT1	Rattus norvegicus	choline phosphotransferase 1(Chpt1)
1373696_at	LOC100910558	Rattus norvegicus	uncharacterized LOC100910558(LOC100910558)
1371652_at	CCDC50	Rattus norvegicus	coiled-coil domain containing 50(Ccdc50)
1368418_a_at	CP	Rattus norvegicus	ceruloplasmin(Cp)
1374312_at	UCK1	Rattus norvegicus	uridine-cytidine kinase 1(Uck1)
1395414_at	AGL	Rattus norvegicus	amylo-alpha-1, 6-glucosidase, 4-alpha-glucanotransferase(Agl)
1373032_at	mustn1	Rattus norvegicus	musculoskeletal, embryonic nuclear protein 1(Mustn1)
1388854_at	BRK1	Rattus norvegicus	BRICK1, SCAR/WAVE actin-nucleating complex subunit(Brk1)
1390207_at	LATS2	Rattus norvegicus	large tumor suppressor kinase 2(Lats2)
1375303_at	LDB3	Rattus norvegicus	LIM domain binding 3(Ldb3)
1371344_at	RPL27A	Rattus norvegicus	ribosomal protein L27a(Rpl27a)
1368252_at	KLHL41	Rattus norvegicus	kelch-like family member 41(Klhl41)
1367706_at	LOC683062	Rattus norvegicus	similar to voltage-dependent anion channel 1(LOC683062)
1371514_at	KDELR1	Rattus norvegicus	KDEL endoplasmic reticulum protein retention receptor 1(Kdelr1)
1371482_at	NDUFS2	Rattus norvegicus	NADH dehydrogenase (ubiquinone) Fe-S protein 2(Ndufs2)
1376319_at	SEMA3C	Rattus norvegicus	semaphorin 3C(Sema3c)
1371137_at	ACOX2	Rattus norvegicus	acyl-CoA oxidase 2(Acox2)
1386903_at	S100B	Rattus norvegicus	S100 calcium binding protein B(S100b)
1371997_at	AKR1E2	Rattus norvegicus	aldo-keto reductase family 1, member E2(Akr1e2)
1368271_a_at	FABP4	Rattus norvegicus	fatty acid binding protein 4(Fabp4)
1375843_at	IDS	Rattus norvegicus	iduronate 2-sulfatase(Ids)
1371307_at	LOC100360522	Rattus norvegicus	ribosomal protein P1-like(LOC100360522)
1388119_at	HNRNPA3	Rattus norvegicus	heterogeneous nuclear ribonucleoprotein A3(Hnrnpa3)
1379932_at	CLCN4	Rattus norvegicus	chloride voltage-gated channel 4(Clcn4)
1370405_at	Mcpt1l1	Rattus norvegicus	mast cell protease 1-like 1(Mcpt1l1)
1370806_at	RETSAT	Rattus norvegicus	retinol saturase(Retsat)
1373790_at	Car14	Rattus norvegicus	carbonic anhydrase 14(Car14)
1372701_at	LOC100362895	Rattus norvegicus	heat shock protein 1, alpha-like(LOC100362895)
1372246_at	OSTF1	Rattus norvegicus	osteoclast stimulating factor 1(Ostf1)
1387825_at	Ugt2b	Rattus norvegicus	UDP glycosyltransferase 2 family, polypeptide B(Ugt2b)
1368824_at	CALD1	Rattus norvegicus	caldesmon 1(Cald1)
1374863_at	RBP7	Rattus norvegicus	retinol binding protein 7(Rbp7)
1367613_at	Prdx1l1	Rattus norvegicus	peroxiredoxin 1-like 1(Prdx1l1)
1373652_at	CNST	Rattus norvegicus	consortin, connexin sorting protein(Cnst)
1387071_a_at	MAPT	Rattus norvegicus	microtubule-associated protein tau(Mapt)
1375295_at	CS	Rattus norvegicus	citrate synthase(Cs)
1398885_at	RPL23	Rattus norvegicus	ribosomal protein L23(Rpl23)
1370202_at	PLA2G16	Rattus norvegicus	phospholipase A2, group XVI(Pla2g16)
1371356_at	TNS2	Rattus norvegicus	tensin 2(Tns2)
1388776_at	SHISA5	Rattus norvegicus	shisa family member 5(Shisa5)
1388395_at	G0S2	Rattus norvegicus	G0/G1switch 2(G0s2)
1386935_at	NR4A1	Rattus norvegicus	nuclear receptor subfamily 4, group A, member 1(Nr4a1)
1376640_at	FAM171A1	Rattus norvegicus	family with sequence similarity 171, member A1(Fam171a1)
1387886_at	PRELP	Rattus norvegicus	proline and arginine rich end leucine rich repeat protein(Prelp)
1374895_at	MYOM1	Rattus norvegicus	myomesin 1(Myom1)
1373145_at	VPS41	Rattus norvegicus	VPS41 HOPS complex subunit(Vps41)
1381006_at	HGFAC	Rattus norvegicus	HGF activator(Hgfac)
1371583_at	RBM3	Rattus norvegicus	RNA binding motif (RNP1, RRM) protein 3(Rbm3)
1372624_at	ANO6	Rattus norvegicus	anoctamin 6(Ano6)
1367559_at	LOC100359668	Rattus norvegicus	ferritin light chain 2(LOC100359668)
1390423_at	MYCBP2	Rattus norvegicus	MYC binding protein 2, E3 ubiquitin protein ligase(Mycbp2)
1388764_at	iqgap1	Rattus norvegicus	IQ motif containing GTPase activating protein 1(Iqgap1)
1367807_at	PLOD1	Rattus norvegicus	procollagen-lysine, 2-oxoglutarate 5-dioxygenase 1(Plod1)
1393219_at	C2	Rattus norvegicus	complement C2(C2)
1376652_at	C1QA	Rattus norvegicus	complement C1q A chain(C1qa)
1384253_at	PALLD	Rattus norvegicus	palladin, cytoskeletal associated protein(Palld)
1371445_at	LRRC59	Rattus norvegicus	leucine rich repeat containing 59(Lrrc59)
1369625_at	AQP1	Rattus norvegicus	aquaporin 1(Aqp1)
1371571_at	APP	Rattus norvegicus	amyloid beta precursor protein(App)
1370825_a_at	CDC42	Rattus norvegicus	cell division cycle 42(Cdc42)
1370511_at	FGB	Rattus norvegicus	fibrinogen beta chain(Fgb)
1370165_at	SMPX	Rattus norvegicus	small muscle protein, X-linked(Smpx)
1372587_at	EMCN	Rattus norvegicus	endomucin(Emcn)
1391293_at	BBOX1	Rattus norvegicus	gamma-butyrobetaine hydroxylase 1(Bbox1)
1372818_at	COLEC12	Rattus norvegicus	collectin sub-family member 12(Colec12)
1370956_at	DCN	Rattus norvegicus	decorin(Dcn)
1373339_at	LETMD1	Rattus norvegicus	LETM1 domain containing 1(Letmd1)
1374932_at	Angptl8	Rattus norvegicus	angiopoietin-like 8(Angptl8)
1389135_at	CTPS2	Rattus norvegicus	CTP synthase 2(Ctps2)
1370339_at	TPM3	Rattus norvegicus	tropomyosin 3(Tpm3)
1374619_at	TUSC5	Rattus norvegicus	tumor suppressor candidate 5(Tusc5)
1372806_at	VPS35	Rattus norvegicus	VPS35 retromer complex component(Vps35)
1370291_at	PDLIM3	Rattus norvegicus	PDZ and LIM domain 3(Pdlim3)
1387898_at	HSPB6	Rattus norvegicus	heat shock protein family B (small) member 6(Hspb6)
1373064_at	DNAJC15	Rattus norvegicus	DnaJ heat shock protein family (Hsp40) member C15(Dnajc15)
1375944_at	ACSS2	Rattus norvegicus	acyl-CoA synthetase short-chain family member 2(Acss2)
1372059_at	CMSS1	Rattus norvegicus	cms1 ribosomal small subunit homolog (yeast)(Cmss1)
1389857_at	TCEAL9	Rattus norvegicus	transcription elongation factor A like 9(Tceal9)
1376575_at	TWSG1	Rattus norvegicus	twisted gastrulation BMP signaling modulator 1(Twsg1)
1372863_at	MYCBP2	Rattus norvegicus	MYC binding protein 2, E3 ubiquitin protein ligase(Mycbp2)
1382184_at	FCMR	Rattus norvegicus	Fc fragment of IgM receptor(Fcmr)
1384127_at	CEBPA	Rattus norvegicus	CCAAT/enhancer binding protein alpha(Cebpa)
1369706_at	CACNG1	Rattus norvegicus	calcium voltage-gated channel auxiliary subunit gamma 1(Cacng1)
1374278_at	FITM2	Rattus norvegicus	fat storage-inducing transmembrane protein 2(Fitm2)
1370246_at	CALM2	Rattus norvegicus	calmodulin 2(Calm2)
1373019_at	EPS15	Rattus norvegicus	epidermal growth factor receptor pathway substrate 15(Eps15)
1373571_at	RTN3	Rattus norvegicus	reticulon 3(Rtn3)
1374222_at	SLC22A18	Rattus norvegicus	solute carrier family 22, member 18(Slc22a18)
1372234_at	LIX1L	Rattus norvegicus	limb and CNS expressed 1 like(Lix1l)
1369933_at	VDAC2	Rattus norvegicus	voltage-dependent anion channel 2(Vdac2)
1398873_at	HNRNPL	Rattus norvegicus	heterogeneous nuclear ribonucleoprotein L(Hnrnpl)
1387505_at	GNAI1	Rattus norvegicus	G protein subunit alpha i1(Gnai1)
1368174_at	EGLN3	Rattus norvegicus	egl-9 family hypoxia-inducible factor 3(Egln3)
1387748_at	LEP	Rattus norvegicus	leptin(Lep)
1381915_at	RGD1305938	Rattus norvegicus	similar to expressed sequence AW549877(RGD1305938)
1377499_a_at	HRC	Rattus norvegicus	histidine rich calcium binding protein(Hrc)
1375867_at	ZBTB4	Rattus norvegicus	zinc finger and BTB domain containing 4(Zbtb4)
1367670_at	FH	Rattus norvegicus	fumarate hydratase(Fh)
1398751_at	LOC100362830	Rattus norvegicus	ribosomal protein S7-like(LOC100362830)
1388027_a_at	RTN4	Rattus norvegicus	reticulon 4(Rtn4)
1371327_a_at	ACTG1	Rattus norvegicus	actin, gamma 1(Actg1)
1398349_at	AK2	Rattus norvegicus	adenylate kinase 2(Ak2)
1387346_at	ITGB1	Rattus norvegicus	integrin subunit beta 1(Itgb1)
1398836_s_at	LOC100361457	Rattus norvegicus	actin, gamma 1 propeptide-like(LOC100361457)
1398966_at	SS18L2	Rattus norvegicus	SS18 like 2(Ss18l2)
1398763_at	LOC100362432	Rattus norvegicus	mitochondrial import inner membrane translocase subunit Tim23-like(LOC100362432)
1380854_at	VEGFB	Rattus norvegicus	vascular endothelial growth factor B(Vegfb)
1398276_at	DLG2	Rattus norvegicus	discs large MAGUK scaffold protein 2(Dlg2)
1371729_at	YPEL5	Rattus norvegicus	yippee-like 5(Ypel5)
1378327_at	DMRT2	Rattus norvegicus	doublesex and mab-3 related transcription factor 2(Dmrt2)
1375445_at	KY	Rattus norvegicus	kyphoscoliosis peptidase(Ky)
1367572_at	MYL3	Rattus norvegicus	myosin light chain 3(Myl3)
1386980_at	APOM	Rattus norvegicus	apolipoprotein M(Apom)
1371352_at	HMGN2	Rattus norvegicus	high mobility group nucleosomal binding domain 2(Hmgn2)
1371730_at	LONP2	Rattus norvegicus	lon peptidase 2, peroxisomal(Lonp2)
1389002_at	TLN1	Rattus norvegicus	talin 1(Tln1)
1373258_at	CTSF	Rattus norvegicus	cathepsin F(Ctsf)
1371300_at	RPL3	Rattus norvegicus	ribosomal protein L3(Rpl3)
1387830_at	CRP	Rattus norvegicus	C-reactive protein(Crp)
1398848_at	ST13	Rattus norvegicus	suppression of tumorigenicity 13(St13)
1369633_at	CXCL12	Rattus norvegicus	C-X-C motif chemokine ligand 12(Cxcl12)
1367584_at	ANXA2	Rattus norvegicus	annexin A2(Anxa2)
1370020_at	SLC25A10	Rattus norvegicus	solute carrier family 25 member 10(Slc25a10)
1374904_at	SIX1	Rattus norvegicus	SIX homeobox 1(Six1)
1370580_a_at	Cyp2c6v1	Rattus norvegicus	cytochrome P450, family 2, subfamily C, polypeptide 6, variant 1(Cyp2c6v1)
1390049_at	FHL1	Rattus norvegicus	four and a half LIM domains 1(Fhl1)
1367876_at	IPO13	Rattus norvegicus	importin 13(Ipo13)
1368990_at	CYP1B1	Rattus norvegicus	cytochrome P450, family 1, subfamily b, polypeptide 1(Cyp1b1)
1371575_at	MSN	Rattus norvegicus	moesin(Msn)
1377271_at	UNC45B	Rattus norvegicus	unc-45 myosin chaperone B(Unc45b)
1399102_at	SLC38A10	Rattus norvegicus	solute carrier family 38, member 10(Slc38a10)
1368949_at	EBF1	Rattus norvegicus	early B-cell factor 1(Ebf1)
1382537_at	RRAGC	Rattus norvegicus	Ras-related GTP binding C(Rragc)
1371632_at	CORO1C	Rattus norvegicus	coronin 1C(Coro1c)
1370169_at	LOC100364335	Rattus norvegicus	cold shock domain-containing protein E1-like(LOC100364335)
1371936_at	EIF4A1	Rattus norvegicus	eukaryotic translation initiation factor 4A1(Eif4a1)
1370226_at	CSTB	Rattus norvegicus	cystatin B(Cstb)
1398333_at	EPAS1	Rattus norvegicus	endothelial PAS domain protein 1(Epas1)
1369982_at	AP2A2	Rattus norvegicus	adaptor-related protein complex 2, alpha 2 subunit(Ap2a2)
1370214_at	PVALB	Rattus norvegicus	parvalbumin(Pvalb)
1388358_at	ETFB	Rattus norvegicus	electron transfer flavoprotein beta subunit(Etfb)
1368280_at	CTSC	Rattus norvegicus	cathepsin C(Ctsc)
1389712_at	EBF1	Rattus norvegicus	early B-cell factor 1(Ebf1)
1370019_at	SULT1A1	Rattus norvegicus	sulfotransferase family 1A member 1(Sult1a1)
1388496_at	FLNC	Rattus norvegicus	filamin C(Flnc)
1367657_at	BTG1	Rattus norvegicus	BTG anti-proliferation factor 1(Btg1)
1388240_a_at	itga7	Rattus norvegicus	integrin subunit alpha 7(Itga7)
1367800_at	LOC100910418	Rattus norvegicus	tissue-type plasminogen activator-like(LOC100910418)
1375518_at	TTN	Rattus norvegicus	titin(Ttn)
1388537_at	NIPSNAP1	Rattus norvegicus	nipsnap homolog 1 (C. elegans)(Nipsnap1)
1389918_at	LOC100360205	Rattus norvegicus	palladin(LOC100360205)
1370936_at	DMGDH	Rattus norvegicus	dimethylglycine dehydrogenase(Dmgdh)
1386923_at	UBE2B	Rattus norvegicus	ubiquitin-conjugating enzyme E2B(Ube2b)
1369937_at	CALM1	Rattus norvegicus	calmodulin 1(Calm1)
1368098_a_at	SNURF	Rattus norvegicus	SNRPN upstream reading frame(Snurf)
1375003_at	SERPINB6	Rattus norvegicus	serpin family B member 6(Serpinb6)
1387314_at	SULT1B1	Rattus norvegicus	sulfotransferase family 1B member 1(Sult1b1)
1385756_at	ITIH1	Rattus norvegicus	inter-alpha trypsin inhibitor, heavy chain 1(Itih1)
1370072_at	MME	Rattus norvegicus	membrane metallo-endopeptidase(Mme)
1371644_at	TWF1	Rattus norvegicus	twinfilin actin-binding protein 1(Twf1)
1372190_at	AQP4	Rattus norvegicus	aquaporin 4(Aqp4)
1381967_at	RBM39	Rattus norvegicus	RNA binding motif protein 39(Rbm39)
1387022_at	ALDH1A1	Rattus norvegicus	aldehyde dehydrogenase 1 family, member A1(Aldh1a1)
1373470_at	CTNNB1	Rattus norvegicus	catenin beta 1(Ctnnb1)
1398251_a_at	CAMK2B	Rattus norvegicus	calcium/calmodulin-dependent protein kinase II beta(Camk2b)
1368048_at	Serpina3c	Rattus norvegicus	serine (or cysteine) proteinase inhibitor, clade A, member 3C(Serpina3c)
1386894_at	HSPD1	Rattus norvegicus	heat shock protein family D member 1(Hspd1)
1371295_at	LOC100359951	Rattus norvegicus	ribosomal protein S20-like(LOC100359951)
1374320_at	F5	Rattus norvegicus	coagulation factor V(F5)
1398775_at	rps15a	Rattus norvegicus	ribosomal protein S15a(Rps15a)
1392070_at	LIX1L	Rattus norvegicus	limb and CNS expressed 1 like(Lix1l)
1367864_at	PFKM	Rattus norvegicus	phosphofructokinase, muscle(Pfkm)
1368272_at	GOT1	Rattus norvegicus	glutamic-oxaloacetic transaminase 1(Got1)
1387967_at	LOC100911558	Rattus norvegicus	serine protease inhibitor Kazal-type 3-like(LOC100911558)
1398390_at	CXCL13	Rattus norvegicus	C-X-C motif chemokine ligand 13(Cxcl13)
1373108_at	PPP1R3C	Rattus norvegicus	protein phosphatase 1, regulatory subunit 3C(Ppp1r3c)
1376620_at	DENND1B	Rattus norvegicus	DENN domain containing 1B(Dennd1b)
1398824_at	TMED2	Rattus norvegicus	transmembrane p24 trafficking protein 2(Tmed2)
1373595_at	TMEM43	Rattus norvegicus	transmembrane protein 43(Tmem43)
1368016_at	PECR	Rattus norvegicus	peroxisomal trans-2-enoyl-CoA reductase(Pecr)
1397848_at	MEDAG	Rattus norvegicus	mesenteric estrogen-dependent adipogenesis(Medag)
1369852_at	F10	Rattus norvegicus	coagulation factor X(F10)
1372332_at	MEF2C	Rattus norvegicus	myocyte enhancer factor 2C(Mef2c)
1387768_at	MB	Rattus norvegicus	myoglobin(Mb)
1388882_at	FKBP3	Rattus norvegicus	FK506 binding protein 3(Fkbp3)
1368241_a_at	FLOT1	Rattus norvegicus	flotillin 1(Flot1)
1385570_at	TMEM52	Rattus norvegicus	transmembrane protein 52(Tmem52)
1371843_at	YIPF5	Rattus norvegicus	Yip1 domain family, member 5(Yipf5)
1369073_at	NR1H4	Rattus norvegicus	nuclear receptor subfamily 1, group H, member 4(Nr1h4)
1389127_at	SMAD3	Rattus norvegicus	SMAD family member 3(Smad3)
1367819_at	GOT2	Rattus norvegicus	glutamic-oxaloacetic transaminase 2(Got2)
1398799_at	EIF4E	Rattus norvegicus	eukaryotic translation initiation factor 4E(Eif4e)
1375246_at	LOC100911762	Rattus norvegicus	coiled-coil domain-containing protein 72-like(LOC100911762)
1376457_at	CRISPLD2	Rattus norvegicus	cysteine-rich secretory protein LCCL domain containing 2(Crispld2)
1388850_at	LOC100362895	Rattus norvegicus	heat shock protein 1, alpha-like(LOC100362895)
1375108_at	ND3	Rattus norvegicus	NADH dehydrogenase subunit 3(ND3)
1370993_at	LAMC1	Rattus norvegicus	laminin subunit gamma 1(Lamc1)
1398787_at	RHEB	Rattus norvegicus	Ras homolog enriched in brain(Rheb)
1374413_at	UBL3	Rattus norvegicus	ubiquitin-like 3(Ubl3)
1392384_s_at	AKR1D1	Rattus norvegicus	aldo-keto reductase family 1, member D1(Akr1d1)
1368621_at	AQP9	Rattus norvegicus	aquaporin 9(Aqp9)
1368180_s_at	GSTA2	Rattus norvegicus	glutathione S-transferase alpha 2(Gsta2)
1383071_at	MTPN	Rattus norvegicus	myotrophin(Mtpn)
1376165_at	SLC24A3	Rattus norvegicus	solute carrier family 24 member 3(Slc24a3)
1379433_at	PIK3C2A	Rattus norvegicus	phosphatidylinositol-4-phosphate 3-kinase, catalytic subunit type 2 alpha(Pik3c2a)
1375340_at	ND2	Rattus norvegicus	NADH dehydrogenase subunit 2(ND2)
1388618_at	NID2	Rattus norvegicus	nidogen 2(Nid2)
1388570_at	COQ9	Rattus norvegicus	coenzyme Q9(Coq9)
1384525_at	DOCK11	Rattus norvegicus	dedicator of cytokinesis 11(Dock11)
1398893_at	NDFIP1	Rattus norvegicus	Nedd4 family interacting protein 1(Ndfip1)
1387034_at	PAH	Rattus norvegicus	phenylalanine hydroxylase(Pah)
1391861_at	TXLNB	Rattus norvegicus	taxilin beta(Txlnb)
1386999_at	YWHAB	Rattus norvegicus	tyrosine 3-monooxygenase/tryptophan 5-monooxygenase activation protein, beta(Ywhab)
1388314_at	LOC100911295	Rattus norvegicus	non-histone chromosomal protein HMG-14-like(LOC100911295)
1389265_at	GBE1	Rattus norvegicus	1,4-alpha-glucan branching enzyme 1(Gbe1)
1370243_a_at	LOC100359583	Rattus norvegicus	hypothetical protein LOC100359583(LOC100359583)
1373121_at	MRPS28	Rattus norvegicus	mitochondrial ribosomal protein S28(Mrps28)
1383391_a_at	C2	Rattus norvegicus	complement C2(C2)
1389277_at	RGD1306148	Rattus norvegicus	similar to KIAA0368(RGD1306148)
1373843_at	AKAP2	Rattus norvegicus	A-kinase anchoring protein 2(Akap2)
1387955_at	UGT2B17	Rattus norvegicus	UDP glucuronosyltransferase 2 family, polypeptide B15(Ugt2b17)
1368397_at	Ugt2b35	Rattus norvegicus	UDP glucuronosyltransferase 2 family, polypeptide B35(Ugt2b35)
1380699_at	ZEB2	Rattus norvegicus	zinc finger E-box binding homeobox 2(Zeb2)
1398986_at	SERINC3	Rattus norvegicus	serine incorporator 3(Serinc3)
1372177_at	mocs2	Rattus norvegicus	molybdenum cofactor synthesis 2(Mocs2)
1386862_at	ANXA5	Rattus norvegicus	annexin A5(Anxa5)
1371040_at	slc1a5	Rattus norvegicus	solute carrier family 1 member 5(Slc1a5)
1374352_at	ACTC1	Rattus norvegicus	actin, alpha, cardiac muscle 1(Actc1)
1398500_at	ADGRF5	Rattus norvegicus	adhesion G protein-coupled receptor F5(Adgrf5)
1367832_at	LYPLA1	Rattus norvegicus	lysophospholipase I(Lypla1)
1370425_at	LOC259246	Rattus norvegicus	alpha-2u globulin PGCL1(LOC259246)
1394711_at	PRKAG3	Rattus norvegicus	protein kinase AMP-activated non-catalytic subunit gamma 3(Prkag3)
1370855_at	CST3	Rattus norvegicus	cystatin C(Cst3)
1386852_x_at	LOC100360645	Rattus norvegicus	ubiquitin B-like(LOC100360645)
1388569_at	SERPINF1	Rattus norvegicus	serpin family F member 1(Serpinf1)
1376015_at	JPH1	Rattus norvegicus	junctophilin 1(Jph1)
1388139_at	MYH2	Rattus norvegicus	myosin heavy chain 2(Myh2)
1388326_at	NDUFS8	Rattus norvegicus	NADH:ubiquinone oxidoreductase core subunit S8(Ndufs8)
1370238_at	USMG5	Rattus norvegicus	up-regulated during skeletal muscle growth 5 homolog (mouse)(Usmg5)
1371948_at	PIGP	Rattus norvegicus	phosphatidylinositol glycan anchor biosynthesis, class P(Pigp)
1376632_at	LMCD1	Rattus norvegicus	LIM and cysteine-rich domains 1(Lmcd1)
1374401_at	SNX2	Rattus norvegicus	sorting nexin 2(Snx2)
1372600_at	FBXO31	Rattus norvegicus	F-box protein 31(Fbxo31)
1383257_at	RBFOX1	Rattus norvegicus	RNA binding protein, fox-1 homolog 1(Rbfox1)
1370283_at	HSPA5	Rattus norvegicus	heat shock protein family A member 5(Hspa5)
1372084_at	PTP4A3	Rattus norvegicus	protein tyrosine phosphatase type IVA, member 3(Ptp4a3)
1397556_at	LOC100359716	Rattus norvegicus	N-acetyltransferase 13-like(LOC100359716)
1371320_at	ITM2B	Rattus norvegicus	integral membrane protein 2B(Itm2b)
1384724_at	ADAMTS5	Rattus norvegicus	ADAM metallopeptidase with thrombospondin type 1 motif, 5(Adamts5)
1372743_at	SNX5	Rattus norvegicus	sorting nexin 5(Snx5)
1388494_at	COL4A2	Rattus norvegicus	collagen type IV alpha 2 chain(Col4a2)
1374248_at	MYBPC1	Rattus norvegicus	myosin binding protein C, slow type(Mybpc1)
1388413_at	RRBP1	Rattus norvegicus	ribosome binding protein 1(Rrbp1)
1388138_at	THBS4	Rattus norvegicus	thrombospondin 4(Thbs4)
1398248_s_at	MYH6	Rattus norvegicus	myosin heavy chain 6(Myh6)
1385663_at	USP13	Rattus norvegicus	ubiquitin specific peptidase 13(Usp13)
1369906_s_at	MCFD2	Rattus norvegicus	multiple coagulation factor deficiency 2(Mcfd2)
1370161_at	CCDC80	Rattus norvegicus	coiled-coil domain containing 80(Ccdc80)
1385422_at	KMT2E	Rattus norvegicus	lysine methyltransferase 2E(Kmt2e)
1373152_at	PRSS23	Rattus norvegicus	protease, serine, 23(Prss23)
1386874_at	RPS15	Rattus norvegicus	ribosomal protein S15(Rps15)
1374088_at	MYPN	Rattus norvegicus	myopalladin(Mypn)
1367678_at	SDHA	Rattus norvegicus	succinate dehydrogenase complex flavoprotein subunit A(Sdha)
1387328_at	Cyp2c11	Rattus norvegicus	cytochrome P450, subfamily 2, polypeptide 11(Cyp2c11)
1377595_at	SSFA2	Rattus norvegicus	sperm specific antigen 2(Ssfa2)
1371933_at	PDE4DIP	Rattus norvegicus	phosphodiesterase 4D interacting protein(Pde4dip)
1385548_at	UBE2D1	Rattus norvegicus	ubiquitin-conjugating enzyme E2D 1(Ube2d1)
1371417_at	Uqcrq	Rattus norvegicus	ubiquinol-cytochrome c reductase, complex III subunit VII(Uqcrq)
1367700_at	FMOD	Rattus norvegicus	fibromodulin(Fmod)
1370836_at	SERPINA4	Rattus norvegicus	serpin family A member 4(Serpina4)
1367838_at	CTH	Rattus norvegicus	cystathionine gamma-lyase(Cth)
1371921_at	CTNNA1	Rattus norvegicus	catenin alpha 1(Ctnna1)
1371646_at	PGD	Rattus norvegicus	phosphogluconate dehydrogenase(Pgd)
1387672_at	GNMT	Rattus norvegicus	glycine N-methyltransferase(Gnmt)
1368808_at	CAP1	Rattus norvegicus	adenylate cyclase associated protein 1(Cap1)
1369286_at	PROC	Rattus norvegicus	protein C(Proc)
1373049_at	RGD1562136	Rattus norvegicus	similar to D1Ertd622e protein(RGD1562136)
1370299_at	ALDOB	Rattus norvegicus	aldolase, fructose-bisphosphate B(Aldob)
1388928_at	CFL2	Rattus norvegicus	cofilin 2(Cfl2)
1371360_at	NDRG1	Rattus norvegicus	N-myc downstream regulated 1(Ndrg1)
1391435_at	PLTP	Rattus norvegicus	phospholipid transfer protein(Pltp)
1372101_at	PLPP3	Rattus norvegicus	phospholipid phosphatase 3(Plpp3)
1383904_at	fgl1	Rattus norvegicus	fibrinogen-like 1(Fgl1)
1382443_at	PABPC4	Rattus norvegicus	poly(A) binding protein, cytoplasmic 4(Pabpc4)
1372330_at	RNF130	Rattus norvegicus	ring finger protein 130(Rnf130)
1371429_at	DAG1	Rattus norvegicus	dystroglycan 1(Dag1)
1389292_at	RAB18	Rattus norvegicus	RAB18, member RAS oncogene family(Rab18)
1367654_at	FAT1	Rattus norvegicus	FAT atypical cadherin 1(Fat1)
1393342_at	SLC25A15	Rattus norvegicus	solute carrier family 25 member 15(Slc25a15)
1393067_at	TEK	Rattus norvegicus	TEK receptor tyrosine kinase(Tek)
1367895_at	LOC100363335	Rattus norvegicus	heterogeneous nuclear ribonucleoprotein K-like(LOC100363335)
1398755_at	ATP6V0C	Rattus norvegicus	ATPase H+ transporting V0 subunit C(Atp6v0c)
1375848_at	PON2	Rattus norvegicus	paraoxonase 2(Pon2)
1390326_at	ANG	Rattus norvegicus	angiogenin(Ang)
1373210_at	LAMB1	Rattus norvegicus	laminin subunit beta 1(Lamb1)
1379318_at	TDRP	Rattus norvegicus	testis development related protein(Tdrp)
1389350_at	APOH	Rattus norvegicus	apolipoprotein H(Apoh)
1368189_at	DHCR7	Rattus norvegicus	7-dehydrocholesterol reductase(Dhcr7)
1368464_at	CLEC10A	Rattus norvegicus	C-type lectin domain family 10, member A(Clec10a)
1373164_at	STK17B	Rattus norvegicus	serine/threonine kinase 17b(Stk17b)
1367666_at	HNRNPH1	Rattus norvegicus	heterogeneous nuclear ribonucleoprotein H1(Hnrnph1)
1367691_at	PRKCDBP	Rattus norvegicus	protein kinase C, delta binding protein(Prkcdbp)
1395236_at	PPP1R3C	Rattus norvegicus	protein phosphatase 1, regulatory subunit 3C(Ppp1r3c)
1371474_at	MTCH1	Rattus norvegicus	mitochondrial carrier 1(Mtch1)
1398296_at	GDE1	Rattus norvegicus	glycerophosphodiester phosphodiesterase 1(Gde1)
1398903_at	ESD	Rattus norvegicus	esterase D(Esd)
1372595_at	ACTN2	Rattus norvegicus	actinin alpha 2(Actn2)
1371519_at	ETFDH	Rattus norvegicus	electron transfer flavoprotein dehydrogenase(Etfdh)
1368108_at	ATP2A1	Rattus norvegicus	ATPase sarcoplasmic/endoplasmic reticulum Ca2+ transporting 1(Atp2a1)
1368006_at	LAPTM5	Rattus norvegicus	lysosomal protein transmembrane 5(Laptm5)
1393987_s_at	GRK6	Rattus norvegicus	G protein-coupled receptor kinase 6(Grk6)
1375197_at	LOC686442	Rattus norvegicus	similar to ubiquinol-cytochrome c reductase subunit(LOC686442)
1377239_at	APBB1IP	Rattus norvegicus	amyloid beta precursor protein binding family B member 1 interacting protein(Apbb1ip)
1367793_at	DDT	Rattus norvegicus	D-dopachrome tautomerase(Ddt)
1388392_at	TAX1BP3	Rattus norvegicus	Tax1 binding protein 3(Tax1bp3)
1387271_at	PHYH	Rattus norvegicus	phytanoyl-CoA 2-hydroxylase(Phyh)
1393947_at	SLC25A15	Rattus norvegicus	solute carrier family 25 member 15(Slc25a15)
1398767_at	UBB	Rattus norvegicus	ubiquitin B(Ubb)
1383732_at	RGD1307603	Rattus norvegicus	similar to hypothetical protein MGC37914(RGD1307603)
1382005_at	PTBP3	Rattus norvegicus	polypyrimidine tract binding protein 3(Ptbp3)
1372317_at	EHD1	Rattus norvegicus	EH-domain containing 1(Ehd1)
1387659_at	GDA	Rattus norvegicus	guanine deaminase(Gda)
1368211_at	LOC100911847	Rattus norvegicus	40S ribosomal protein S14-like(LOC100911847)
1387132_at	LIPE	Rattus norvegicus	lipase E, hormone sensitive type(Lipe)
1367928_at	MYH7	Rattus norvegicus	myosin heavy chain 7(Myh7)
1387373_at	PDE4DIP	Rattus norvegicus	phosphodiesterase 4D interacting protein(Pde4dip)
1372538_at	SLC25A17	Rattus norvegicus	solute carrier family 25 member 17(Slc25a17)
1388449_at	EEF1B2	Rattus norvegicus	eukaryotic translation elongation factor 1 beta 2(Eef1b2)
1367576_at	GPX1	Rattus norvegicus	glutathione peroxidase 1(Gpx1)
1389270_x_at	LOC100912870	Rattus norvegicus	urinary protein 2-like(LOC100912870)
1368317_at	AQP7	Rattus norvegicus	aquaporin 7(Aqp7)
1369631_at	MYO1C	Rattus norvegicus	myosin 1C(Myo1c)
1378074_at	PDK4	Rattus norvegicus	pyruvate dehydrogenase kinase 4(Pdk4)
1381925_x_at	ARID1B	Rattus norvegicus	AT-rich interaction domain 1B(Arid1b)
1369790_at	TAT	Rattus norvegicus	tyrosine aminotransferase(Tat)
1368420_at	CP	Rattus norvegicus	ceruloplasmin(Cp)
1398378_at	GSTK1	Rattus norvegicus	glutathione S-transferase kappa 1(Gstk1)
1367863_at	BNIP1	Rattus norvegicus	BCL2/adenovirus E1B interacting protein 1(Bnip1)
1372284_at	TRAPPC3	Rattus norvegicus	trafficking protein particle complex 3(Trappc3)
1370148_at	HP	Rattus norvegicus	haptoglobin(Hp)
1375034_at	PLA2G15	Rattus norvegicus	phospholipase A2, group XV(Pla2g15)
1367959_a_at	SCN1B	Rattus norvegicus	sodium voltage-gated channel beta subunit 1(Scn1b)
1370010_at	LAMP2	Rattus norvegicus	lysosomal-associated membrane protein 2(Lamp2)
1383392_at	C2	Rattus norvegicus	complement C2(C2)
1389301_at	MBNL2	Rattus norvegicus	muscleblind-like splicing regulator 2(Mbnl2)
1387181_at	MYF6	Rattus norvegicus	myogenic factor 6(Myf6)
1373291_at	DLC1	Rattus norvegicus	DLC1 Rho GTPase activating protein(Dlc1)
1372665_at	PSAT1	Rattus norvegicus	phosphoserine aminotransferase 1(Psat1)
1372252_at	TRAPPC1	Rattus norvegicus	trafficking protein particle complex 1(Trappc1)
1368706_at	TM4SF4	Rattus norvegicus	transmembrane 4 L six family member 4(Tm4sf4)
1394483_at	ADAMTS5	Rattus norvegicus	ADAM metallopeptidase with thrombospondin type 1 motif, 5(Adamts5)
1388335_at	TAGLN2	Rattus norvegicus	transgelin 2(Tagln2)
1370881_at	TST	Rattus norvegicus	thiosulfate sulfurtransferase(Tst)
1367724_a_at	ATP6V0E1	Rattus norvegicus	ATPase H+ transporting V0 subunit e1(Atp6v0e1)
1371339_at	TNNI1	Rattus norvegicus	troponin I1, slow skeletal type(Tnni1)
1370218_at	LDHB	Rattus norvegicus	lactate dehydrogenase B(Ldhb)
1378679_at	USP25	Rattus norvegicus	ubiquitin specific peptidase 25(Usp25)
1373025_at	C1QC	Rattus norvegicus	complement C1q C chain(C1qc)
1374752_at	MDFIC	Rattus norvegicus	MyoD family inhibitor domain containing(Mdfic)
1383413_at	HHATL	Rattus norvegicus	hedgehog acyltransferase-like(Hhatl)
1383965_at	NCBP2	Rattus norvegicus	nuclear cap binding protein subunit 2(Ncbp2)
1370009_at	Apoc3	Rattus norvegicus	apolipoprotein C3(Apoc3)
1389235_at	ICAM2	Rattus norvegicus	intercellular adhesion molecule 2(Icam2)
1371736_at	SMIM20	Rattus norvegicus	small integral membrane protein 20(Smim20)
1381162_at	SEPT10	Rattus norvegicus	septin 10(Sept10)
1370275_at	ATP5B	Rattus norvegicus	ATP synthase, H+ transporting, mitochondrial F1 complex, beta polypeptide(Atp5b)
1398514_at	HGD	Rattus norvegicus	homogentisate 1, 2-dioxygenase(Hgd)
1388114_at	MYL12A	Rattus norvegicus	myosin light chain 12A(Myl12a)
1371241_x_at	TPM1	Rattus norvegicus	tropomyosin 1, alpha(Tpm1)
1379744_at	hps5	Rattus norvegicus	Hermansky-Pudlak syndrome 5(Hps5)
1368223_at	adamts1	Rattus norvegicus	ADAM metallopeptidase with thrombospondin type 1 motif, 1(Adamts1)
1370676_at	RGD1564614	Rattus norvegicus	similar to complement factor H-related protein(RGD1564614)
1397519_at	ADIPOR2	Rattus norvegicus	adiponectin receptor 2(Adipor2)
1388858_at	MAP2K3	Rattus norvegicus	mitogen activated protein kinase kinase 3(Map2k3)
1371340_at	LOC100911575	Rattus norvegicus	60S acidic ribosomal protein P2-like(LOC100911575)
1380811_at	PTPN4	Rattus norvegicus	protein tyrosine phosphatase, non-receptor type 4(Ptpn4)
1376646_at	POPDC2	Rattus norvegicus	popeye domain containing 2(Popdc2)
1389979_at	TNPO3	Rattus norvegicus	transportin 3(Tnpo3)
1377563_at	LMOD3	Rattus norvegicus	leiomodin 3(Lmod3)
1389362_at	PTPN3	Rattus norvegicus	protein tyrosine phosphatase, non-receptor type 3(Ptpn3)
1386898_at	hspe1	Rattus norvegicus	heat shock protein family E member 1(Hspe1)
1397520_at	EIF4G2	Rattus norvegicus	eukaryotic translation initiation factor 4, gamma 2(Eif4g2)
1372240_at	SGCA	Rattus norvegicus	sarcoglycan, alpha(Sgca)
1388323_at	NDUFA9	Rattus norvegicus	NADH:ubiquinone oxidoreductase subunit A9(Ndufa9)
1381575_at	NEB	Rattus norvegicus	nebulin(Neb)
1386907_at	ENO3	Rattus norvegicus	enolase 3(Eno3)
1369701_at	LIPC	Rattus norvegicus	lipase C, hepatic type(Lipc)
1370824_at	SLC38A3	Rattus norvegicus	solute carrier family 38, member 3(Slc38a3)
1398779_at	ARPC1A	Rattus norvegicus	actin related protein 2/3 complex, subunit 1A(Arpc1a)
1383469_at	ALDH1A3	Rattus norvegicus	aldehyde dehydrogenase 1 family, member A3(Aldh1a3)
1372571_at	MARCH2	Rattus norvegicus	membrane associated ring-CH-type finger 2(March2)
1372296_at	SH3BGR	Rattus norvegicus	SH3 domain binding glutamate-rich protein(Sh3bgr)
1395268_at	WWP1	Rattus norvegicus	WW domain containing E3 ubiquitin protein ligase 1(Wwp1)
1399001_at	SFR1	Rattus norvegicus	SWI5-dependent homologous recombination repair protein 1(Sfr1)
1371588_at	PARVA	Rattus norvegicus	parvin, alpha(Parva)
1388297_at	EEF1G	Rattus norvegicus	eukaryotic translation elongation factor 1 gamma(Eef1g)
1387946_at	LGALS3BP	Rattus norvegicus	galectin 3 binding protein(Lgals3bp)
1376498_at	RILPL1	Rattus norvegicus	Rab interacting lysosomal protein-like 1(Rilpl1)
1399005_at	PPP2R5A	Rattus norvegicus	protein phosphatase 2, regulatory subunit B', alpha(Ppp2r5a)
1367973_at	CCL2	Rattus norvegicus	C-C motif chemokine ligand 2(Ccl2)
1371838_at	SRSF2	Rattus norvegicus	serine and arginine rich splicing factor 2(Srsf2)
1398889_at	polr2m	Rattus norvegicus	RNA polymerase II subunit M(Polr2m)
1369942_at	ACTN4	Rattus norvegicus	actinin alpha 4(Actn4)
1368731_at	ORM1	Rattus norvegicus	orosomucoid 1(Orm1)
1387508_at	baat	Rattus norvegicus	bile acid CoA:amino acid N-acyltransferase(Baat)
1372099_at	FAM21C	Rattus norvegicus	family with sequence similarity 21, member C(Fam21c)
1372534_at	POLR2K	Rattus norvegicus	polymerase (RNA) II (DNA directed) polypeptide K(Polr2k)
1371323_at	NDUFA4	Rattus norvegicus	NADH:ubiquinone oxidoreductase subunit A4(Ndufa4)
1369077_at	ASAH1	Rattus norvegicus	N-acylsphingosine amidohydrolase 1(Asah1)
1388634_at	PGM1	Rattus norvegicus	phosphoglucomutase 1(Pgm1)
1393412_at	FAM3C	Rattus norvegicus	family with sequence similarity 3, member C(Fam3c)
1372276_at	AGPAT3	Rattus norvegicus	1-acylglycerol-3-phosphate O-acyltransferase 3(Agpat3)
1371724_at	REXO2	Rattus norvegicus	RNA exonuclease 2(Rexo2)
1367985_at	alas2	Rattus norvegicus	5'-aminolevulinate synthase 2(Alas2)
1371392_at	GPI	Rattus norvegicus	glucose-6-phosphate isomerase(Gpi)
1377448_at	TMEM38A	Rattus norvegicus	transmembrane protein 38a(Tmem38a)
1367503_at	BCAP31	Rattus norvegicus	B-cell receptor-associated protein 31(Bcap31)
1370496_at	Cyp2d3	Rattus norvegicus	cytochrome P450, family 2, subfamily d, polypeptide 3(Cyp2d3)
1387016_a_at	NPTN	Rattus norvegicus	neuroplastin(Nptn)
1392969_at	HNF4A	Rattus norvegicus	hepatocyte nuclear factor 4, alpha(Hnf4a)
1398780_at	RABAC1	Rattus norvegicus	Rab acceptor 1(Rabac1)
1375870_a_at	RBMS1	Rattus norvegicus	RNA binding motif, single stranded interacting protein 1(Rbms1)
1375640_at	FKBP9	Rattus norvegicus	FK506 binding protein 9(Fkbp9)
1372711_at	LOC100911664	Rattus norvegicus	uncharacterized LOC100911664(LOC100911664)
1370193_at	LOC100365697	Rattus norvegicus	protein tyrosine phosphatase 4a1-like(LOC100365697)
1367732_at	GNB1	Rattus norvegicus	G protein subunit beta 1(Gnb1)
1368394_at	SFRP4	Rattus norvegicus	secreted frizzled-related protein 4(Sfrp4)
1388748_at	laptm4a	Rattus norvegicus	lysosomal protein transmembrane 4 alpha(Laptm4a)
1367686_at	SERP1	Rattus norvegicus	stress-associated endoplasmic reticulum protein 1(Serp1)
1368182_at	ACSL6	Rattus norvegicus	acyl-CoA synthetase long-chain family member 6(Acsl6)
1382680_at	PLIN2	Rattus norvegicus	perilipin 2(Plin2)
1388318_at	PGK1	Rattus norvegicus	phosphoglycerate kinase 1(Pgk1)
1370501_at	UBE2G1	Rattus norvegicus	ubiquitin-conjugating enzyme E2G 1(Ube2g1)
1369746_a_at	Slco1b2	Rattus norvegicus	solute carrier organic anion transporter family, member 1B2(Slco1b2)
1370885_at	CTSZ	Rattus norvegicus	cathepsin Z(Ctsz)
1371335_at	ATP5L	Rattus norvegicus	ATP synthase, H+ transporting, mitochondrial Fo complex, subunit G(Atp5l)
1374846_at	HEXIM1	Rattus norvegicus	hexamethylene bis-acetamide inducible 1(Hexim1)
1387521_at	PDCD4	Rattus norvegicus	programmed cell death 4(Pdcd4)
1383564_at	IRF7	Rattus norvegicus	interferon regulatory factor 7(Irf7)
1371131_a_at	TXNIP	Rattus norvegicus	thioredoxin interacting protein(Txnip)
1368816_at	MPZ	Rattus norvegicus	myelin protein zero(Mpz)
1387005_at	CTSS	Rattus norvegicus	cathepsin S(Ctss)
1387888_at	RPS9	Rattus norvegicus	ribosomal protein S9(Rps9)
1371977_at	ARPC3	Rattus norvegicus	actin related protein 2/3 complex, subunit 3(Arpc3)
1378332_at	KLF3	Rattus norvegicus	Kruppel like factor 3(Klf3)
1399132_at	CUL3	Rattus norvegicus	cullin 3(Cul3)
1386866_at	YWHAG	Rattus norvegicus	tyrosine 3-monooxygenase/tryptophan 5-monooxygenase activation protein, gamma(Ywhag)
1371638_at	RNF7	Rattus norvegicus	ring finger protein 7(Rnf7)
1374056_at	RBM24	Rattus norvegicus	RNA binding motif protein 24(Rbm24)
1371151_at	CPA3	Rattus norvegicus	carboxypeptidase A3(Cpa3)
1388961_at	ITGB1BP2	Rattus norvegicus	integrin subunit beta 1 binding protein 2(Itgb1bp2)
1397855_at	GADL1	Rattus norvegicus	glutamate decarboxylase-like 1(Gadl1)
1369954_at	idh1	Rattus norvegicus	isocitrate dehydrogenase (NADP(+)) 1, cytosolic(Idh1)
1386940_at	TIMP2	Rattus norvegicus	TIMP metallopeptidase inhibitor 2(Timp2)
1387669_a_at	EPHX1	Rattus norvegicus	epoxide hydrolase 1(Ephx1)
1368869_at	AKAP12	Rattus norvegicus	A-kinase anchoring protein 12(Akap12)
1372723_at	IPO9	Rattus norvegicus	importin 9(Ipo9)
1387914_at	CYP27A1	Rattus norvegicus	cytochrome P450, family 27, subfamily a, polypeptide 1(Cyp27a1)
1367674_at	PITPNB	Rattus norvegicus	phosphatidylinositol transfer protein, beta(Pitpnb)
1371409_at	RGD1562987	Rattus norvegicus	similar to cDNA sequence BC031181(RGD1562987)
1367629_at	COX7A2	Rattus norvegicus	cytochrome c oxidase subunit VIIa polypeptide 2(Cox7a2)
1373368_at	PCOLCE2	Rattus norvegicus	procollagen C-endopeptidase enhancer 2(PCOLCE2)
1367462_at	CAPNS1	Rattus norvegicus	calpain, small subunit 1(Capns1)
1372264_at	PCK1	Rattus norvegicus	phosphoenolpyruvate carboxykinase 1(Pck1)
1369085_s_at	SNURF	Rattus norvegicus	SNRPN upstream reading frame(Snurf)
1368943_at	RNASE4	Rattus norvegicus	ribonuclease A family member 4(Rnase4)
1372476_at	FADS3	Rattus norvegicus	fatty acid desaturase 3(Fads3)
1370002_at	arhgef1	Rattus norvegicus	Rho guanine nucleotide exchange factor 1(Arhgef1)
1386993_at	MYH7	Rattus norvegicus	myosin heavy chain 7(Myh7)
1370893_at	ACACA	Rattus norvegicus	acetyl-CoA carboxylase alpha(Acaca)
1373909_at	TMEM64	Rattus norvegicus	transmembrane protein 64(Tmem64)
1375639_at	E2F6	Rattus norvegicus	E2F transcription factor 6(E2f6)
1372907_at	ATP6V0E2	Rattus norvegicus	ATPase, H+ transporting V0 subunit e2(Atp6v0e2)
1373463_at	COL5A2	Rattus norvegicus	collagen type V alpha 2 chain(Col5a2)
1371777_at	PABPC4	Rattus norvegicus	poly(A) binding protein, cytoplasmic 4(Pabpc4)
1386878_at	LRP10	Rattus norvegicus	LDL receptor related protein 10(Lrp10)
1388809_at	SMPDL3A	Rattus norvegicus	sphingomyelin phosphodiesterase, acid-like 3A(Smpdl3a)
1388343_at	NDUFB7	Rattus norvegicus	NADH:ubiquinone oxidoreductase subunit B7(Ndufb7)
1389903_at	PTTG1IP	Rattus norvegicus	pituitary tumor-transforming 1 interacting protein(Pttg1ip)
1395166_at	EHD2	Rattus norvegicus	EH-domain containing 2(Ehd2)
1393239_at	MTFR1	Rattus norvegicus	mitochondrial fission regulator 1(Mtfr1)
1375452_at	LOC100912115	Rattus norvegicus	cutaneous T-cell lymphoma-associated antigen 5 homolog(LOC100912115)
1373684_at	KLHL31	Rattus norvegicus	kelch-like family member 31(Klhl31)
1367662_at	HSD17B10	Rattus norvegicus	hydroxysteroid (17-beta) dehydrogenase 10(Hsd17b10)
1373929_at	MRPS7	Rattus norvegicus	mitochondrial ribosomal protein S7(Mrps7)
1372767_at	FAM168B	Rattus norvegicus	family with sequence similarity 168, member B(Fam168b)
1369929_at	PSAP	Rattus norvegicus	prosaposin(Psap)
1377599_at	LPIN1	Rattus norvegicus	lipin 1(Lpin1)
1387679_at	Slco1b2	Rattus norvegicus	solute carrier organic anion transporter family, member 1B2(Slco1b2)
1371133_a_at	PRKAR2B	Rattus norvegicus	protein kinase cAMP-dependent type 2 regulatory subunit beta(Prkar2b)
1375181_at	RPL12	Rattus norvegicus	ribosomal protein L12(Rpl12)
1384510_at	UROC1	Rattus norvegicus	urocanate hydratase 1(Uroc1)
1393690_at	INSIG2	Rattus norvegicus	insulin induced gene 2(Insig2)
1370570_at	NRP1	Rattus norvegicus	neuropilin 1(Nrp1)
1368810_a_at	MBP	Rattus norvegicus	myelin basic protein(Mbp)
1367814_at	ATP1B1	Rattus norvegicus	ATPase Na+/K+ transporting subunit beta 1(Atp1b1)
1387774_at	YWHAZ	Rattus norvegicus	tyrosine 3-monooxygenase/tryptophan 5-monooxygenase activation protein, zeta(Ywhaz)
1373815_at	LMAN2	Rattus norvegicus	lectin, mannose-binding 2(Lman2)
1388331_at	HSP90B1	Rattus norvegicus	heat shock protein 90 beta family member 1(Hsp90b1)
1368578_at	hsd3b1	Rattus norvegicus	hydroxy-delta-5-steroid dehydrogenase, 3 beta- and steroid delta-isomerase 1(Hsd3b1)
1370394_at	IgG-2a	Rattus norvegicus	gamma-2a immunoglobulin heavy chain(IgG-2a)
1388387_at	UBAC1	Rattus norvegicus	UBA domain containing 1(Ubac1)
1390019_at	LOC100359421	Rattus norvegicus	histone H3.3B-like(LOC100359421)
1369986_at	HAGH	Rattus norvegicus	hydroxyacyl glutathione hydrolase(Hagh)
1372149_at	AUH	Rattus norvegicus	AU RNA binding methylglutaconyl-CoA hydratase(Auh)
1367650_at	TINAGL1	Rattus norvegicus	tubulointerstitial nephritis antigen-like 1(Tinagl1)
1376847_at	MARC1	Rattus norvegicus	mitochondrial amidoxime reducing component 1(Marc1)
1367605_at	PFN1	Rattus norvegicus	profilin 1(Pfn1)
1368755_at	CLEC4F	Rattus norvegicus	C-type lectin domain family 4, member F(Clec4f)
1370804_at	GABARAP	Rattus norvegicus	GABA type A receptor-associated protein(Gabarap)
1371000_at	CACNA1S	Rattus norvegicus	calcium voltage-gated channel subunit alpha1 S(Cacna1s)
1388948_at	STARD10	Rattus norvegicus	StAR-related lipid transfer domain containing 10(Stard10)
1373590_at	STOM	Rattus norvegicus	stomatin(Stom)
1371883_at	MMD	Rattus norvegicus	monocyte to macrophage differentiation-associated(Mmd)
1370861_at	Cox6a1	Rattus norvegicus	cytochrome c oxidase subunit 6A1(Cox6a1)
1388122_at	GSTP1	Rattus norvegicus	glutathione S-transferase pi 1(Gstp1)
1387029_at	CFH	Rattus norvegicus	complement factor H(Cfh)
1371113_a_at	TFRC	Rattus norvegicus	transferrin receptor(Tfrc)
1387074_at	RGS2	Rattus norvegicus	regulator of G-protein signaling 2(Rgs2)
1379707_at	MYOZ3	Rattus norvegicus	myozenin 3(Myoz3)
1367871_at	CYP2E1	Rattus norvegicus	cytochrome P450, family 2, subfamily e, polypeptide 1(Cyp2e1)
1375881_at	Dstnl1	Rattus norvegicus	destrin-like 1(Dstnl1)
1372407_at	TMOD4	Rattus norvegicus	tropomodulin 4(Tmod4)
1377334_at	RT1-Ba	Rattus norvegicus	RT1 class II, locus Ba(RT1-Ba)
1369930_at	PSMA6	Rattus norvegicus	proteasome subunit alpha 6(Psma6)
1372038_at	MKNK2	Rattus norvegicus	MAP kinase-interacting serine/threonine kinase 2(Mknk2)
1390149_at	TACC2	Rattus norvegicus	transforming, acidic coiled-coil containing protein 2(Tacc2)
1387770_at	IFI27	Rattus norvegicus	interferon, alpha-inducible protein 27(Ifi27)
1374712_at	PSMD11	Rattus norvegicus	proteasome 26S subunit, non-ATPase 11(Psmd11)
1373501_at	NEK7	Rattus norvegicus	NIMA-related kinase 7(Nek7)
1371446_at	MAPKAPK2	Rattus norvegicus	mitogen-activated protein kinase-activated protein kinase 2(Mapkapk2)
1389252_at	Zfp238	Rattus norvegicus	zinc finger protein 238(Zfp238)
1388327_at	CISD1	Rattus norvegicus	CDGSH iron sulfur domain 1(Cisd1)
1370235_at	DBI	Rattus norvegicus	diazepam binding inhibitor, acyl-CoA binding protein(Dbi)
1382861_at	TCEA1	Rattus norvegicus	transcription elongation factor A (SII) 1(Tcea1)
1388728_at	LAPTM4B	Rattus norvegicus	lysosomal protein transmembrane 4 beta(Laptm4b)
1375660_at	SEPT8	Rattus norvegicus	septin 8(Sept8)
1398267_at	SLC22A7	Rattus norvegicus	solute carrier family 22 member 7(Slc22a7)
1398760_at	LOC100359498	Rattus norvegicus	ribosomal protein L35a-like(LOC100359498)
1367626_at	CKM	Rattus norvegicus	creatine kinase, M-type(Ckm)
1395265_at	GNS	Rattus norvegicus	glucosamine (N-acetyl)-6-sulfatase(Gns)
1390391_at	PFKFB3	Rattus norvegicus	6-phosphofructo-2-kinase/fructose-2,6-biphosphatase 3(Pfkfb3)
1372280_at	LOC100909439	Rattus norvegicus	ankyrin repeat and SOCS box protein 2-like(LOC100909439)
1367855_at	SCARB1	Rattus norvegicus	scavenger receptor class B, member 1(Scarb1)
1375259_at	EIF4EBP2	Rattus norvegicus	eukaryotic translation initiation factor 4E binding protein 2(Eif4ebp2)
1373193_at	NDUFB1	Rattus norvegicus	NADH:ubiquinone oxidoreductase subunit B1(Ndufb1)
1387528_at	LOC100911854	Rattus norvegicus	mannose-binding protein C-like(LOC100911854)
1370888_at	LOC100361008	Rattus norvegicus	Cytochrome c oxidase subunit 5A, mitochondrial-like(LOC100361008)
1388694_at	LOC100909797	Rattus norvegicus	RT1 class I histocompatibility antigen, AA alpha chain-like(LOC100909797)
1388155_at	KRT18	Rattus norvegicus	keratin 18(Krt18)
1367764_at	CCNG1	Rattus norvegicus	cyclin G1(Ccng1)
1368544_a_at	NOL3	Rattus norvegicus	nucleolar protein 3(Nol3)
1387082_at	FETUB	Rattus norvegicus	fetuin B(Fetub)
1369074_at	SLC38A4	Rattus norvegicus	solute carrier family 38, member 4(Slc38a4)
1370304_at	TIMM17A	Rattus norvegicus	translocase of inner mitochondrial membrane 17 homolog A (yeast)(Timm17a)
1386936_at	GRIFIN	Rattus norvegicus	galectin-related inter-fiber protein(Grifin)
1392961_at	mob1a	Rattus norvegicus	MOB kinase activator 1A(Mob1a)
1388339_at	PEA15	Rattus norvegicus	phosphoprotein enriched in astrocytes 15(Pea15)
1388465_at	FAM210A	Rattus norvegicus	family with sequence similarity 210, member A(Fam210a)
1376997_at	FZD4	Rattus norvegicus	frizzled class receptor 4(Fzd4)
1387804_at	TRIM63	Rattus norvegicus	tripartite motif containing 63(Trim63)
1369934_at	PPIB	Rattus norvegicus	peptidylprolyl isomerase B(Ppib)
1378100_at	YEATS4	Rattus norvegicus	YEATS domain containing 4(Yeats4)
1383327_at	PDCD4	Rattus norvegicus	programmed cell death 4(Pdcd4)
1370349_a_at	Rup2	Rattus norvegicus	urinary protein 2(Rup2)
1368563_at	ASPA	Rattus norvegicus	aspartoacylase(Aspa)
1368288_at	GC	Rattus norvegicus	group specific component(Gc)
1371033_at	RT1-Bb	Rattus norvegicus	RT1 class II, locus Bb(RT1-Bb)
1373937_at	FYCO1	Rattus norvegicus	FYVE and coiled-coil domain containing 1(Fyco1)
1371949_at	BZW1	Rattus norvegicus	basic leucine zipper and W2 domains 1(Bzw1)
1369671_at	OTC	Rattus norvegicus	ornithine carbamoyltransferase(Otc)
1375911_at	GPCPD1	Rattus norvegicus	glycerophosphocholine phosphodiesterase 1(Gpcpd1)
1370918_a_at	ATP5C1	Rattus norvegicus	ATP synthase, H+ transporting, mitochondrial F1 complex, gamma polypeptide 1(Atp5c1)
1373881_at	ARHGDIB	Rattus norvegicus	Rho GDP dissociation inhibitor beta(Arhgdib)
1373615_at	FRZB	Rattus norvegicus	frizzled-related protein(Frzb)
1373365_at	CMPK1	Rattus norvegicus	cytidine/uridine monophosphate kinase 1(Cmpk1)
1372168_s_at	IGFBP6	Rattus norvegicus	insulin-like growth factor binding protein 6(Igfbp6)
1387345_at	PSME4	Rattus norvegicus	proteasome activator subunit 4(Psme4)
1389377_at	INSIG2	Rattus norvegicus	insulin induced gene 2(Insig2)
1398246_s_at	LOC100911825	Rattus norvegicus	low affinity immunoglobulin gamma Fc region receptor III-like(LOC100911825)
1370397_at	Cyp4a3	Rattus norvegicus	cytochrome P450, family 4, subfamily a, polypeptide 3(Cyp4a3)
1368161_a_at	AHSG	Rattus norvegicus	alpha-2-HS-glycoprotein(Ahsg)
1388200_at	MYL2	Rattus norvegicus	myosin light chain 2(Myl2)
1371434_at	LOC691807	Rattus norvegicus	hypothetical protein LOC691807(LOC691807)
1374436_at	SBDS	Rattus norvegicus	SBDS ribosome assembly guanine nucleotide exchange factor(Sbds)
1387794_at	Fcna	Rattus norvegicus	ficolin A(Fcna)
1370534_at	ACVR1C	Rattus norvegicus	activin A receptor type 1C(Acvr1c)
1398829_at	FKBP1A	Rattus norvegicus	FK506 binding protein 1a(Fkbp1a)
1387370_at	TMOD1	Rattus norvegicus	tropomodulin 1(Tmod1)
1389423_at	DDR2	Rattus norvegicus	discoidin domain receptor tyrosine kinase 2(Ddr2)
1373065_at	PTPN18	Rattus norvegicus	protein tyrosine phosphatase, non-receptor type 18(Ptpn18)
1370333_a_at	IGF1	Rattus norvegicus	insulin-like growth factor 1(Igf1)
1371298_at	H19	Rattus norvegicus	H19, imprinted maternally expressed transcript (non-protein coding)(H19)
1386891_at	PEBP1	Rattus norvegicus	phosphatidylethanolamine binding protein 1(Pebp1)
1383236_at	LOC100366044	Rattus norvegicus	rCG41429-like(LOC100366044)
1383796_at	MARC1	Rattus norvegicus	mitochondrial amidoxime reducing component 1(Marc1)
1371355_at	NDUFA8	Rattus norvegicus	NADH:ubiquinone oxidoreductase subunit A8(Ndufa8)
1373901_at	CDK2AP2	Rattus norvegicus	cyclin-dependent kinase 2 associated protein 2(Cdk2ap2)
1387885_at	FCGRT	Rattus norvegicus	Fc fragment of IgG receptor and transporter(Fcgrt)
1398243_at	CSRP3	Rattus norvegicus	cysteine and glycine rich protein 3(Csrp3)
1387050_s_at	kng1	Rattus norvegicus	kininogen 1(Kng1)
1376700_at	LIMA1	Rattus norvegicus	LIM domain and actin binding 1(Lima1)
1389185_at	AK1	Rattus norvegicus	adenylate kinase 1(Ak1)
1370967_at	LOC680329	Rattus norvegicus	immunoglobulin lambda-like polypeptide 5-like(LOC680329)
1386912_at	PCOLCE	Rattus norvegicus	procollagen C-endopeptidase enhancer(Pcolce)
1386637_at	FGL2	Rattus norvegicus	fibrinogen-like 2(Fgl2)
1370864_at	COL1A1	Rattus norvegicus	collagen type I alpha 1 chain(Col1a1)
1380013_at	PNPLA3	Rattus norvegicus	patatin-like phospholipase domain containing 3(Pnpla3)
1380909_at	SLC25A24	Rattus norvegicus	solute carrier family 25 member 24(Slc25a24)
1388753_at	SULF2	Rattus norvegicus	sulfatase 2(Sulf2)
1369879_a_at	TMBIM6	Rattus norvegicus	transmembrane BAX inhibitor motif containing 6(Tmbim6)
1371379_at	MPC2	Rattus norvegicus	mitochondrial pyruvate carrier 2(Mpc2)
1380062_at	MPP6	Rattus norvegicus	membrane palmitoylated protein 6(Mpp6)
1397559_at	PPP1R3A	Rattus norvegicus	protein phosphatase 1, regulatory subunit 3A(Ppp1r3a)
1386996_at	MYL12B	Rattus norvegicus	myosin light chain 12B(Myl12b)
1372473_at	TJP1	Rattus norvegicus	tight junction protein 1(Tjp1)
1392515_at	LOC100910679	Rattus norvegicus	killer cell lectin-like receptor 5-like(LOC100910679)
1367811_at	PHGDH	Rattus norvegicus	phosphoglycerate dehydrogenase(Phgdh)
1374989_at	ASB12	Rattus norvegicus	ankyrin repeat and SOCS box-containing 12(Asb12)
1388741_at	CMYA5	Rattus norvegicus	cardiomyopathy associated 5(Cmya5)
1388489_at	NDUFA3	Rattus norvegicus	NADH:ubiquinone oxidoreductase subunit A3(Ndufa3)
1387725_at	Gulo	Rattus norvegicus	gulonolactone (L-) oxidase(Gulo)
1371262_at	LOC100359993	Rattus norvegicus	Ighg protein-like(LOC100359993)
1367880_at	LAMB2	Rattus norvegicus	laminin subunit beta 2(Lamb2)
1374012_at	SYPL2	Rattus norvegicus	synaptophysin-like 2(Sypl2)
1368080_at	RGCC	Rattus norvegicus	regulator of cell cycle(Rgcc)
1398326_at	CHCHD10	Rattus norvegicus	coiled-coil-helix-coiled-coil-helix domain containing 10(Chchd10)
1386858_at	LOC100360491	Rattus norvegicus	60S ribosomal protein L13-like(LOC100360491)
1369502_a_at	Amy1a	Rattus norvegicus	amylase, alpha 1A(Amy1a)
1371483_at	NNT	Rattus norvegicus	nicotinamide nucleotide transhydrogenase(Nnt)
1372002_at	GJA1	Rattus norvegicus	gap junction protein, alpha 1(Gja1)
1371905_at	TMEM248	Rattus norvegicus	transmembrane protein 248(Tmem248)
1388924_at	ANGPTL4	Rattus norvegicus	angiopoietin-like 4(Angptl4)
1387985_a_at	Obp3	Rattus norvegicus	alpha-2u globulin PGCL4(Obp3)
1398784_at	C1QBP	Rattus norvegicus	complement C1q binding protein(C1qbp)
1371527_at	EMP1	Rattus norvegicus	epithelial membrane protein 1(Emp1)
1372979_at	SYNPO2L	Rattus norvegicus	synaptopodin 2-like(Synpo2l)
1398612_at	Akr1c12	Rattus norvegicus	aldo-keto reductase family 1, member C12(Akr1c12)
1381993_at	CLIC2	Rattus norvegicus	chloride intracellular channel 2(Clic2)
1388229_a_at	LOC100911784	Rattus norvegicus	murinoglobulin-1-like(LOC100911784)
1379953_at	PPTC7	Rattus norvegicus	PTC7 protein phosphatase homolog(Pptc7)
1392527_at	DNAJC19	Rattus norvegicus	DnaJ heat shock protein family (Hsp40) member C19(Dnajc19)
1375476_at	PYGM	Rattus norvegicus	phosphorylase, glycogen, muscle(Pygm)
1383899_at	NEDD4	Rattus norvegicus	neural precursor cell expressed, developmentally down-regulated 4, E3 ubiquitin protein ligase(Nedd4)
1371572_at	APP	Rattus norvegicus	amyloid beta precursor protein(App)
1368322_at	SOD3	Rattus norvegicus	superoxide dismutase 3, extracellular(Sod3)
1373041_at	NDUFB3	Rattus norvegicus	NADH:ubiquinone oxidoreductase subunit B3(Ndufb3)
1367823_at	TIMP2	Rattus norvegicus	TIMP metallopeptidase inhibitor 2(Timp2)
1372075_at	SRSF6	Rattus norvegicus	serine and arginine rich splicing factor 6(Srsf6)
1382045_at	TBC1D15	Rattus norvegicus	TBC1 domain family, member 15(Tbc1d15)
1367593_at	SELENOW	Rattus norvegicus	selenoprotein W(Selenow)
1372404_at	RAC2	Rattus norvegicus	ras-related C3 botulinum toxin substrate 2 (rho family, small GTP binding protein Rac2)(Rac2)
1393621_at	VKORC1L1	Rattus norvegicus	vitamin K epoxide reductase complex, subunit 1-like 1(Vkorc1l1)
1368514_at	MAOB	Rattus norvegicus	monoamine oxidase B(Maob)
1369581_at	PEMT	Rattus norvegicus	phosphatidylethanolamine N-methyltransferase(Pemt)
1388703_at	ESAM	Rattus norvegicus	endothelial cell adhesion molecule(Esam)
1391661_at	gk	Rattus norvegicus	glycerol kinase(Gk)
1373466_at	CAST	Rattus norvegicus	calpastatin(Cast)
1398850_at	LOC100360977	Rattus norvegicus	TRIMCyp-like(LOC100360977)
1398955_at	COPS8	Rattus norvegicus	COP9 signalosome subunit 8(Cops8)
1367614_at	ANXA1	Rattus norvegicus	annexin A1(Anxa1)
1383084_at	TTLL7	Rattus norvegicus	tubulin tyrosine ligase like 7(Ttll7)
1371495_at	LOC100909548	Rattus norvegicus	cation-dependent mannose-6-phosphate receptor-like(LOC100909548)
1370697_a_at	NEXN	Rattus norvegicus	nexilin (F actin binding protein)(Nexn)
1370026_at	CRYAB	Rattus norvegicus	crystallin, alpha B(Cryab)
1388682_at	CNIH1	Rattus norvegicus	cornichon family AMPA receptor auxiliary protein 1(Cnih1)
1370301_at	MMP2	Rattus norvegicus	matrix metallopeptidase 2(Mmp2)
1380278_at	Ugt2b10	Rattus norvegicus	UDP glucuronosyltransferase 2 family, polypeptide B10(Ugt2b10)
1373410_at	MEF2C	Rattus norvegicus	myocyte enhancer factor 2C(Mef2c)
1372395_at	march6	Rattus norvegicus	membrane associated ring-CH-type finger 6(March6)
1371422_at	MORF4L2	Rattus norvegicus	mortality factor 4 like 2(Morf4l2)
1368587_at	LOC100911905	Rattus norvegicus	apolipoprotein C-I-like(LOC100911905)
1391397_at	URAD	Rattus norvegicus	ureidoimidazoline (2-oxo-4-hydroxy-4-carboxy-5-) decarboxylase(Urad)
1391324_at	DUSP27	Rattus norvegicus	dual specificity phosphatase 27 (putative)(Dusp27)
1375635_at	CD47	Rattus norvegicus	Cd47 molecule(Cd47)
1368780_at	ADRB3	Rattus norvegicus	adrenoceptor beta 3(Adrb3)
1376884_a_at	RPL3L	Rattus norvegicus	ribosomal protein L3-like(Rpl3l)
1367707_at	FASN	Rattus norvegicus	fatty acid synthase(Fasn)
1398796_at	TMED10	Rattus norvegicus	transmembrane p24 trafficking protein 10(Tmed10)
1395973_at	ATL3	Rattus norvegicus	atlastin GTPase 3(Atl3)
1367900_at	GYG1	Rattus norvegicus	glycogenin 1(Gyg1)
1398310_at	AKR1D1	Rattus norvegicus	aldo-keto reductase family 1, member D1(Akr1d1)
1379326_at	ADTRP	Rattus norvegicus	androgen-dependent TFPI-regulating protein(Adtrp)
1386968_at	PPP1R1A	Rattus norvegicus	protein phosphatase 1, regulatory (inhibitor) subunit 1A(Ppp1r1a)
1386871_at	GPX4	Rattus norvegicus	glutathione peroxidase 4(Gpx4)
1377758_at	HSD17B13	Rattus norvegicus	hydroxysteroid (17-beta) dehydrogenase 13(Hsd17b13)
1371375_at	Dstnl1	Rattus norvegicus	destrin-like 1(Dstnl1)
1368141_at	CNBP	Rattus norvegicus	CCHC-type zinc finger, nucleic acid binding protein(Cnbp)
1374933_at	MCAM	Rattus norvegicus	melanoma cell adhesion molecule(Mcam)
1387033_at	LOC100909612	Rattus norvegicus	mitochondrial brown fat uncoupling protein 1-like(LOC100909612)
1375525_at	MAPRE1	Rattus norvegicus	microtubule-associated protein, RP/EB family, member 1(Mapre1)
1383072_at	PYGM	Rattus norvegicus	phosphorylase, glycogen, muscle(Pygm)
1369111_at	FABP1	Rattus norvegicus	fatty acid binding protein 1(Fabp1)
1398837_at	TCEB2	Rattus norvegicus	transcription elongation factor B subunit 2(Tceb2)
1370112_at	PTEN	Rattus norvegicus	phosphatase and tensin homolog(Pten)
1370284_at	ATP5E	Rattus norvegicus	ATP synthase, H+ transporting, mitochondrial F1 complex, epsilon subunit(Atp5e)
1398821_s_at	MYLK2	Rattus norvegicus	myosin light chain kinase 2(Mylk2)
1371363_at	GPD1	Rattus norvegicus	glycerol-3-phosphate dehydrogenase 1(Gpd1)
1388497_at	ACOT13	Rattus norvegicus	acyl-CoA thioesterase 13(Acot13)
1370215_at	C1QB	Rattus norvegicus	complement C1q B chain(C1qb)
1371311_at	SDHC	Rattus norvegicus	succinate dehydrogenase complex subunit C(Sdhc)
1396140_at	LRRC39	Rattus norvegicus	leucine rich repeat containing 39(Lrrc39)
1398752_at	sep15	Rattus norvegicus	selenoprotein 15(Sep15)
1367818_at	COQ3	Rattus norvegicus	coenzyme Q3 methyltransferase(Coq3)
1371901_at	DDHD2	Rattus norvegicus	DDHD domain containing 2(Ddhd2)
1367887_at	LCAT	Rattus norvegicus	lecithin cholesterol acyltransferase(Lcat)
1367531_at	EIF4H	Rattus norvegicus	eukaryotic translation initiation factor 4H(Eif4h)
1371414_at	GSN	Rattus norvegicus	gelsolin(Gsn)
1370856_at	ACTC1	Rattus norvegicus	actin, alpha, cardiac muscle 1(Actc1)
1392953_at	HACD1	Rattus norvegicus	3-hydroxyacyl-CoA dehydratase 1(Hacd1)
1389305_at	ANXA4	Rattus norvegicus	annexin A4(Anxa4)
1392579_at	NABP1	Rattus norvegicus	nucleic acid binding protein 1(Nabp1)
1390048_at	SRRM2	Rattus norvegicus	serine/arginine repetitive matrix 2(Srrm2)
1367470_at	SAR1A	Rattus norvegicus	secretion associated, Ras related GTPase 1A(Sar1a)
1377375_at	AASS	Rattus norvegicus	aminoadipate-semialdehyde synthase(Aass)
1398849_at	LOC100361558	Rattus norvegicus	histone H3.3B-like(LOC100361558)
1382749_at	RBM5	Rattus norvegicus	RNA binding motif protein 5(Rbm5)
1371576_at	MRPS36	Rattus norvegicus	mitochondrial ribosomal protein S36(Mrps36)
1368518_at	CD53	Rattus norvegicus	Cd53 molecule(Cd53)
1386956_at	SCARB1	Rattus norvegicus	scavenger receptor class B, member 1(Scarb1)
1372071_at	CD320	Rattus norvegicus	CD320 molecule(Cd320)
1368583_a_at	HRG	Rattus norvegicus	histidine-rich glycoprotein(Hrg)
1399098_at	GLO1	Rattus norvegicus	glyoxalase 1(Glo1)
1386900_at	SERP1	Rattus norvegicus	stress-associated endoplasmic reticulum protein 1(Serp1)
1387922_at	CRISPLD2	Rattus norvegicus	cysteine-rich secretory protein LCCL domain containing 2(Crispld2)
1387291_at	ITIH3	Rattus norvegicus	inter-alpha trypsin inhibitor, heavy chain 3(Itih3)
1387234_at	AZGP1	Rattus norvegicus	alpha-2-glycoprotein 1, zinc-binding(Azgp1)
1388686_at	RCAN1	Rattus norvegicus	regulator of calcineurin 1(Rcan1)
1388118_at	HIBADH	Rattus norvegicus	3-hydroxyisobutyrate dehydrogenase(Hibadh)
1372247_at	DDOST	Rattus norvegicus	dolichyl-diphosphooligosaccharide--protein glycosyltransferase non-catalytic subunit(Ddost)
1371969_at	CALD1	Rattus norvegicus	caldesmon 1(Cald1)
1384060_at	JAK1	Rattus norvegicus	Janus kinase 1(Jak1)
1371109_at	C8B	Rattus norvegicus	complement C8 beta chain(C8b)
1367561_at	RPL27	Rattus norvegicus	ribosomal protein L27(Rpl27)
1379921_at	FSD2	Rattus norvegicus	fibronectin type III and SPRY domain containing 2(Fsd2)
1370203_at	PGAP2	Rattus norvegicus	post-GPI attachment to proteins 2(Pgap2)
1388347_at	LY6E	Rattus norvegicus	lymphocyte antigen 6 complex, locus E(Ly6e)
1387325_at	SLC27A5	Rattus norvegicus	solute carrier family 27 member 5(Slc27a5)
1388163_at	LOC100909799	Rattus norvegicus	ADP/ATP translocase 3-like(LOC100909799)
1385171_s_at	SMTNL2	Rattus norvegicus	smoothelin-like 2(Smtnl2)
1399022_at	CLK1	Rattus norvegicus	CDC-like kinase 1(Clk1)
1388721_at	HSPB8	Rattus norvegicus	heat shock protein family B (small) member 8(Hspb8)
1368467_at	Cyp4f1	Rattus norvegicus	cytochrome P450, family 4, subfamily f, polypeptide 1(Cyp4f1)
1367646_at	CTSB	Rattus norvegicus	cathepsin B(Ctsb)
1371041_at	NDUFV2	Rattus norvegicus	NADH:ubiquinone oxidoreductase core subunit V2(Ndufv2)
1373473_a_at	NAP1L1	Rattus norvegicus	nucleosome assembly protein 1-like 1(Nap1l1)
1373188_at	SCN4B	Rattus norvegicus	sodium voltage-gated channel beta subunit 4(Scn4b)
1374061_at	CD302	Rattus norvegicus	CD302 molecule(Cd302)
1392172_at	Ccl9	Rattus norvegicus	chemokine (C-C motif) ligand 9(Ccl9)
1374456_at	TMX3	Rattus norvegicus	thioredoxin-related transmembrane protein 3(Tmx3)
1368060_at	RIDA	Rattus norvegicus	reactive intermediate imine deaminase A homolog(Rida)
1372601_at	ATF5	Rattus norvegicus	activating transcription factor 5(Atf5)
1389964_at	NDUFAB1	Rattus norvegicus	NADH dehydrogenase (ubiquinone) 1, alpha/beta subcomplex, 1(Ndufab1)
1367739_at	Cox8b	Rattus norvegicus	cytochrome c oxidase, subunit VIIIb(Cox8b)
1388372_at	RPL35	Rattus norvegicus	ribosomal protein L35(Rpl35)
1371680_at	GABARAPL1	Rattus norvegicus	GABA type A receptor associated protein like 1(Gabarapl1)
1385487_at	LSM1	Rattus norvegicus	LSM1 homolog, mRNA degradation associated(Lsm1)
1371250_at	PF4	Rattus norvegicus	platelet factor 4(Pf4)
1367610_at	RPL19	Rattus norvegicus	ribosomal protein L19(Rpl19)
1370168_at	YWHAQ	Rattus norvegicus	tyrosine 3-monooxygenase/tryptophan 5-monooxygenase activation protein, theta(Ywhaq)
1367622_at	ATP5H	Rattus norvegicus	ATP synthase, H+ transporting, mitochondrial Fo complex, subunit d(Atp5h)
1369654_at	PRKAA2	Rattus norvegicus	protein kinase AMP-activated catalytic subunit alpha 2(Prkaa2)
1389079_at	DHRS7C	Rattus norvegicus	dehydrogenase/reductase 7C(Dhrs7c)
1377702_at	lpar6	Rattus norvegicus	lysophosphatidic acid receptor 6(Lpar6)
1374677_at	ADSSL1	Rattus norvegicus	adenylosuccinate synthase like 1(Adssl1)
1389325_at	PDCD10	Rattus norvegicus	programmed cell death 10(Pdcd10)
1373397_at	MAPRE1	Rattus norvegicus	microtubule-associated protein, RP/EB family, member 1(Mapre1)
1388581_at	HN1	Rattus norvegicus	hematological and neurological expressed 1(Hn1)
1368821_at	FSTL1	Rattus norvegicus	follistatin-like 1(Fstl1)
1388303_at	RPL26	Rattus norvegicus	ribosomal protein L26(Rpl26)
1384499_at	ACSM1	Rattus norvegicus	acyl-CoA synthetase medium-chain family member 1(Acsm1)
1369275_s_at	Cyp2a1	Rattus norvegicus	cytochrome P450, family 2, subfamily a, polypeptide 1(Cyp2a1)
1375517_at	TP53INP2	Rattus norvegicus	tumor protein p53 inducible nuclear protein 2(Tp53inp2)
1368600_at	SLC26A1	Rattus norvegicus	solute carrier family 26 member 1(Slc26a1)
1390383_at	PLIN2	Rattus norvegicus	perilipin 2(Plin2)
1367708_a_at	FASN	Rattus norvegicus	fatty acid synthase(Fasn)
1377653_at	SYNE2	Rattus norvegicus	spectrin repeat containing nuclear envelope protein 2(Syne2)
1367573_at	LOC100911372	Rattus norvegicus	40S ribosomal protein S6-like(LOC100911372)
1397892_at	eif1A	Rattus norvegicus	eukaryotic translation initiation factor 1A(Eif1a)
1384934_at	SLC41A2	Rattus norvegicus	solute carrier family 41 member 2(Slc41a2)
1374527_at	ECHDC2	Rattus norvegicus	enoyl CoA hydratase domain containing 2(Echdc2)
1393314_at	FGF1	Rattus norvegicus	fibroblast growth factor 1(Fgf1)
1370377_at	Cyp2d1	Rattus norvegicus	cytochrome P450, family 2, subfamily d, polypeptide 1(Cyp2d1)
1375119_at	NEDD4	Rattus norvegicus	neural precursor cell expressed, developmentally down-regulated 4, E3 ubiquitin protein ligase(Nedd4)
1389546_at	AMOTL2	Rattus norvegicus	angiomotin like 2(Amotl2)
1371387_at	COX7B	Rattus norvegicus	cytochrome c oxidase subunit 7B(Cox7b)
1398788_at	PDIA3	Rattus norvegicus	protein disulfide isomerase family A, member 3(Pdia3)
1381968_at	CREG1	Rattus norvegicus	cellular repressor of E1A-stimulated genes 1(Creg1)
1368435_at	CYP8B1	Rattus norvegicus	cytochrome P450, family 8, subfamily b, polypeptide 1(Cyp8b1)
1370959_at	COL3A1	Rattus norvegicus	collagen type III alpha 1 chain(Col3a1)
1372947_at	PLS3	Rattus norvegicus	plastin 3(Pls3)
1371249_at	XBP1	Rattus norvegicus	X-box binding protein 1(Xbp1)
1376793_at	MFSD14B	Rattus norvegicus	major facilitator superfamily domain containing 14B(Mfsd14b)
1371679_at	SYNPO2	Rattus norvegicus	synaptopodin 2(Synpo2)
1388315_at	NDUFB11	Rattus norvegicus	NADH:ubiquinone oxidoreductase subunit B11(Ndufb11)
1390989_at	MOSPD2	Rattus norvegicus	motile sperm domain containing 2(Mospd2)
1370156_at	PRNP	Rattus norvegicus	prion protein(Prnp)
1369958_at	RHOB	Rattus norvegicus	ras homolog family member B(Rhob)
1367469_at	EIF4G2	Rattus norvegicus	eukaryotic translation initiation factor 4, gamma 2(Eif4g2)
1370960_at	IGFBP5	Rattus norvegicus	insulin-like growth factor binding protein 5(Igfbp5)
1383003_at	LECT2	Rattus norvegicus	leukocyte cell-derived chemotaxin 2(Lect2)
1388453_at	MYADM	Rattus norvegicus	myeloid-associated differentiation marker(Myadm)
1388195_at	CELF2	Rattus norvegicus	CUGBP, Elav-like family member 2(Celf2)
1373970_at	IL33	Rattus norvegicus	interleukin 33(Il33)
1398918_at	ZFAND3	Rattus norvegicus	zinc finger AN1-type containing 3(Zfand3)
1388408_at	PRR13	Rattus norvegicus	proline rich 13(Prr13)
1387816_at	IGFALS	Rattus norvegicus	insulin-like growth factor binding protein, acid labile subunit(Igfals)
1370006_at	LOC100912599	Rattus norvegicus	NADH dehydrogenase [ubiquinone] iron-sulfur protein 6, mitochondrial-like(LOC100912599)
1370383_s_at	RT1-Db1	Rattus norvegicus	RT1 class II, locus Db1(RT1-Db1)
1375247_at	MGLL	Rattus norvegicus	monoglyceride lipase(Mgll)
1391884_at	F12	Rattus norvegicus	coagulation factor XII(F12)
1389288_at	NDUFA2	Rattus norvegicus	NADH:ubiquinone oxidoreductase subunit A2(Ndufa2)
1373016_at	DLD	Rattus norvegicus	dihydrolipoamide dehydrogenase(Dld)
1387340_at	RTN3	Rattus norvegicus	reticulon 3(Rtn3)
1376727_at	YIPF4	Rattus norvegicus	Yip1 domain family, member 4(Yipf4)
1375516_at	NDUFC2	Rattus norvegicus	NADH:ubiquinone oxidoreductase subunit C2(Ndufc2)
1394838_at	AOC3	Rattus norvegicus	amine oxidase, copper containing 3(Aoc3)
1371475_at	RNASE4	Rattus norvegicus	ribonuclease A family member 4(Rnase4)
1373803_a_at	GHR	Rattus norvegicus	growth hormone receptor(Ghr)
1370184_at	CFL1	Rattus norvegicus	cofilin 1(Cfl1)
1387260_at	KLF4	Rattus norvegicus	Kruppel like factor 4(Klf4)
1371314_at	NEDD4	Rattus norvegicus	neural precursor cell expressed, developmentally down-regulated 4, E3 ubiquitin protein ligase(Nedd4)
1387787_at	MYLPF	Rattus norvegicus	myosin light chain, phosphorylatable, fast skeletal muscle(Mylpf)
1368029_at	gnai3	Rattus norvegicus	G protein subunit alpha i3(Gnai3)
1367655_at	LOC100359493	Rattus norvegicus	thymosin, beta 10-like(LOC100359493)
1373415_at	HEG1	Rattus norvegicus	heart development protein with EGF-like domains 1(Heg1)
1383069_at	RBMS3	Rattus norvegicus	RNA binding motif, single stranded interacting protein 3(Rbms3)
1386977_at	Car3	Rattus norvegicus	carbonic anhydrase 3(Car3)
1370376_a_at	YBX3	Rattus norvegicus	Y box binding protein 3(Ybx3)
1387867_at	ALDH9A1	Rattus norvegicus	aldehyde dehydrogenase 9 family, member A1(Aldh9a1)
1374180_at	eif1A	Rattus norvegicus	eukaryotic translation initiation factor 1A(Eif1a)
1394392_at	FITM2	Rattus norvegicus	fat storage-inducing transmembrane protein 2(Fitm2)
1398961_at	RNF13	Rattus norvegicus	ring finger protein 13(Rnf13)
1383986_at	TPM3	Rattus norvegicus	tropomyosin 3(Tpm3)
1367964_at	TNNI2	Rattus norvegicus	troponin I2, fast skeletal type(Tnni2)
1387855_at	GDI1	Rattus norvegicus	GDP dissociation inhibitor 1(Gdi1)
1369664_at	AVPR1A	Rattus norvegicus	arginine vasopressin receptor 1A(Avpr1a)
1371703_at	AHNAK	Rattus norvegicus	AHNAK nucleoprotein(Ahnak)
1370792_at	MAPRE1	Rattus norvegicus	microtubule-associated protein, RP/EB family, member 1(Mapre1)
1373106_at	ZFP36L2	Rattus norvegicus	zinc finger protein 36, C3H type-like 2(Zfp36l2)
1373748_at	PDZRN3	Rattus norvegicus	PDZ domain containing RING finger 3(Pdzrn3)
1371487_at	SH3BGRL3	Rattus norvegicus	SH3 domain binding glutamate-rich protein like 3(Sh3bgrl3)
1369435_at	LOC100909929	Rattus norvegicus	alpha-tocopherol transfer protein-like(LOC100909929)
1374420_at	APMAP	Rattus norvegicus	adipocyte plasma membrane associated protein(Apmap)
1370310_at	HMGCS2	Rattus norvegicus	3-hydroxy-3-methylglutaryl-CoA synthase 2(Hmgcs2)
1370172_at	SOD2	Rattus norvegicus	superoxide dismutase 2, mitochondrial(Sod2)
1371395_at	LOC100360453	Rattus norvegicus	chromobox homolog 3-like(LOC100360453)
1367770_at	DEGS1	Rattus norvegicus	delta(4)-desaturase, sphingolipid 1(Degs1)
1372365_at	rin2	Rattus norvegicus	Ras and Rab interactor 2(Rin2)
1393295_at	TDRP	Rattus norvegicus	testis development related protein(Tdrp)
1398421_at	NFAT5	Rattus norvegicus	nuclear factor of activated T-cells 5(Nfat5)
1398387_at	FAM198B	Rattus norvegicus	family with sequence similarity 198, member B(Fam198b)
1367988_at	Cyp2c23	Rattus norvegicus	cytochrome P450, family 2, subfamily c, polypeptide 23(Cyp2c23)
1367782_at	COX6A2	Rattus norvegicus	cytochrome c oxidase subunit 6A2(Cox6a2)
1379420_at	RGD1565002	Rattus norvegicus	similar to Dehydrogenase/reductase SDR family member 7 precursor (Retinal short-chain dehydrogenase/reductase 4)(RGD1565002)
1398306_at	AMPD1	Rattus norvegicus	adenosine monophosphate deaminase 1(Ampd1)
1388884_at	Eci3	Rattus norvegicus	enoyl-Coenzyme A delta isomerase 3(Eci3)
1391538_at	CIDEB	Rattus norvegicus	cell death-inducing DFFA-like effector b(Cideb)
1395145_at	RGL1	Rattus norvegicus	ral guanine nucleotide dissociation stimulator,-like 1(Rgl1)
1389694_at	KY	Rattus norvegicus	kyphoscoliosis peptidase(Ky)
1367597_at	RPS8	Rattus norvegicus	ribosomal protein S8(Rps8)
1369953_a_at	CD24	Rattus norvegicus	CD24 molecule(Cd24)
1371694_at	DPYSL2	Rattus norvegicus	dihydropyrimidinase-like 2(Dpysl2)
1398948_at	TAX1BP1	Rattus norvegicus	Tax1 binding protein 1(Tax1bp1)
1385248_a_at	LOC100910855	Rattus norvegicus	mimecan-like(LOC100910855)
1370412_at	TNNT1	Rattus norvegicus	troponin T1, slow skeletal type(Tnnt1)
1388483_at	CFL2	Rattus norvegicus	cofilin 2(Cfl2)
1372513_at	RAC1	Rattus norvegicus	ras-related C3 botulinum toxin substrate 1(Rac1)
1370378_at	ATP5A1	Rattus norvegicus	ATP synthase, H+ transporting, mitochondrial F1 complex, alpha subunit 1, cardiac muscle(Atp5a1)
1388986_at	KLF6	Rattus norvegicus	Kruppel-like factor 6(Klf6)
1371302_at	SERF2	Rattus norvegicus	small EDRK-rich factor 2(Serf2)
1369492_at	aadac	Rattus norvegicus	arylacetamide deacetylase(Aadac)
1367643_at	BSG	Rattus norvegicus	basigin(Bsg)
1389820_at	COX7C	Rattus norvegicus	cytochrome c oxidase subunit 7C(Cox7c)
1392599_at	SYAP1	Rattus norvegicus	synapse associated protein 1(Syap1)
1371508_at	PTP4A2	Rattus norvegicus	protein tyrosine phosphatase type IVA, member 2(Ptp4a2)
1388896_at	USP33	Rattus norvegicus	ubiquitin specific peptidase 33(Usp33)
1386965_at	LPL	Rattus norvegicus	lipoprotein lipase(Lpl)
1378233_at	SYNC	Rattus norvegicus	syncoilin, intermediate filament protein(Sync)
1371499_at	CD9	Rattus norvegicus	CD9 molecule(Cd9)
1397750_at	RPS6KA3	Rattus norvegicus	ribosomal protein S6 kinase A3(Rps6ka3)
1368453_at	FADS2	Rattus norvegicus	fatty acid desaturase 2(Fads2)
1389109_at	PIP4K2A	Rattus norvegicus	phosphatidylinositol-5-phosphate 4-kinase type 2 alpha(Pip4k2a)
1383137_at	SOX4	Rattus norvegicus	SRY box 4(Sox4)
1368569_at	Akr1b7	Rattus norvegicus	aldo-keto reductase family 1, member B7(Akr1b7)
1398846_at	RGD1564400	Rattus norvegicus	similar to Eukaryotic translation initiation factor 5 (eIF-5)(RGD1564400)
1387053_at	FMO1	Rattus norvegicus	flavin containing monooxygenase 1(Fmo1)
1387925_at	ASNS	Rattus norvegicus	asparagine synthetase (glutamine-hydrolyzing)(Asns)
1370276_at	ATP5O	Rattus norvegicus	ATP synthase, H+ transporting, mitochondrial F1 complex, O subunit(Atp5o)
1398891_at	MRPL15	Rattus norvegicus	mitochondrial ribosomal protein L15(Mrpl15)
1388689_at	ACYP2	Rattus norvegicus	acylphosphatase 2(Acyp2)
1386863_at	PPP1CA	Rattus norvegicus	protein phosphatase 1 catalytic subunit alpha(Ppp1ca)
1367850_at	LOC100911825	Rattus norvegicus	low affinity immunoglobulin gamma Fc region receptor III-like(LOC100911825)
1370115_at	SLC7A10	Rattus norvegicus	solute carrier family 7 member 10(Slc7a10)
1375862_at	PXDN	Rattus norvegicus	peroxidasin homolog (Drosophila)(Pxdn)
1390281_a_at	COQ10A	Rattus norvegicus	coenzyme Q10A(Coq10a)
1372550_at	KPNB1	Rattus norvegicus	karyopherin subunit beta 1(Kpnb1)
1398904_at	NONO	Rattus norvegicus	non-POU domain containing, octamer-binding(Nono)
1373085_at	cbr3	Rattus norvegicus	carbonyl reductase 3(Cbr3)
1369926_at	GPX3	Rattus norvegicus	glutathione peroxidase 3(Gpx3)
1386280_at	METTL7B	Rattus norvegicus	methyltransferase like 7B(Mettl7b)
1373245_at	COL4A1	Rattus norvegicus	collagen type IV alpha 1 chain(Col4a1)
1389015_at	FUNDC2	Rattus norvegicus	FUN14 domain containing 2(Fundc2)
1372856_at	PLIN4	Rattus norvegicus	perilipin 4(Plin4)
1390450_a_at	LOC100910855	Rattus norvegicus	mimecan-like(LOC100910855)
1387396_at	hamp	Rattus norvegicus	hepcidin antimicrobial peptide(Hamp)
1369679_a_at	NFIA	Rattus norvegicus	nuclear factor I/A(Nfia)
1395980_at	ATL3	Rattus norvegicus	atlastin GTPase 3(Atl3)
1382028_at	PEX19	Rattus norvegicus	peroxisomal biogenesis factor 19(Pex19)
1386887_at	Cox5b	Rattus norvegicus	cytochrome c oxidase subunit 5B(Cox5b)
1394058_at	LGALS12	Rattus norvegicus	galectin 12(Lgals12)
1387203_at	GCKR	Rattus norvegicus	glucokinase regulator(Gckr)
1374476_at	FXR1	Rattus norvegicus	FMR1 autosomal homolog 1(Fxr1)
1370738_a_at	TRDN	Rattus norvegicus	triadin(Trdn)
1371946_at	GLMP	Rattus norvegicus	glycosylated lysosomal membrane protein(Glmp)
1368829_at	FBN1	Rattus norvegicus	fibrillin 1(Fbn1)
1386953_at	HSD11B1	Rattus norvegicus	hydroxysteroid 11-beta dehydrogenase 1(Hsd11b1)
1388300_at	MGST3	Rattus norvegicus	microsomal glutathione S-transferase 3(Mgst3)
1370870_at	ME1	Rattus norvegicus	malic enzyme 1(Me1)
1389840_at	SF3B1	Rattus norvegicus	splicing factor 3b, subunit 1(Sf3b1)
1371886_at	CRAT	Rattus norvegicus	carnitine O-acetyltransferase(Crat)
1388113_at	COX8A	Rattus norvegicus	cytochrome c oxidase subunit 8A(Cox8a)
1367757_at	LOC100365711	Rattus norvegicus	cytochrome c oxidase, subunit VIc-like(LOC100365711)
1371752_at	RANGRF	Rattus norvegicus	RAN guanine nucleotide release factor(Rangrf)
1394462_at	OBSCN	Rattus norvegicus	obscurin, cytoskeletal calmodulin and titin-interacting RhoGEF(Obscn)
1395157_at	NEDD4	Rattus norvegicus	neural precursor cell expressed, developmentally down-regulated 4, E3 ubiquitin protein ligase(Nedd4)
1367940_at	ACKR3	Rattus norvegicus	atypical chemokine receptor 3(Ackr3)
1373058_at	TMEM30A	Rattus norvegicus	transmembrane protein 30A(Tmem30a)
1373333_at	MGC109340	Rattus norvegicus	similar to Microsomal signal peptidase 23 kDa subunit (SPase 22 kDa subunit) (SPC22/23)(MGC109340)
1379491_at	mrap	Rattus norvegicus	melanocortin 2 receptor accessory protein(Mrap)
1398822_at	GDI2	Rattus norvegicus	GDP dissociation inhibitor 2(Gdi2)
1383998_at	PPP4R3B	Rattus norvegicus	protein phosphatase 4, regulatory subunit 3B(Ppp4r3b)
1370948_a_at	MARCKS	Rattus norvegicus	myristoylated alanine rich protein kinase C substrate(Marcks)
1374349_at	CTDSPL	Rattus norvegicus	CTD small phosphatase like(Ctdspl)
1383942_at	SNX9	Rattus norvegicus	sorting nexin 9(Snx9)
1387307_at	hal	Rattus norvegicus	histidine ammonia lyase(Hal)
1372158_at	MACROD1	Rattus norvegicus	MACRO domain containing 1(Macrod1)
1393615_at	DEPTOR	Rattus norvegicus	DEP domain containing MTOR-interacting protein(Deptor)
1387108_at	CSNK2B	Rattus norvegicus	casein kinase 2 beta(Csnk2b)
1389543_at	masp1	Rattus norvegicus	mannan-binding lectin serine peptidase 1(Masp1)
1368707_at	ITIH4	Rattus norvegicus	inter-alpha-trypsin inhibitor heavy chain family, member 4(Itih4)
1385397_at	STEAP4	Rattus norvegicus	STEAP4 metalloreductase(Steap4)
1389291_at	CHCHD3	Rattus norvegicus	coiled-coil-helix-coiled-coil-helix domain containing 3(Chchd3)
1371682_at	MAP1LC3A	Rattus norvegicus	microtubule-associated protein 1 light chain 3 alpha(Map1lc3a)
1388770_at	UFM1	Rattus norvegicus	ubiquitin-fold modifier 1(Ufm1)
1371577_at	NDUFS1	Rattus norvegicus	NADH dehydrogenase (ubiquinone) Fe-S protein 1(Ndufs1)
1367801_at	ECE1	Rattus norvegicus	endothelin converting enzyme 1(Ece1)
1368817_at	PSME4	Rattus norvegicus	proteasome activator subunit 4(Psme4)
1372455_at	TSPAN12	Rattus norvegicus	tetraspanin 12(Tspan12)
1387957_a_at	SH3KBP1	Rattus norvegicus	SH3 domain-containing kinase-binding protein 1(Sh3kbp1)
1371351_at	POLR1D	Rattus norvegicus	RNA polymerase I subunit D(Polr1d)
1387892_at	TUBB5	Rattus norvegicus	tubulin, beta 5 class I(Tubb5)
1370207_at	LOC100361833	Rattus norvegicus	ATP synthase lipid-binding protein, mitochondrial-like(LOC100361833)
1376569_at	KLF2	Rattus norvegicus	Kruppel-like factor 2(Klf2)
1388725_at	LEPROT	Rattus norvegicus	leptin receptor overlapping transcript(Leprot)
1386916_at	ACO1	Rattus norvegicus	aconitase 1(Aco1)
1367870_at	GLRX3	Rattus norvegicus	glutaredoxin 3(Glrx3)
1376788_at	DAPK1	Rattus norvegicus	death associated protein kinase 1(Dapk1)
1368565_at	SLC1A3	Rattus norvegicus	solute carrier family 1 member 3(Slc1a3)
1389214_at	LAMA4	Rattus norvegicus	laminin subunit alpha 4(Lama4)
1372431_at	MRPL12	Rattus norvegicus	mitochondrial ribosomal protein L12(Mrpl12)
1371455_at	PMM1	Rattus norvegicus	phosphomannomutase 1(Pmm1)
1371346_at	NDUFB6	Rattus norvegicus	NADH:ubiquinone oxidoreductase subunit B6(Ndufb6)
1376868_at	COBLL1	Rattus norvegicus	cordon-bleu WH2 repeat protein-like 1(Cobll1)
1371025_at	MASP2	Rattus norvegicus	mannan-binding lectin serine peptidase 2(Masp2)
1370244_at	ctsl	Rattus norvegicus	cathepsin L(Ctsl)
1368497_at	ABCC2	Rattus norvegicus	ATP binding cassette subfamily C member 2(Abcc2)
1367721_at	SDC4	Rattus norvegicus	syndecan 4(Sdc4)
1389490_at	LOC100911882	Rattus norvegicus	endosialin-like(LOC100911882)
1378848_at	ASB5	Rattus norvegicus	ankyrin repeat and SOCS box-containing 5(Asb5)
1367606_at	RPS3A	Rattus norvegicus	ribosomal protein S3a(Rps3a)
1381997_at	ADIPOQ	Rattus norvegicus	adiponectin, C1Q and collagen domain containing(Adipoq)
1387887_at	RPL14	Rattus norvegicus	ribosomal protein L14(Rpl14)
1370247_a_at	PMP22	Rattus norvegicus	peripheral myelin protein 22(Pmp22)
1371723_at	RRAGC	Rattus norvegicus	Ras-related GTP binding C(Rragc)
1369764_at	C4BPA	Rattus norvegicus	complement component 4 binding protein, alpha(C4bpa)
1383272_at	ASB11	Rattus norvegicus	ankyrin repeat and SOCS box containing 11(Asb11)
1370862_at	APOE	Rattus norvegicus	apolipoprotein E(Apoe)
1386263_at	NEDD4	Rattus norvegicus	neural precursor cell expressed, developmentally down-regulated 4, E3 ubiquitin protein ligase(Nedd4)
1389202_at	RPE	Rattus norvegicus	ribulose-5-phosphate-3-epimerase(Rpe)
1373337_at	GRHPR	Rattus norvegicus	glyoxylate and hydroxypyruvate reductase(Grhpr)
1386985_at	GSTM1	Rattus norvegicus	glutathione S-transferase mu 1(Gstm1)
1386899_at	CTSH	Rattus norvegicus	cathepsin H(Ctsh)
1388364_at	NDUFS3	Rattus norvegicus	NADH dehydrogenase (ubiquinone) Fe-S protein 3(Ndufs3)
1369909_s_at	TMEM150A	Rattus norvegicus	transmembrane protein 150A(Tmem150a)
1389734_x_at	RT1-T24-4	Rattus norvegicus	RT1 class I, locus T24, gene 4(RT1-T24-4)
1372649_at	HSPB7	Rattus norvegicus	heat shock protein family B (small) member 7(Hspb7)
1369943_at	TGM2	Rattus norvegicus	transglutaminase 2(Tgm2)
1387458_at	RNF4	Rattus norvegicus	ring finger protein 4(Rnf4)
1371358_at	TECR	Rattus norvegicus	trans-2,3-enoyl-CoA reductase(Tecr)
1386875_a_at	CLTA	Rattus norvegicus	clathrin, light chain A(Clta)
1379264_at	ZNRF2	Rattus norvegicus	zinc and ring finger 2(Znrf2)
1368720_at	TDO2	Rattus norvegicus	tryptophan 2,3-dioxygenase(Tdo2)
1369931_at	LOC100364062	Rattus norvegicus	M2 pyruvate kinase-like(LOC100364062)
1388718_at	TMOD1	Rattus norvegicus	tropomodulin 1(Tmod1)
1373114_at	DTX4	Rattus norvegicus	deltex E3 ubiquitin ligase 4(Dtx4)
1388531_at	PGRMC2	Rattus norvegicus	progesterone receptor membrane component 2(Pgrmc2)
1382950_at	LOC685067	Rattus norvegicus	similar to guanylate binding protein family, member 6(LOC685067)
1373195_at	FUS	Rattus norvegicus	fused in sarcoma RNA binding protein(Fus)
1387240_at	Rdh7	Rattus norvegicus	retinol dehydrogenase 7(Rdh7)
1383324_at	MPP6	Rattus norvegicus	membrane palmitoylated protein 6(Mpp6)
1377788_at	CAP2	Rattus norvegicus	CAP, adenylate cyclase-associated protein, 2 (yeast)(Cap2)
1370033_at	MYL1	Rattus norvegicus	myosin, light chain 1(Myl1)
1381605_at	USP13	Rattus norvegicus	ubiquitin specific peptidase 13(Usp13)
1394401_at	ELOVL6	Rattus norvegicus	ELOVL fatty acid elongase 6(Elovl6)
1368266_at	ARG1	Rattus norvegicus	arginase 1(Arg1)
1370593_at	Cyp3a2	Rattus norvegicus	cytochrome P450, family 3, subfamily a, polypeptide 2(Cyp3a2)
1367589_at	ACO2	Rattus norvegicus	aconitase 2(Aco2)
1372289_at	SLC25A12	Rattus norvegicus	solute carrier family 25 member 12(Slc25a12)
1368724_a_at	TPM1	Rattus norvegicus	tropomyosin 1, alpha(Tpm1)
1370220_at	SCPEP1	Rattus norvegicus	serine carboxypeptidase 1(Scpep1)
1382101_at	HS2ST1	Rattus norvegicus	heparan sulfate 2-O-sulfotransferase 1(Hs2st1)
1372195_at	TNNC2	Rattus norvegicus	troponin C2, fast skeletal type(Tnnc2)
1394112_at	HAO1	Rattus norvegicus	hydroxyacid oxidase 1(Hao1)
1387344_at	ALDH6A1	Rattus norvegicus	aldehyde dehydrogenase 6 family, member A1(Aldh6a1)
1375220_at	NDUFA11	Rattus norvegicus	NADH:ubiquinone oxidoreductase subunit A11(Ndufa11)
1380088_at	adamts12	Rattus norvegicus	ADAM metallopeptidase with thrombospondin type 1 motif, 12(Adamts12)
1371966_at	PCMT1	Rattus norvegicus	protein-L-isoaspartate (D-aspartate) O-methyltransferase 1(Pcmt1)
1389365_at	LOC690000	Rattus norvegicus	similar to CG3740-PA(LOC690000)
AFFX_Rat_GAPDH_3_at	GAPDH	Rattus norvegicus	glyceraldehyde-3-phosphate dehydrogenase(Gapdh)
1388750_at	TFRC	Rattus norvegicus	transferrin receptor(Tfrc)
1371711_at	REEP5	Rattus norvegicus	receptor accessory protein 5(Reep5)
1376929_at	TPM3	Rattus norvegicus	tropomyosin 3(Tpm3)
1389832_at	GSTO1	Rattus norvegicus	glutathione S-transferase omega 1(Gsto1)
1375882_at	PPP3CB	Rattus norvegicus	protein phosphatase 3 catalytic subunit beta(Ppp3cb)
1388608_x_at	hba1	Rattus norvegicus	hemoglobin, alpha 1(Hba1)
1387811_at	AGT	Rattus norvegicus	angiotensinogen(Agt)
1377576_at	PPA2	Rattus norvegicus	pyrophosphatase (inorganic) 2(Ppa2)
1367777_at	DECR1	Rattus norvegicus	2,4-dienoyl CoA reductase 1, mitochondrial(Decr1)
1376589_at	METTL9	Rattus norvegicus	methyltransferase like 9(Mettl9)
1388575_at	LOC100910827	Rattus norvegicus	uncharacterized LOC100910827(LOC100910827)
1388145_at	TNXB	Rattus norvegicus	tenascin XB(Tnxb)
1370475_at	Cyp2b3	Rattus norvegicus	cytochrome P450, family 2, subfamily b, polypeptide 3(Cyp2b3)
1383787_at	POPDC3	Rattus norvegicus	popeye domain containing 3(Popdc3)
1371837_at	DDX5	Rattus norvegicus	DEAD-box helicase 5(Ddx5)
1371371_at	NDUFB4	Rattus norvegicus	NADH:ubiquinone oxidoreductase subunit B4(Ndufb4)
1367651_at	CTSD	Rattus norvegicus	cathepsin D(Ctsd)
1387284_at	DPYS	Rattus norvegicus	dihydropyrimidinase(Dpys)
1389551_at	LACTB2	Rattus norvegicus	lactamase, beta 2(Lactb2)
1367894_at	INSIG1	Rattus norvegicus	insulin induced gene 1(Insig1)
1371605_at	LOC100910710	Rattus norvegicus	NADH dehydrogenase [ubiquinone] 1 alpha subcomplex subunit 12-like(LOC100910710)
1367485_at	TCEA1	Rattus norvegicus	transcription elongation factor A (SII) 1(Tcea1)
1387189_at	SLC22A3	Rattus norvegicus	solute carrier family 22 member 3(Slc22a3)
1371244_at	APRT	Rattus norvegicus	adenine phosphoribosyl transferase(Aprt)
1387388_at	RGD1565588	Rattus norvegicus	similar to calcium binding protein P22(RGD1565588)
1372277_at	ALDH4A1	Rattus norvegicus	aldehyde dehydrogenase 4 family, member A1(Aldh4a1)
1375302_at	ZBTB4	Rattus norvegicus	zinc finger and BTB domain containing 4(Zbtb4)
1389844_at	FKBP4	Rattus norvegicus	FK506 binding protein 4(Fkbp4)
1376649_at	SIK2	Rattus norvegicus	salt-inducible kinase 2(Sik2)
1387227_at	WIPF1	Rattus norvegicus	WAS/WASL interacting protein family, member 1(Wipf1)
1391448_at	CRIM1	Rattus norvegicus	cysteine rich transmembrane BMP regulator 1(Crim1)
1367789_at	SLC27A1	Rattus norvegicus	solute carrier family 27 member 1(Slc27a1)
1373369_at	ZMIZ1	Rattus norvegicus	zinc finger, MIZ-type containing 1(Zmiz1)
1373512_at	ILVBL	Rattus norvegicus	ilvB acetolactate synthase like(Ilvbl)
1387949_at	Cyp2c22	Rattus norvegicus	cytochrome P450, family 2, subfamily c, polypeptide 22(Cyp2c22)
1370057_at	CSRP1	Rattus norvegicus	cysteine and glycine-rich protein 1(Csrp1)
1377054_at	SEMA4D	Rattus norvegicus	semaphorin 4D(Sema4d)
1368627_at	RGN	Rattus norvegicus	regucalcin(Rgn)
1379427_at	PGRMC2	Rattus norvegicus	progesterone receptor membrane component 2(Pgrmc2)
1383240_at	ITGA6	Rattus norvegicus	integrin subunit alpha 6(Itga6)
1372475_at	PINK1	Rattus norvegicus	PTEN induced putative kinase 1(Pink1)
1372364_a_at	NTAN1	Rattus norvegicus	N-terminal asparagine amidase(Ntan1)
1388762_at	iqgap1	Rattus norvegicus	IQ motif containing GTPase activating protein 1(Iqgap1)
1376719_at	TMEM38B	Rattus norvegicus	transmembrane protein 38B(Tmem38b)
1390785_at	UBXN2A	Rattus norvegicus	UBX domain protein 2A(Ubxn2a)
1374440_at	HSD17B11	Rattus norvegicus	hydroxysteroid (17-beta) dehydrogenase 11(Hsd17b11)
1396237_at	KLHL33	Rattus norvegicus	kelch-like family member 33(Klhl33)
1373078_at	AHCYL2	Rattus norvegicus	adenosylhomocysteinase-like 2(Ahcyl2)
1387028_a_at	ID1	Rattus norvegicus	inhibitor of DNA binding 1, HLH protein(Id1)
1398842_at	CLTC	Rattus norvegicus	clathrin heavy chain(Cltc)
1386961_at	PFKM	Rattus norvegicus	phosphofructokinase, muscle(Pfkm)
1388414_at	LOC100363268	Rattus norvegicus	rCG31129-like(LOC100363268)
1374496_at	TRIL	Rattus norvegicus	TLR4 interactor with leucine-rich repeats(Tril)
1373452_at	RCL1	Rattus norvegicus	RNA terminal phosphate cyclase-like 1(Rcl1)
1370524_at	UBE2D2	Rattus norvegicus	ubiquitin-conjugating enzyme E2D 2(Ube2d2)
1386437_at	TXLNB	Rattus norvegicus	taxilin beta(Txlnb)
1379240_at	LOC100911854	Rattus norvegicus	mannose-binding protein C-like(LOC100911854)
1385576_at	SMTNL1	Rattus norvegicus	smoothelin-like 1(Smtnl1)
1371894_at	GNS	Rattus norvegicus	glucosamine (N-acetyl)-6-sulfatase(Gns)
1387994_at	HSD17B6	Rattus norvegicus	hydroxysteroid (17-beta) dehydrogenase 6(Hsd17b6)
1387145_at	GJB1	Rattus norvegicus	gap junction protein, beta 1(Gjb1)
1386867_at	MPC1	Rattus norvegicus	mitochondrial pyruvate carrier 1(Mpc1)
1389332_at	PTPRB	Rattus norvegicus	protein tyrosine phosphatase, receptor type, B(Ptprb)
1388442_at	CANX	Rattus norvegicus	calnexin(Canx)
[truncated: 281 more rows]

## Sheet: DiseasePerturbationsfromGEOdwn 
Term	Overlap	P-value	Adjusted P-value	Old P-value	Old Adjusted P-value	Odds Ratio	Combined Score	Genes
Breast Cancer C0006142 rat GSE1872 sample 63	240/367	4.68797e-151	3.93321e-148	0	0	19.3598	6701.3	RPL5;OXTR;SPARC;GMFG;AQP7;AQP1;MYLK;C4A;LIPE;LGALS1;CAPNS1;GABARAPL1;ACSL1;TALDO1;RNASE4;EID1;RBP4;CCDC80;SLPI;MYL1;SDPR;IGH-6;RT1-BA;TXNIP;TAGLN2;TLN1;ATF5;CFD;RETSAT;EPAS1;MGST1;PTTG1IP;GABARAP;MYL12B;SULT1A1;LDHB;ATP5B;CYB5R3;PRKAR2B;MARC2;ATP5D;PRKCDBP;APOE;PCK1;SNX5;DECR1;GSTM2;MCAM;CIDEA;IGF1;COL1A1;MYLPF;EHD2;H19;GLUD1;FASN;FXYD1;MGC109340;ECHDC1;ID3;CALM1;ITM2B;RPS23;BTG1;HBB;CLTA;AKR1B1;…
Cardiac Hypertrophy C1383860 rat GSE1055 sample 354	252/467	3.92554e-130	1.64676e-127	0	0	12.0312	3584.92	IFITM3;RPL5;NCKAP1;APP;IFITM2;SPARC;ATP5C1;ENO1;MTFR1L;RPL6;AQP1;RPS15;LGALS3;CAPNS1;MPRIP;BSG;B2M;TNS3;ACTN2;ECH1;ACTN4;NISCH;CCDC80;SDPR;MXRA8;VDAC3;TXNIP;VDAC2;RPL27;KDELR2;TAGLN2;UQCRC2;ATF5;TLN1;PFN1;ATF4;MACF1;SDC4;MGST3;ATP5J;MRPL15;GABARAP;PRDX2;LDHB;ATP5B;LDHA;PCBP2;SERPINH1;S100A11;DECR1;XBP1;DMPK;PRDX6;ZWINT;COL1A1;HNRNPL;CS;H19;COL1A2;FXYD1;FAT1;SSPN;PAM;CALM2;FERMT2;ITM2B;RPS24;GPI;A…
Synovial sarcoma C0039101 mouse GSE6461 sample 22	192/273	1.36776e-129	3.82517e-127	0	0	23.6945	7030.63	MYLK2;CISD1;ATP5C1;UBE2D1;PARK7;COX6A2;FAM134B;CHCHD2;FTH1;CFL2;MPC2;PDK4;MACROD1;TMEM38A;MYOZ2;CHCHD1;MEF2C;MREG;ACTN3;ACSL1;ACTN2;TMOD4;TPM2;ECH1;ADIPOQ;USP2;TPM1;PAM16;ACOT13;HFE2;PHKA1;SDHD;SDHB;TUBA4A;ATP5J2;PLA2G16;CDC34;PPP1R3C;TXLNB;MYL1;MYL2;EEF1A2;TMEM126A;UQCRC1;VDAC3;VDAC2;CYP2E1;FKBP3;PVALB;RTN2;NDUFB10;SAR1B;NDUFB11;MGST3;AK1;TWF2;ATP5J;DPT;COX7A2;ATP5H;ATP5O;NDRG2;UQCRH;RTN4;ATP5B;…
Breast Cancer C0006142 mouse GSE2528 sample 28	193/301	1.50817e-118	3.16338e-116	0	0	17.8465	4841.64	SPARC;ENO3;MYLK;C4A;LIPE;GJA1;LGALS1;PDK4;ACSL1;SERPINF1;ECH1;TALDO1;RNASE4;RBP4;CCDC80;MYL1;SDPR;UQCRC1;UQCRC2;CYP2E1;CFD;SAR1A;APCDD1;MYL12B;C3;HSD11B1;PRKCDBP;APOE;PCK1;SPTBN1;S100A10;RPL41;GSTM1;MCAM;CIDEA;CIDEC;ZWINT;COL1A1;CS;RPS28;FASN;FXYD1;SFXN1;RPS23;MOCS2;ORM1;HIBADH;PYGM;COX7C;GYS1;TMEM43;TIMP3;TSPO;ACADM;CTSB;COX8B;ANXA2;ANXA5;EMP1;ELOVL6;MRAP;ADRB3;TNNT3;PLIN4;PPARG;TKT;MGLL;AHNAK;H…
nemaline myopathy DOID-3191 mouse GSE3384 sample 976	235/450	6.01017e-117	1.00851e-114	0	0	11.1106	2973.31	IFITM3;RPL5;ERRFI1;RPL3;AHCYL1;SPARC;GHITM;RPL6;MYLK;FAM134B;C4A;FTH1;B2M;GSTK1;GRCC10;GABARAPL1;ECH1;RNASE4;RBP4;RRAGC;IFI27;SDPR;MYL3;TXNIP;TAGLN2;UQCRC2;CYP2E1;ATF4;CFD;SAR1A;CFI;ATP5O;HIF1A;C3;PRDX3;HSD11B1;HPX;ADH1;CYB5R3;MARC2;APOH;PCBP2;SERPINH1;APOE;PCK1;S100A11;SPTBN1;RPL41;GSTM1;DMPK;STARD10;RDX;IGF1;CP;RPS28;TCN2;FASN;PAH;CYP1A2;PEMT;CALM1;HAMP;ITM2B;PIGR;COX7B;ORM1;CLTC;RDH7;ADK;PYGM;…
Neurogenic Muscular Atrophy C0270948 rat GSE2566 sample 396	212/392	2.85826e-109	3.9968e-107	0	0	11.8402	2959.24	IFITM3;RPL5;NCKAP1;APP;RPL3;SPARC;TFRC;CCNI;HNRNPU;GHITM;ENO1;MTFR1L;LOC100360491;ENO3;RPL6;RPS15;RNF115;CAPNS1;BSG;HABP4;B2M;MYOZ2;MEF2C;ACSL1;ACTN2;RPL23;SERPINF1;ACSL6;CPT1B;MYL2;SUB1;MYL3;CSNK2B;VDAC3;SPARCL1;UQCRC2;RPL26;CFD;CFH;MGST3;ATP5J;ATP5H;ATP5O;GABARAP;MYL12A;ATP5L;LDHB;CMYA5;RPL3L;ZWINT;COL1A1;H19;PPFIBP1;COL1A2;PKIA;FXYD1;SSPN;ECHDC1;RPS24;MYOM1;CLIC4;COX7B;BTG1;HIBADH;GBE1;CLTC;TE…
Sepsis C0243026 rat GSE1781 sample 314	204/374	4.98163e-106	5.97083e-104	0	0	12.0162	2913.54	APP;RPL5;RPL3;AQP8;ECI2;ECI3;ATP5C1;GHITM;ENO1;LOC100360491;RPL6;CYP3A18;LIPC;CAPNS1;CYP2D3;LONP2;SULT2A6;LOC100134871;SEPHS2;B2M;GABARAPL1;LOC299282;SERPINF1;ECH1;CLPX;AKR1C12;RBP4;LACTB2;UQCRC1;VDAC2;CYP2E1;PFN1;ATF5;RETSAT;MAOB;SAR1A;RPN1;MYL12A;C3;HSD11B1;ATP5B;PRDX5;LDHA;CYP2B3;LOC259245;CYP2C6V1;APOE;CD14;PCK1;HAO2;LOC294154;DECR1;GSTM2;GSTM1;CYP4F1;UST5R;OSGIN1;IGF1;SULT1B1;RPL27A;ECHDC2;S…
Erectile dysfunction associated with type 2 diabetes mellitus C1997651 rat GSE2457 sample 186	166/249	6.37666e-106	6.68752e-104	0	0	19.7044	4772.83	SLC4A1AP;SPARC;TFRC;NDUFA11;PARK7;ENO3;COX6A2;PPP1CB;LAPTM4A;CHCHD2;LGALS1;MPC1;MACROD1;SLC16A3;CHCHD1;NOMO1;MEF2C;POSTN;ACTN3;TMOD4;SERPINF1;TPM1;RNASE4;PCOLCE;ATP1B2;SDHB;PDIA6;TUBA4A;ATP5J2;CCDC80;PPP1R3C;CRISPLD2;MORF4L2;GPD1;S100A6;S100A4;FKBP3;PVALB;PFKFB3;UQCRB;SAR1B;RPN1;HTRA1;ATP5J;COX7A2;ATP5H;HIGD1A;UQCRH;RTN4;ATP5L;ART1;LDHA;MUSTN1;ATP5E;ATP5D;DHRS7C;LOC259246;CACNA1S;NDUFV2;S100A10;P…
facioscapulohumeral muscular dystrophy DOID-11727 human GSE15090 sample 541	219/438	8.7771e-104	8.18221e-102	0	0	10.0707	2389.75	TFRC;AQP4;ENO3;RPS15;FAM134B;RPS6KA3;GOLGA4;LGALS1;FTH1;MYOZ1;MYOZ2;GAMT;MEF2C;ACTN3;ACTN2;CACNA2D1;RPL23;SERPINF1;ECH1;HFE2;BIN1;SUB1;MYL3;UQCRC1;SPARCL1;RPL27;UQCRC2;RPL26;PFN1;ATF4;MGST3;ATP5J;ATP5I;PPP1R3A;ATP5H;ATP5O;MYL12A;ATP5L;MYL12B;PRDX5;LDHA;TSPAN8;HOMER1;DDIT4L;RPL3L;UBAC1;MYLPF;H19;PPP1R1A;PKIA;FXYD1;HRC;GPI;SYNM;GBE1;LRRC39;PIGP;PYGM;JPH1;GYS1;CSRP3;ANKRD2;ACADM;MYBPC2;TPI1;APOBEC2;…
Myocardial Infarction C0027051 rat GSE4105 sample 437	166/264	8.9122e-100	7.47733e-98	0	0	16.6745	3802.96	ISCA1;SLC4A1AP;ACAA2;ECI2;CISD1;ATP5C1;GHITM;MTFR1L;MSI2;CXCL13;ENO3;COX6A2;AQP1;FAM134B;LAPTM4A;CHCHD2;MPC1;BSG;MACROD1;MYOZ2;SCN1B;PDK2;MLIP;PHYH;ACSL1;ACTN2;TPM1;ACOT13;SDHC;SDHD;SDHA;CPT1B;SDHB;ATP5J2;IGH-6;MYL3;CSNK2B;EEF1A2;UQCRC1;VDAC3;UQCRC2;ND3;ND2;NDUFB10;UQCRB;MAOA;MGST3;ATP5J;LPL;COX7A2;ATP5H;ATP5O;NDRG2;UQCRH;ATP5L;C3;LDHB;ATP5B;ATP5E;CMYA5;ATP5D;DHRS7C;NDUFV3;CYC1;NDUFV2;SERF2;DMPK;…
Vitamin A Deficiency C0042842 rat GSE1600 sample 359	187/335	1.82853e-99	1.39467e-97	0	0	12.548	2852.83	ERRFI1;RPL3;CD81;AQP8;RT1-CE16;PEBP1;C4BPA;C4BPB;ENO1;CYP4A2;ACTG1;CAPNS1;RGD1309534;MPC1;FTH1;RPL35;LOC100134871;GAMT;PDIA3;ST6GAL1;RPS9;G6PC;RPS8;TALDO1;RNASE4;RPSA;UPB1;PDIA6;ACLY;AZGP1;MORF4L2;CSNK2B;GPD1;ERP29;RPL27;UQCRC2;RPL26;IGFALS;PPIB;SQSTM1;TMED10;SLC26A1;RUP2;MAOB;MGST3;INSIG1;HPN;RPN1;MGST1;AK4;PTTG1IP;ATP5O;GABARAP;ZFP36L1;HPX;PRDX2;ATP5B;VTN;LDHA;CYP2C13;CYB5R3;APOM;CYP2C11;C9;PSA…
Type 2 diabetes mellitus C0011860 rat GSE3068 sample 335	171/285	5.73229e-98	4.00783e-96	0	0	14.7934	3312.35	MYLK2;SPARC;TFRC;CD81;ATP5C1;PEBP1;ENO1;COX6A1;ENO3;COX6A2;AQP1;ACTG1;PPP1CB;PCMT1;LGALS1;CAPNS1;MPC1;FTH1;BSG;LOC100134871;SLC16A3;GAMT;TMOD1;TPM2;TPM1;ACSL6;PHKA1;ATP1B2;ATP1B1;SDHA;CDC34;MYL1;BIN1;MORF4L2;CSNK2B;EEF1A2;GPD1;UQCRC2;PFN1;ND2;PVALB;NDUFB10;MGST3;RPN1;AK1;AK2;ATP5J;COX7A2;ATP5H;ATP5O;HIGD1A;PRDX3;PRDX2;ATP5B;LDHA;ATP5D;NPHP1;DHRS7C;PGK1;NDUFV3;CACNA1S;CYC1;NDUFV2;EIF2B4;PRNP;GOT1;…
Hyperlipidemia C0020473 rat GSE3512 sample 38	178/323	2.38768e-93	1.54097e-91	0	0	12.1326	2587.52	DMGDH;TXN1;PECR;ECI3;ENO1;COMT;CYP3A18;RPS15;BSG;CYP2D3;CYP2D1;ACAD11;SEPHS2;UGT2B;IGFBP1;PHYH;G6PC;LOC299282;RPS8;MAT1A;SDHA;SDHB;ATP5J2;RBP4;POR;LACTB2;VDAC3;MASP2;UQCRC2;RPL26;CYP2E1;PFN1;FKBP4;HPD;SQSTM1;ND2;NNMT;RETSAT;SAR1B;INSIG2;MGST3;COX7A2;ATP5H;HSP90B1;SULT1A1;HSD11B1;PRDX5;CYP2C13;SLCO1B2;ESD;PGK1;LOC259246;CD14;CYC1;PCK1;HAO2;SLC38A4;CTSA;RPL41;XBP1;GSTM2;NDFIP1;GSTM1;GOT1;HSPA5;AMBP…
Polymyositis C0085655 human GSE3112 sample 227	165/279	4.21643e-93	2.52685e-91	0	0	14.2273	3026.16	CCNI;TFRC;ZFAND5;UBE2D1;PARK7;ENO3;COX6A2;RPL6;EEF1B2;LAPTM4B;CHCHD3;CAPN3;MYOZ3;MYOZ1;TMEM38B;KPNA3;GAMT;PHYH;ACTN3;IGFBP5;ACTN2;TPM2;ECH1;TPM1;TUBA4A;KLHL41;PPP1R3C;MYL1;MYL3;EEF1A2;UQCRC1;VDAC3;VDAC2;RPL27;PRKCQ;UQCRC2;FKBP3;ATF4;RTN2;UQCRB;NDUFB11;MGST3;ATP5J;GMPR;PPP1R3A;ATP5H;NREP;ATP5O;NDRG2;MYL12A;UQCRH;RTN4;ATP5L;ATP5B;LDHA;UBB;CACNA1S;CYC1;NDUFV2;UBE2B;GOT1;ST13;GOT2;IDH2;UBAC1;RPL3L;MY…
Actinic keratosis C0022602 human GSE2503 sample 350	193/429	4.79683e-81	2.68303e-79	0	0	8.10864	1499.62	RPL5;RPL3;TFRC;ATP5C1;GHITM;ENO3;RPL6;RPS15;LGALS3;LGALS1;RPL35;RPS13;ACSL1;RPL23;ECH1;TALDO1;MYL1;UQCRC1;SPARCL1;VDAC2;RPL27;UQCRC2;RPL26;CFD;SDC4;MGST3;ATP5J;ATP5H;PTTG1IP;ATP5O;GABARAP;ATP5L;MYL12B;C3;HSD11B1;PRDX2;ATP5B;CYB5R3;ATP5E;SERF2;ST13;CIDEA;CIDEC;CS;MYLPF;FASN;RPL27A;RPS24;RPS23;SRPX;COX7B;PIGP;TECR;COX7C;CSRP3;ACADM;COX8A;ELOVL1;MYBPC1;ELOVL5;PGAM1;TNNC2;NCOA4;AKR1A1;DDB1;PLIN2;PLIN…
Dermatomyositis C0011633 human GSE1551 sample 130	140/232	1.3064e-80	6.85043e-79	0	0	14.7739	2717.5	CCNI;TFRC;ZFAND5;PARK7;ENO3;COX6A2;EEF1B2;CHCHD3;MPC1;FTH1;RPL35;CAPN3;MYOZ3;MYOZ1;RPS13;GAMT;MEF2C;PHYH;ACTN3;IGFBP5;ACTN2;TPM3;RPL23;ECH1;TPM1;RPSA;KLHL41;MYL1;MYL2;MYL3;UQCRC1;VDAC3;RPL27;PRKCQ;UQCRC2;RPL26;ATF4;MAOB;UQCRB;NDUFB11;MGST3;LPL;PPP1R3A;COX7A2;MRPL15;NREP;UQCRH;ATP5B;LDHA;PCBP2;CACNA1S;CYC1;NDUFV2;GSTM2;GSTM1;IDH2;NEB;MYLPF;PPP1R1A;RPL27A;PKIA;FXYD1;RPS23;GPI;MYOM1;PHTF2;COX7B;SYNM…
Duchenne muscular dystrophy (DMD) C0013264 mouse GSE466 sample 328	150/268	7.13298e-80	3.52034e-78	0	0	12.3906	2258.09	ISCA1;ACAA2;ZFAND5;CISD1;LGALSL;ATP5C1;PARK7;ENO3;COX6A2;PPP1CB;FAM134B;GOLGA4;CHCHD3;MPC2;PDK4;MYOZ1;PPTC7;ACSL1;TPM3;TPM2;USP2;ACOT13;ACYP2;SDHC;SDHB;MYL1;MYL2;MYL3;EEF1A2;UQCRC1;VDAC3;TXNIP;ANAPC5;UQCRC2;SQSTM1;PVALB;RTN2;PSMD11;UQCRB;SAR1B;MGST3;AK1;MGST1;ATP5J;LPL;NREP;ATP5O;NDRG2;LDHB;LDHA;UBB;BAG3;ATP5E;SMYD2;ST3GAL5;CACNA1S;RPL41;GSTM1;UBE2B;CHCHD10;MARCH6;MYLPF;CS;RCAN1;NR4A1;UQCRQ;PKIA;…
Congestive heart disease C0018802 mouse GSE2236 sample 258	166/328	2.08349e-79	9.71139e-78	0	0	10.051	1820.94	ACAA2;NDUFA11;CD81;ECI2;FGF1;COX6A2;GJA1;CHCHD2;MPC2;PDK4;MACROD1;ACAD11;MYOZ2;GSTK1;GRCC10;MEF2C;MLIP;PHYH;DGAT2;PPTC7;ACSL1;ACTN2;TPM2;ECH1;ACYP2;SDHA;SDHB;TUBA4A;KLHL41;ATP5J2;OBSCN;PPA2;TXLNB;SDPR;MYL2;TMEM126A;UQCRC1;TXNIP;UQCRC2;FKBP3;CFD;MAOB;NDUFB10;NDUFB11;ATP5J;DPT;LPL;ATP5H;GABARAP;UQCRH;HSP90B1;APOO;PRDX2;LDHB;ATP5B;ATP5E;CMYA5;PSAP;NDUFV3;DECR1;HHATL;UBE2B;GOT1;HSPA5;GOT2;IDH2;RPL3L;…
Muscular Dystrophy C0026850 mouse GSE2629 sample 18	156/291	2.25484e-79	9.95688e-78	0	0	11.2897	2044.47	TXN1;ZFAND5;ATP5C1;PARK7;COX6A2;AMOT;PSMD8;PPP1CB;FAM134B;MPC2;PDK4;CAR14;MYOZ1;KPNA3;PHLDA3;MAP2K3;MEF2C;ACTN3;PPTC7;IGFBP3;PHKA1;MYL1;NCL;PSME4;VDAC3;UQCRC2;CYP2E1;SQSTM1;PVALB;ATF4;PSMD12;PSMD11;UQCRB;SAR1B;NDUFB11;MGST3;CUL3;MGST1;TWF2;ATP5J;LPL;NDRG2;MYL12A;UQCRH;MTDH;PRDX3;ART1;UBB;BAG3;PCBP2;EIF4EBP1;PGK1;NDUFV2;SLC38A4;PRNP;CAV3;FZD4;MARCH6;PRDX6;ZWINT;MYLPF;CS;RCAN1;COPS5;RGCC;UQCRQ;PKIA…
actinic keratosis DOID-8866 human GSE2503 sample 628	191/430	5.07547e-79	2.12916e-77	0	0	7.91372	1426.68	RPL5;MTCH1;RPL3;TFRC;ATP5C1;PEBP1;GHITM;PARK7;COX6A1;ENO3;RPL6;RPS15;EEF1B2;FADS2;LGALS3;CHCHD2;LGALS1;APMAP;MPC1;MPC2;RPL35;FAM3C;HMGN2;FADS1;RPS13;SH3GLB1;RPS9;RPS8;ACSL1;RPL23;TPM1;ADIPOQ;ECH1;TALDO1;RPSA;KLHL41;ATP5J2;EEF1A1;MYL1;UQCRC1;S100A6;SPARCL1;VDAC2;RPL27;UQCRC2;RPL26;CFD;NNMT;SDC4;NDUFB11;INSIG1;MGST3;ATP5J;LPL;COX7A2;ATP5H;PTTG1IP;ATP5O;GABARAP;UQCRH;RTN4;ATP5L;MYL12B;C3;HSD11B1;PRD…
Dermatomyositis C0011633 human GSE5370 sample 334	152/280	2.26641e-78	9.05484e-77	0	0	11.581	2070.5	IPO13;CCNI;ZFAND3;PEBP1;COX6A2;LAPTM4B;CHCHD2;LGALS1;CAPNS1;MACROD1;RPL35;CAPN3;MYOZ1;RPS13;GAMT;MEF2C;PHYH;RPS9;IGFBP5;ACTN2;TPM3;RPL23;SERPINF1;TPM2;KLHL41;EEF1A1;PPP1R3C;BIN1;MYL3;EEF1A2;UQCRC1;S100A6;PRKCQ;S100A4;RPL26;PFN1;RTN2;UQCRB;NDUFB11;MGST3;AK1;ATP5J;ATP5I;ATP5H;NDRG2;MYL12A;GABARAP;MYL12B;ATP5B;IGFBP6;CACNA1S;CYC1;NDUFV2;SLC38A2;CD99;S100A10;GSTM2;NDFIP1;GSTM1;GOT1;EPHX1;GOT2;IDH2;CO…
Heart Injury C0018805 mouse GSE4710 sample 75	167/336	2.52889e-78	9.64426e-77	0	0	9.69424	1732.11	ACAA2;NDUFA11;CISD1;PEBP1;GHITM;ENO3;AQP1;FAM134B;GOLGA4;LAPTM4A;CHCHD3;LAMP1;MPC1;MPC2;BSG;PDK4;MACROD1;TMEM38A;MYOZ2;CHCHD1;TMOD1;PHYH;PPTC7;ACSL1;ACTN2;APLP2;ECH1;ACOT13;SDHC;SDHA;CPT1B;TUBA4A;ATP5J2;CDC34;TXLNB;COL4A1;PSME4;EEF1A2;UQCRC1;VDAC3;VDAC2;SQSTM1;UQCRB;EPAS1;SAR1B;NDUFB11;GLO1;AK1;LPL;ATP5O;NDRG2;ADIPOR2;UQCRH;PRDX3;PRDX2;LDHB;BAG3;CMYA5;ATP5D;ESD;PSAP;NDUFV3;CYC1;SLC38A2;DECR1;IVNS…
Transplanted Heart Complication C0340529 mouse GSE582 sample 373	155/292	4.89577e-78	1.78589e-76	0	0	11.0463	1966.39	ISCA1;SPARC;ACAA2;NDUFA11;CD81;ATP5C1;GHITM;PARK7;ENO3;CLU;COX6A2;C4A;GOLGA4;GJA1;LAPTM4A;CHCHD3;LAMP1;BSG;B2M;GRCC10;PHYH;POSTN;ECH1;ACOT13;SDHC;PCOLCE;SDHD;SDHB;COL4A2;MYL1;COL4A1;MYL2;MYL3;EEF1A2;UQCRC1;SPARCL1;UQCRC2;FKBP9;LY6E;CFD;SAR1A;UQCRB;NDUFB11;TWF2;ATP5J;LPL;COX7A2;ATP5O;NDRG2;FBLN2;MYL12A;UQCRH;MYL12B;C3;PRDX3;ART1;CYB5R3;UBB;ATP5E;APOE;CYC1;NDUFV2;SPTBN1;CD99;TXNDC5;IVNS1ABP;GSTM1;U…
cerebral palsy DOID-1969 human GSE11686 sample 913	159/308	1.07382e-77	3.75389e-76	0	0	10.4346	1849.3	IFITM3;EIF4A1;IFITM2;ECI2;ZFAND5;ATP5C1;GHITM;ENO1;ENO3;COX6A2;AQP1;PSMD8;LAPTM4B;CHCHD2;DEPTOR;CHCHD3;MPC1;FTH1;BSG;CFL1;PDK4;B2M;GYG1;PDK2;PHYH;RPS9;ACSL1;ACTN2;SERPINF1;TPM2;IGFBP3;ECH1;RPSA;ATP1B1;SDHA;PPA2;COL4A2;COL4A1;MYL2;MYL3;UQCRC1;TXNIP;VDAC2;UQCRC2;ISCU;PFKFB3;NNMT;RETSAT;SAR1B;NDUFB11;ATP5J;LPL;COX7A2;PTTG1IP;MRPL15;ATP5H;ATP5O;HIGD1A;ADIPOR2;GABARAP;UQCRH;MYL12B;LDHB;ATP5B;UBB;BAG3;…
ductal carcinoma in situ DOID-0060074 human GSE21422 sample 605	157/303	5.06296e-77	1.69913e-75	0	0	10.5053	1845.54	RPL5;OXTR;RPL3;TUSC5;CD81;F13A1;RPL6;AQP1;MYLK;EEF1B2;LGALS3;LGALS1;EFEMP1;DPYSL2;PDK4;ENPP2;RPL35;BNIP3L;MLIP;RPS9;DGAT2;SCARA5;ACSL1;RPS8;RPL23;SERPINF1;ADIPOQ;EBF1;RNASE4;EEF1A1;RBP7;PLA2G16;RBP4;COL4A2;GPD1;S100A6;MYADM;SPARCL1;TXNIP;RPL27;S100A4;RPL26;ND2;CFD;PFKFB3;EPAS1;MAOA;MGST1;DPT;LPL;APCDD1;ZBTB4;RTN4;C3;LDHB;CYB5R3;PRKAR2B;IGFBP6;PCK1;S100A10;CAV2;RARRES2;CAV1;EPHX1;NEK7;CRIM1;CHCHD1…
Tachycardia C0039231 rat GSE7999 sample 244	129/208	2.10402e-76	6.7895e-75	0	0	15.7707	2748.09	TFRC;ECI2;ATP5C1;GHITM;COX6A2;CHCHD3;MPC1;FTH1;LOC100134871;MYOZ2;PHYH;ECH1;TPM1;ACOT13;EPDR1;HFE2;SDHC;SDHD;SDHA;CPT1B;SDHB;ATP5J2;MYL2;MYL3;EEF1A2;TMEM126A;UQCRC1;VDAC3;VDAC2;UQCRC2;ND3;ND2;UQCRB;MAOA;NDUFB11;LPL;ATP5I;COX7A2;ATP5H;NDRG2;HIGD1A;APOO;LDHB;ATP5B;ATP5E;CMYA5;IGFBP7;NDUFV2;DECR1;GOT1;IDH2;CHCHD10;CS;ALDH6A1;UQCRQ;HRC;ACO2;CYTB;CALM2;ITM2B;TUBA8;SLC25A3;HIBADH;HSPB6;SH3KBP1;SCHIP1;L…
Type 1 diabetes mellitus C0011854 mouse GSE1659 sample 346	141/248	2.55172e-76	7.92922e-75	0	0	12.7897	2226.18	ISCA1;SPARC;NDUFA11;CISD1;ATP5C1;PARK7;ENO3;AMOT;ACTG1;LAPTM4A;LGALS1;CHCHD3;MPC2;SCN1B;PHYH;PPTC7;TPM2;ACOT13;ACYP2;SDHC;SDHD;SDHA;SDHB;MYL1;SDPR;BIN1;COL4A1;MYL3;EEF1A2;GPD1;TMEM126A;UQCRC1;MYADM;UQCRC2;PVALB;RTN2;NDUFB10;UQCRB;NDUFB11;AK1;MGST1;ATP5J;COX7A2;NREP;MRPL12;ATP5O;UQCRH;RTN4;ART1;LDHA;ATP5E;PGK1;SMYD1;CACNA1S;CYC1;NDUFV2;PRNP;NDFIP1;DMPK;CHCHD10;COQ9;UBAC1;COL1A1;UQCRQ;PKIA;SSPN;RSR…
skin squamous cell carcinoma DOID-3151 human GSE2503 sample 627	174/373	4.59354e-76	1.37642e-74	0	0	8.59654	1491.26	RPL5;MTCH1;RPL3;CCNI;TFRC;ATP5C1;F13A1;PEBP1;PARK7;ENO3;RPL6;MYLK;RPS15;EEF1B2;LGALS3;FADS2;CHCHD2;LGALS1;APMAP;MPC1;DPYSL2;MPC2;RPL35;HMGN2;B2M;RPS13;FADS1;CPA3;RPS9;ACSL1;RPS8;RPL23;ADIPOQ;TPM1;TALDO1;RPSA;KLHL41;ATP5J2;EEF1A1;PPP1R3C;MYL1;S100A6;SPARCL1;RPL27;S100A4;RPL26;ISCU;CFD;NNMT;CFH;NDUFB11;MGST3;INSIG1;ATP5J;COX7A2;PTTG1IP;ATP5O;UQCRH;RTN4;MYL12B;ATP5L;C3;HSD11B1;PRDX2;ATP5B;CYB5R3;ATP…
invasive ductal carcinoma DOID-3008 human GSE21422 sample 606	156/304	9.86353e-76	2.85362e-74	0	0	10.2906	1777.26	RPL5;OXTR;SPARC;RPL3;TUSC5;CD81;F13A1;CLU;RPL6;AQP1;MYLK;EEF1B2;LGALS3;GJA1;LGALS1;EFEMP1;DPYSL2;PDK4;ENPP2;RPL35;PLS3;RPS13;BNIP3L;RPS9;DGAT2;SCARA5;ACSL1;RPS8;SERPINF1;ADIPOQ;EBF1;RNASE4;EEF1A1;RBP7;RBP4;CCDC80;COL4A2;GPD1;S100A6;SPARCL1;TXNIP;RPL27;S100A4;RPL26;ISCU;CFD;PFKFB3;EPAS1;MGST1;HTRA1;ATP5J;DPT;LPL;APCDD1;ZBTB4;RTN4;C3;LDHB;SDCBP;CYB5R3;PRKAR2B;IGFBP6;PCK1;S100A10;PRNP;CAV2;RARRES2;C…
Hypertension C0020538 mouse GSE1674 sample 400	150/282	1.11604e-75	3.12118e-74	0	0	11.0678	1910.12	IFITM3;SLC27A1;AHCYL1;SPARC;ACAA2;NDUFA11;PARK7;COMT;COX6A1;LIPE;LAPTM4B;GJA1;TUBB5;CAPNS1;LAMP1;MPC2;ARHGDIA;BSG;CFL1;PDK4;GRCC10;ACSL1;ECH1;TALDO1;ACOT13;SDHC;PCOLCE;SDHD;SDHB;EEF1A1;IFI27;COL4A2;GPD1;UQCRC1;TXNIP;UQCRC2;SQSTM1;LY6E;MACF1;TMED10;UQCRB;NDUFB11;MGST1;COX7A2;MRPL12;ATP5O;ADIPOR2;UQCRH;MYL12B;C3;PRDX5;LDHA;CYB5R3;UBB;CYP11A1;ESD;SERPINH1;CYC1;PCK1;NDUFV2;DECR1;FDPS;RPL41;GSTM2;GSTM…
Nemaline Myopathy C0206157 mouse GSE3384 sample 160	160/324	1.7144e-74	4.63994e-73	0	0	9.53704	1619.89	IFITM3;ERRFI1;SPARC;ACAA2;NDUFA11;CD81;HP;COMT;COX6A2;MYLK;ACTG1;C4A;FAM134B;LGALS1;TUBB5;CHCHD3;TDO2;BSG;CFL1;ARHGDIB;CCNL2;B2M;GRCC10;GABARAPL1;ACSL1;TMOD3;ECH1;ADIPOQ;RNASE4;SDHC;SDHA;EEF1A1;RRAGC;MYL3;S100A6;SRSF2;UQCRC2;CYP2E1;FKBP4;CFD;SAR1A;NDUFB10;UQCRB;LYZ2;CFI;AK4;UQCRH;KNG1;HSP90B1;C3;PRDX3;HPX;VTN;UBB;APOH;ATP5E;PCBP2;SERPINH1;APOE;PCK1;S100A11;SLC38A4;RPL41;GSTM2;GSTM1;HSPA5;AMBP;RAR…
Carcinoma, Hepatocellular C0019204 mouse GSE2127 sample 300	150/298	2.65824e-71	6.96957e-70	0	0	9.86244	1602.7	DMGDH;PECR;ACAA2;ACSM1;COX6A1;FCNA;LIPC;TDO2;LAMP2;GSTK1;GABARAPL1;PHYH;G6PC;ACSL1;SERPINF1;ECH1;MAT1A;SDHA;UPB1;SDHB;CLPX;ATP5J2;CYP27A1;AZGP1;RBP4;TFR2;UQCRC1;FETUB;CYP2E1;ADTRP;IGFALS;HPD;CLEC4F;SLC27A2;SLC27A5;RETSAT;UQCRB;NDUFB11;GLO1;MGST1;COX7A2;ATP5H;NDRG2;ADIPOR2;C3;APON;HSD11B1;ATP5B;VTN;C9;TTPA;SLCO1B2;MARC1;CYC1;APOB;SLC10A1;IDH1;STARD10;CHCHD10;IGF1;GRHPR;ALDH6A1;HAL;BHMT;CXCL12;CPS1…
Duchenne muscular dystrophy (DMD) C0013264 mouse GSE1472 sample 410	142/271	1.69518e-70	4.30987e-69	0	0	10.6764	1715.2	RPL5;ISCA1;ACAA2;NDUFA11;CISD1;AQP4;PARK7;AQP1;CHCHD3;FTH1;MPC2;CAPN3;CAR14;SCN1B;PHYH;ACSL1;TPM3;TPM2;ECH1;ACOT13;PHKA1;ACYP2;SDHA;SDHB;EEF1A1;CDC34;MYL2;MYL3;PSME4;GPD1;TMEM126A;UQCRC1;UQCRC2;FKBP4;SQSTM1;ATF4;RTN2;NDUFB10;UQCRB;SAR1B;NDUFB11;MGST3;TWF2;COX7A2;ATP5O;NDRG2;UQCRH;ART1;LDHA;ATP5E;ST3GAL5;SMYD1;NDUFV3;CYC1;NDUFV2;RPL41;UBE2B;IDH2;CHCHD10;COQ9;CS;RCAN1;RPS28;UQCRQ;PKIA;FXYD1;HRC;RPS…
esophagus squamous cell carcinoma DOID-3748 human GSE63941 sample 658	176/408	2.65339e-70	6.54762e-69	0	0	7.45292	1194	NCKAP1;MTCH1;IFITM2;SPARC;CD81;PEBP1;TXNDC15;MYLK;ACTG1;EEF1B2;LAPTM4A;RGS2;EFEMP1;LGALS1;LAMP1;DPYSL2;FTH1;LAMP2;FAM198B;CAPN2;CYP1B1;TNS3;BNIP3L;PDGFRA;GABARAPL1;POSTN;IGFBP5;TPM2;IGFBP3;TPM1;TALDO1;EID1;TWSG1;CCDC80;PPP1R3C;COL4A1;S100A6;SBDS;S100A4;KDELR2;PPIB;ISCU;VCL;DDX5;NNMT;SHC1;EPAS1;MGST1;HTRA1;AK3;TNFRSF11B;PTTG1IP;HIF1A;NID2;GABARAP;MYL12A;RTN4;SEP15;SDCBP;CYB5R3;PRKAR2B;CALD1;ATP5E;…
Duchenne muscular dystrophy (DMD) C0013264 mouse GSE1026 sample 72	145/287	3.3349e-69	7.99424e-68	0	0	9.91286	1563	ACAA2;NDUFA11;CD81;ZFAND5;AQP4;PARK7;ENO3;AQP1;GJA1;MPRIP;PDK4;CAR14;B2M;SCN1B;GSTK1;PHYH;ACTN3;ACSL1;ECH1;ADIPOQ;USP2;ACOT13;ACYP2;SDHB;MYL2;MYL3;GPD1;MAPKAPK2;UQCRC1;VDAC3;TXNIP;ANAPC5;UQCRC2;SQSTM1;PVALB;CFD;RTN2;NDUFB10;UQCRB;SAR1B;AK1;MGST1;NREP;NDRG2;RTN4;PRDX3;ART1;ATP5E;PGK1;MBP;NDUFV3;IGFBP6;CACNA1S;CYC1;PRNP;RPL41;UBE2B;UQCC2;RARRES2;CHCHD10;COQ9;UBAC1;UQCRQ;PKIA;FXYD1;ALB;SSPN;HRC;PHTF…
cerebral palsy DOID-1969 human GSE11686 sample 912	126/219	4.52813e-69	1.0553e-67	0	0	13.0538	2054.25	IFITM3;ACAA2;ECI2;ATP5C1;GHITM;COX6A2;AQP1;RPS15;CHCHD2;MPC1;FTH1;BSG;CFL1;PDK4;B2M;MYOZ2;GYG1;PDK2;ACSL1;ACTN2;TPM3;ECH1;SDHA;COL4A2;COL4A1;MYL2;MYL3;UQCRC1;VDAC3;SPARCL1;TXNIP;VDAC2;UQCRC2;PFKFB3;NNMT;RETSAT;EPAS1;NDUFB11;ATP5J;LPL;COX7A2;PTTG1IP;ATP5H;MRPL12;ATP5O;GABARAP;UQCRH;ATP5L;LDHB;ATP5B;UBB;CYC1;NDUFV2;S100A10;GOT1;CAV1;GOT2;IDH2;COQ9;CS;ALDH6A1;PPP1R1A;ACO2;SLC25A3;ACADVL;HSPB6;FHL1;A…
cerebral palsy DOID-1969 human GSE31243 sample 877	150/309	1.62503e-68	3.68488e-67	0	0	9.17448	1432.05	ZFAND3;ECI2;CISD1;GDE1;UBE2D1;GHITM;ENO3;RPL6;CHCHD3;KPNA3;GAMT;KCMF1;PHYH;IGFBP5;USP2;ACYP2;SDHC;SDHD;ATP1B1;KLHL41;PPP1R3C;MYL1;MYL2;GPD1;UQCRC1;VDAC3;TXNIP;VDAC2;ISCU;RTN2;PFKFB3;UQCRB;MAOA;AK1;ATP5J;PPP1R3A;NDRG2;UQCRH;RTN4;FXR1;ATP5B;LDHA;TSPAN8;ATP5E;PGK1;CYC1;NDUFV2;HOMER1;GOT1;GOT2;NEK7;IDH2;PHKB;COQ9;RPL3L;CS;COPS5;UQCRQ;PKIA;CAPRIN1;CALM1;ITM2B;PHTF2;COX7B;DDX3X;HSP90AB1;FHL1;SIX1;ATP2A…
Hypercholesteremia C0020443 mouse GSE3889 sample 221	146/298	2.26387e-67	4.99838e-66	0	0	9.32441	1430.89	ERRFI1;PECR;ACAA2;PANK1;ACSM1;AQP9;ECI2;CISD1;COMT;LIPC;TDO2;ACAD11;SEPHS2;GAMT;GSTK1;GABARAPL1;PHYH;DGAT2;ACSL1;SERPINF1;ECH1;SERPINF2;RNASE4;MAT1A;UPB1;CYP27A1;AZGP1;POR;TFR2;FETUB;CYP2E1;ADTRP;HPD;SLC27A2;SLC27A5;NNMT;RETSAT;MAOB;NDUFB11;GLO1;CFI;ATP5J;NDRG2;KNG1;C3;APON;HSD11B1;VTN;C9;MARC2;APOH;SLCO1B2;MARC1;PCK1;SLC38A3;SLC38A4;SLC10A1;CHCHD10;IGF1;ALDH6A1;HAL;BHMT;GJB1;PROC;AMACR;PAH;CYP1A…
Primary pulmonary hypoplasia C0456891 mouse GSE1363 sample 20	154/330	2.61316e-67	5.62165e-66	0	0	8.51979	1306.19	IFITM3;ERRFI1;SPARC;RPL3;KDELR1;F11R;ENO3;SAT1;LAPTM4A;RGS2;TUBB5;MPC2;CFL1;DAG1;PLS3;VPS35;OSTF1;PDIA3;GABARAPL1;POSTN;TPM4;LMO4;TMOD3;PCOLCE;SDHD;EEF1A1;EID1;MYL1;SDPR;MYL2;MORF4L2;NCL;MYL3;CMPK1;S100A6;MYADM;SRSF2;UQCRC2;ATF4;UQCRB;GLO1;ATP5J;DPT;COX7A2;NREP;ATP5O;HIF1A;NDRG1;MYL12A;GABARAP;UQCRH;RTN4;ZFP36L1;HSP90B1;HSD11B1;ADH1;UBB;PRKCDBP;CD14;CYC1;S100A11;SPTBN1;RPL41;HSPA5;RARRES2;CAV1;ID…
acute myocardial infarction DOID-9408 mouse GSE775 sample 1004	146/299	4.01448e-67	8.42037e-66	0	0	9.26295	1416.15	ISCA1;ACAA2;NDUFA11;ECI2;CISD1;ENO3;COX6A2;CHCHD3;MPC2;BSG;PDK4;CAR14;GSTK1;GRCC10;PHYH;PPTC7;ACSL1;ECH1;ACOT13;ACYP2;SDHC;SDHD;SDHA;SDHB;TUBA4A;SDPR;MYL3;EEF1A2;TMEM126A;UQCRC1;VDAC3;UQCRC2;FKBP4;NDUFB10;UQCRB;SAR1B;NDUFB11;MGST3;AK1;TWF2;ATP5J;LPL;COX7A2;MRPL12;ATP5O;NDRG2;UQCRH;PRDX3;ART1;LDHB;PRDX5;ATP5E;NDUFV3;NDUFV2;DECR1;IVNS1ABP;UBE2B;UQCC2;NEK7;IDH2;CHCHD10;COQ9;MARCH6;CS;REEP5;UQCRQ;PAH…
Obesity C0028754 rat GSE1813 sample 15	141/281	8.52318e-67	1.74413e-65	0	0	9.757	1484.34	RPL5;SCARB1;RPL3;CLEC10A;RT1-DB1;IFI30;CLU;SAT1;RPL6;RPS15;FCNA;C4A;LGALS3;FCGRT;ARHGDIB;RPL35;LOC100134871;CCNL2;RPS13;POSTN;TPM4;RPS8;RPL23;SHISA5;RPSA;PCOLCE;ATP1B1;EEF1A1;IGH-6;RT1-BA;RT1-BB;PFN1;PRR13;CFD;CSF1R;RETSAT;LYZ2;FBLN2;CORO1A;GABARAP;ZFP36L1;SDCBP;PCBP2;PSAP;APOE;SNX5;CTSA;XBP1;IGF1;ARPC5;COL1A1;RPS28;TF;DAB2;COL1A2;PTPRC;CXCL12;ARPC3;COL5A2;PPT1;ID3;LGMN;RPS23;RT1-DA;FBN1;ALAS2;BT…
esophagus squamous cell carcinoma DOID-3748 human GSE63941 sample 659	168/391	8.98438e-67	1.79474e-65	0	0	7.37243	1121.18	NCKAP1;MTCH1;IFITM2;SPARC;CD81;PEBP1;MYLK;ACTG1;EEF1B2;GJA1;LAPTM4A;RGS2;EFEMP1;LAMP1;DPYSL2;FTH1;FAM198B;CAPN2;CYP1B1;BNIP3L;PDGFRA;GABARAPL1;POSTN;IGFBP5;TPM2;IGFBP3;TPM1;TALDO1;EID1;TWSG1;CCDC80;PPP1R3C;S100A6;SBDS;S100A4;KDELR2;PPIB;ISCU;VCL;DDX5;NNMT;EPAS1;MGST1;HTRA1;AK3;TNFRSF11B;PTTG1IP;HIF1A;NID2;GABARAP;MYL12A;RTN4;CORO1C;SEP15;SDCBP;CYB5R3;PRKAR2B;BAG3;CALD1;IGFBP7;IGFBP6;SLC38A2;CDR2;…
Type 1 diabetes mellitus C0011854 mouse GSE4616 sample 363	156/343	3.21198e-66	6.2671e-65	0	0	8.12662	1225.53	SPARC;NDUFA11;KDELR1;COX6A1;ENO3;RPL6;AQP1;ACTG1;GJA1;LAPTM4A;LGALS1;TUBB5;CHCHD3;CAPNS1;MPC2;DAG1;NOMO1;PHYH;TPM4;PPTC7;ACOT13;SDHC;SDHD;NISCH;EID1;CDC34;COL4A2;MYL1;COL4A1;MYL2;MYL3;EEF1A2;TMEM126A;UQCRC1;MYADM;SPARCL1;UQCRC2;SRSF6;FKBP4;NDUFB10;AK1;TWF2;DPT;NREP;MRPL12;ATP5O;LDHB;PRDX5;LDHA;UBB;BAG3;ATP5E;SERPINH1;PGK1;SMYD1;NDUFV3;CYC1;NDUFV2;PLTP;PRNP;DMPK;CHCHD10;COQ9;MARCH6;PRDX6;COL1A1;CS…
Senescence C0001792 human GSE1786 sample 114	128/236	6.00167e-66	1.14441e-64	0	0	11.4219	1715.33	TFRC;ECI2;ATP5C1;PEBP1;GHITM;PARK7;ENO3;RPL6;CHCHD3;MPC1;CFL1;MYOZ3;MYOZ1;MYOZ2;KPNA3;GYG1;MEF2C;TPM3;SERPINF1;ECH1;TPM1;SDHA;PPP1R3C;MYL1;BIN1;MYL2;MYL3;UQCRC1;VDAC2;UQCRC2;ATF4;MAOB;UQCRB;MGST3;AK1;TWF2;ATP5J;MRPL15;ATP5H;ATP5O;HIGD1A;MYL12A;UQCRH;MYL12B;ATP5L;APOO;LDHB;ATP5B;LDHA;UBB;BAG3;CYC1;NDUFV2;DECR1;GSTM1;GOT1;GOT2;IDH2;NEB;COQ9;DNAJC15;UBAC1;MYLPF;PKIA;GNAS;CALM2;SYNM;SLC25A3;ACADVL;HS…
Burn C0006434 rat GSE802 sample 97	149/317	1.188e-65	2.21495e-64	0	0	8.61606	1288.06	IFITM3;ACAA2;AQP9;PEBP1;COMT;COX6A1;CYP3A18;BSG;ENPP2;CYP2D2;SULT2A6;CYP2D1;B2M;GAMT;RPS9;UGT2B17;RNASE4;UPB1;CYP27A1;ACLY;RBP4;SUB1;GPD1;ERP29;CYP2E1;IGFALS;HPD;SQSTM1;SLC27A2;PSMD11;MGST3;HPN;MGST1;AK4;ATP5O;NDRG2;KNG2;ZFP36L1;SULT1A1;ADH1;CYB5R3;C9;MARC2;CYP2B3;APOH;PRKCDBP;EIF4EBP1;APOE;CD14;PCK1;NDUFV2;FDPS;GSTM2;AMBP;ST13;SLC10A1;EPHX1;IDH2;RT1-EC2;PRDX6;TF;ALDH6A1;HAL;CYP2C23;PROC;AMACR;FA…
Bone fracture C0016658 rat GSE594 sample 275	129/241	1.54617e-65	2.82008e-64	0	0	11.1035	1657.01	ACAA2;GDA;RT1-CE16;HP;ATP5C1;ENO3;COX6A2;AQP1;PPP1CB;MPC1;LOC100134871;BNIP3L;RSAD2;ACTN2;TPM1;TALDO1;TUBA4A;MYL1;IGH-6;BIN1;MYL2;MYL3;EEF1A2;SRSF5;ND2;PVALB;CFD;MGST3;LYZ2;MGST1;LPL;COX7A2;ATP5H;ATP5O;NDRG2;CORO1A;MYL12B;C3;RAP1B;PRDX2;LDHB;GNG10;TSPAN8;UBB;CYC1;NDUFV2;GOT1;IDH2;NEB;RPL3L;MYLPF;H19;TF;RGCC;PPP1R1A;PKIA;FXYD1;CYTB;CD24;RGD1311739;COX7B;ALAS2;BTG1;HSPB6;SH3KBP1;TECR;HBB;PYGM;ATP2A…
Muscular Dystrophy C0026850 mouse GSE3252 sample 158	128/238	2.32207e-65	4.14514e-64	0	0	11.213	1668.78	ISCA1;ACAA2;ATP5C1;ENO3;COX6A2;CHCHD2;CHCHD3;MPC1;MPC2;PDK4;CAPN3;KPNA3;PDK2;PHYH;ACTN3;PPTC7;ACSL1;TPM1;ACOT13;EPDR1;ACYP2;SDHC;SDHA;SDHB;PPP1R3C;TXLNB;MYL1;MAPKAPK2;UQCRC1;VDAC3;VDAC2;UQCRC2;PVALB;RTN2;UQCRB;NDUFB11;MGST1;ATP5J;LPL;COX7A2;NREP;ATP5O;ADIPOR2;LDHB;ATP5B;PGK1;SMYD1;COX14;NDUFV3;CYC1;SLC38A2;UBE2B;GOT1;DDIT4L;CHCHD10;COQ9;PRDX6;RPL3L;MYLPF;CS;NR4A1;CXCL12;FASN;PKIA;ACADVL;HSP90AB1;…
COPD - Chronic obstructive pulmonary disease C0024117 human GSE475 sample 343	147/311	3.52686e-65	6.16466e-64	0	0	8.70021	1291.18	IFITM3;SPARC;RPL3;CCNI;CD81;ZFAND5;HP;COX6A2;SAT1;ACTG1;GJA1;LAPTM4A;RGS2;LGALS1;EFEMP1;BSG;CFL1;PDK4;CAPN3;PLS3;B2M;SH3GLB1;KCMF1;PHYH;RPS9;POSTN;ACTN3;ACSL1;IGFBP3;ATP1B3;EEF1A1;CLDN5;SLPI;CRISPLD2;MYL2;CMPK1;TXNIP;RPL27;RTN3;DDX5;PFKFB3;MGST3;HTRA1;HIF1A;NDRG1;GABARAP;MYL12B;C3;FXR1;ATP5B;C7;TSPAN8;UBB;PCBP2;PSAP;SMYD2;IGFBP6;CACNA1S;SLC38A2;S100A10;RPL41;GSTM2;GFPT2;PRDX6;COL1A1;RPS28;COL1A2;…
Nutritional deficiency, NEC C0267975 mouse GSE1776 sample 422	161/370	6.15418e-65	1.05375e-63	0	0	7.51551	1111.18	TXN1;NCKAP1;MTCH1;IFITM2;SPARC;TRIO;CD81;ENO3;FGFRL1;ACTG1;LGALS3;FAM134B;NSDHL;LGALS1;DEPTOR;TUBB5;CAPNS1;LAMP1;ARHGDIA;CFL1;CAPN2;B2M;MYOZ2;GAMT;MEF2C;POSTN;ACTN3;TPM4;ECH1;TPM1;ACSL6;RNASE4;PCOLCE;TUBA4A;PLA2G16;CCDC80;COL4A2;COL4A1;MYL2;PSME4;CSNK2B;MXRA8;S100A6;MYADM;S100A4;PFN1;ISCU;VCL;ADIPOR2;HSD11B1;LDHA;CYB5R3;CALD1;IGFBP7;NDUFV3;IGFBP6;S100A11;S100A10;FDPS;PRNP;CAV3;UQCC2;MSN;INHBB;INH…
acute myocardial infarction DOID-9408 mouse GSE775 sample 1003	143/297	9.93684e-65	1.6674e-63	0	0	8.99853	1326.13	RPL5;ISCA1;ACAA2;ZFAND5;ATP5C1;ENO3;AQP1;GJA1;LAPTM4A;CHCHD3;FTH1;MPC2;BSG;CAR14;B2M;NOMO1;GSTK1;GRCC10;PHYH;ACSL1;ECH1;ACOT13;SDHD;SDHA;SDHB;TUBA4A;PPA2;MYL2;MYL3;EEF1A2;TMEM126A;UQCRC1;VDAC3;SRSF6;FKBP4;RTN2;NDUFB10;NDUFB11;MGST3;AK1;HTRA1;ATP5J;LPL;COX7A2;ATP5O;GABARAP;UQCRH;ART1;LDHB;PRDX5;UBB;BAG3;ATP5E;NDUFV3;CYC1;NDUFV2;IVNS1ABP;DMPK;UBE2B;NEK7;IDH2;CHCHD10;COQ9;MARCH6;CS;REEP5;UQCRQ;PKIA;…
Adenocarcinoma of lung C0152013 human GSE1987 sample 431	148/319	2.92795e-64	4.81676e-63	0	0	8.4021	1229.15	EIF4A1;IFITM2;SPARC;CCNI;ICAM2;F13A1;ENO3;CLU;COX6A2;AQP1;RGS2;LGALS1;CAPNS1;MPRIP;FCGRT;DPYSL2;ARHGDIA;ENPP2;RPS13;TGM2;GAMT;TPM3;SERPINF1;TPM2;ATP1B3;PCOLCE;CLDN5;COL4A2;COL4A1;MYL2;MYL3;EEF1A2;SPARCL1;TXNIP;TAGLN2;S100A4;TLN1;PPIB;CFD;MACF1;DDX5;MGST3;LPL;IQGAP1;MYL12A;GABARAP;ZFP36L2;RTN4;SDCBP;C7;CD14;CD99;RARRES2;CAV1;CRIM1;MSN;INHBB;NEB;MYLPF;NR4A1;ARPC2;FXYD1;ID3;FERMT2;SRPX;MYOM1;CLIC4;Y…
Uterine leiomyoma C0042133 human GSE593 sample 16	149/330	1.01118e-62	1.6315e-61	0	0	7.9914	1140.77	IFITM3;APP;MTCH1;IFITM2;CCNI;CD81;CLU;SAT1;AQP1;ACTG1;LGALS3;LAPTM4A;RGS2;CHCHD2;EFEMP1;CAPNS1;LAMP1;DPYSL2;FTH1;CFL1;ENPP2;B2M;CPA3;SERPINF1;TPM2;APLP2;TPM1;ATP1B3;PCOLCE;EEF1A1;EMCN;IFI27;CRISPLD2;SLCO2A1;S100A6;TXNIP;TAGLN2;S100A4;SRSF5;PFN1;VCL;RTN3;DDX5;MAOB;SDC4;EPAS1;PTTG1IP;NDRG1;ZFP36L2;RTN4;CORO1C;C3;SDCBP;LDHA;CYB5R3;BAG3;PSAP;IGFBP7;IGFBP6;SLC38A2;SPTBN1;CD99;S100A10;RPL41;ST13;MCAM;C…
prostate cancer DOID-10283 human GSE3868 sample 638	152/344	2.08294e-62	3.29734e-61	0	0	7.69307	1092.62	APP;RPL5;NCKAP1;IFITM2;SPARC;RPL3;CCNI;TFRC;CD81;CLU;MYLK;ACTG1;EEF1B2;FADS2;GJA1;LAPTM4A;EFEMP1;CHCHD3;LAMP1;DPYSL2;BSG;PLS3;B2M;BNIP3L;POSTN;IGFBP5;SERPINF1;TPM1;RPSA;PCOLCE;ACTN4;EEF1A1;PPP1R3C;COL4A2;CRISPLD2;COL4A1;MORF4L2;MXRA8;S100A6;TXNIP;RPL27;MATR3;RPL26;FKBP9;ISCU;VCL;ATF4;CFD;DDX5;EPAS1;HTRA1;TNFRSF11B;HIF1A;NDRG1;NID2;MYL12A;GABARAP;SEP15;SDCBP;VTN;GNG10;CYB5R3;PSAP;SERPINH1;IGFBP7;C…
basal cell carcinoma DOID-2513 mouse GSE58894 sample 730	145/320	2.73407e-61	4.24794e-60	0	0	8.02873	1119.62	LRRC14B;MYLK2;AQP4;ENO3;COX6A2;ABRA;KLHL31;AMOT;PDK4;CAPN3;MYOZ3;TMEM38A;MYOZ1;MYOZ2;GYG1;PDK2;TMOD1;RBFOX1;ACTN2;TMOD4;CACNA2D1;HFE2;PHKA1;ATP1B2;SYPL2;CPT1B;OBSCN;PPP1R3C;TXLNB;MYL1;EEF1A2;GPD1;HRASLS;PVALB;RTN2;GMPR;PPP1R3A;ART1;TSPAN8;DHRS7C;CACNA1S;SLC38A3;HHATL;DMPK;CAV3;ADHFE1;ANKRD23;DDIT4L;CHCHD10;NEB;RPL3L;KY;MYLPF;PPP1R1A;WNK2;PKIA;MYF6;MYOM1;TRIM72;SYNM;HSPB6;HSPB7;FHL1;GADL1;SIX1;TME…
Emery-Dreifuss muscular dystrophy, autosomal dominant form DOID-11726 mouse GSE8000 sample 676	131/265	4.54132e-61	6.92758e-60	0	0	9.42302	1309.28	NDUFA11;UBXN2A;ATP5C1;GHITM;PARK7;ENO3;CLU;AQP1;CHCHD2;LGALS1;MPC1;BSG;PDK4;MACROD1;MYOZ2;CHCHD1;PDK2;MLIP;DGAT2;TPM4;ACTN2;ECH1;ACOT13;SDHD;SDHB;ATP5J2;TXLNB;COL4A2;COL4A1;MYL2;MYL3;PSME4;EEF1A2;TMEM126A;UQCRC1;HRASLS;NDUFB10;MGST3;AK1;TWF2;ATP5H;ATP5O;MYL12A;PRDX3;APOO;PRDX5;ATP5E;PGK1;NDUFV3;CYC1;NDUFV2;DECR1;GPIHBP1;UQCC2;ANKRD23;CHCHD10;COQ9;NR4A1;CNIH1;RGCC;AMACR;UQCRQ;RHEB;FXYD1;HRC;MYOM1;…
cerebral palsy DOID-1969 human GSE31243 sample 503	141/309	4.40393e-60	6.59803e-59	0	0	8.1181	1109.52	CISD1;GDE1;UBE2D1;GHITM;ENO3;RPL6;PCMT1;LAPTM4A;CHCHD3;KPNA3;KCMF1;PHYH;MBNL2;IGFBP5;RPS8;RPL23;USP2;ACYP2;SDHC;SDHD;TUBA4A;PPP1R3C;MYL1;MYL2;GPD1;UQCRC1;VDAC3;S100A6;TXNIP;RPL26;ISCU;RTN2;PFKFB3;UQCRB;MAOA;AK1;ATP5J;PPP1R3A;NDRG2;RTN4;FXR1;LDHA;TSPAN8;PSAP;PGK1;CYC1;NDUFV2;HOMER1;GOT1;NEK7;IDH2;PHKB;COQ9;RPL3L;MLLT11;COPS5;UQCRQ;PKIA;CAPRIN1;FXYD1;ID1;CALM1;ITM2B;PHTF2;COX7B;DDX3X;HSP90AB1;FHL1;…
Emery-Dreifuss muscular dystrophy, autosomal recessive form DOID-11726 mouse GSE8000 sample 677	146/334	3.35927e-59	4.94461e-58	0	0	7.52369	1013	CD81;ATP5C1;GHITM;PARK7;COX6A2;AQP1;RPS15;CHCHD3;MPC1;MPC2;BSG;PDK4;MACROD1;TMEM38A;MYOZ2;CHCHD1;PDK2;MLIP;DGAT2;TPM4;ECH1;ACOT13;SDHD;SDHA;CPT1B;SDHB;TUBA4A;ATP5J2;CDC34;TXLNB;COL4A1;MYL2;EEF1A2;MAPKAPK2;TMEM126A;UQCRC1;HRASLS;RTN2;NDUFB10;UQCRB;SAR1B;MGST3;AK1;LPL;ATP5H;MRPL12;ATP5O;MYL12A;PRDX3;APOO;LDHA;BAG3;ATP5E;CMYA5;ATP5D;PSAP;SERPINH1;NDUFV3;CYC1;NDUFV2;DECR1;GPIHBP1;IVNS1ABP;XBP1;DMPK;H…
Essential Hypertension C0085580 rat GSE1675 sample 412	138/301	3.97932e-59	5.75629e-58	0	0	8.17809	1099.72	APP;SCARB1;SPARC;GDE1;PARK7;RT1-DB1;COX6A1;CLU;ACTG1;C4A;LIPE;LGALS3;LGALS1;TUBB5;MPC1;FTH1;BSG;CYP1B1;LOC100134871;B2M;RPS9;DGAT1;RPS8;PCOLCE;PDIA6;CYP27A1;SUB1;MORF4L2;NCL;RT1-BA;TXNIP;RT1-BB;UQCRC2;SRSF5;CFD;PSMD11;NDUFB10;MGST3;PTTG1IP;ATP5H;NDRG2;GABARAP;SULT1A1;LDHB;ATP5B;SDCBP;CYP11A1;GRK6;SERPINH1;CYC1;PCK1;NDUFV2;HAO2;S100A10;RPL41;GOT1;IDH2;CIDEA;COL1A1;H19;COL1A2;STAR;COL5A1;NACA;RPL27…
Carcinoma, Hepatocellular C0019204 human GSE6764 sample 407	138/303	1.10704e-58	1.57425e-57	0	0	8.07806	1078	IFITM2;RPL3;CD81;HP;CLU;BZW1;RPL6;EEF1B2;FAM134B;LIPC;MPC1;PLS3;RPS13;PHYH;DGAT2;ACSL1;RPS8;SERPINF1;IGFBP3;RNASE4;MAT1A;PDIA6;AZGP1;RPL26;CYP2E1;ATF5;ATF4;CPB2;NNMT;CFI;MGST1;COX7A2;NDRG2;HSP90B1;HPX;LDHA;MUSTN1;C9;APOH;CD14;PCK1;NDUFV2;HAO2;SLC38A4;GSTM2;ST13;CIDEB;CHCHD10;HPS5;CP;GLUD1;RCAN1;GRHPR;ALDH6A1;BHMT;CXCL12;PPP1R1A;CYP1A2;FXYD1;ID1;HAMP;ARF4;ORM1;DPYS;PZP;LECT2;HBB;SLC2A2;DBI;C8B;C8A…
cerebral palsy DOID-1969 human GSE31243 sample 878	134/288	2.1789e-58	3.04683e-57	0	0	8.39121	1114.11	GDE1;UBE2D1;GHITM;ENO3;RPL6;AQP1;PCMT1;LAPTM4A;CHCHD3;FTH1;B2M;KPNA3;KCMF1;PHYH;IGFBP5;RPS8;USP2;ACYP2;SDHC;SDHD;MYL1;MYL2;UQCRC1;VDAC3;TXNIP;RPL26;ISCU;RTN2;PFKFB3;MAOA;AK1;ATP5J;GMPR;PPP1R3A;NDRG2;RTN4;PRDX3;FXR1;LDHA;TSPAN8;UBB;PSAP;PGK1;NDUFV2;HOMER1;GOT1;ST13;NEK7;IDH2;PHKB;COQ9;RPL3L;MLLT11;COPS5;PKIA;GNAS;CALM1;PHTF2;COX7B;DDX3X;HSP90AB1;FHL1;ATP2A1;HMGB1;COX7C;PRSS23;YBX3;SYNE2;MB;SGCB;TM…
Hypertension C0020538 rat GSE2739 sample 209	164/418	2.21687e-58	3.04911e-57	0	0	6.29368	835.51	APP;SCARB1;SLC27A1;RPL3;GDA;CD81;GDE1;ICAM2;PEBP1;AQP4;ENO1;COX6A1;CLU;RPL6;ACTG1;LIPE;GJA1;TUBB5;LGALS1;CAPNS1;MPRIP;CFL1;BSG;RPL35;TNS3;SCN1B;PDK2;RPS9;APLP2;TPM1;RPSA;ATP1B2;ATP1B1;SDHA;TUBA4A;BIN1;CSNK2B;EEF1A2;SPARCL1;TLN1;PFN1;TMED10;MAOB;SDC4;RPN1;ATP5J;SLC1A3;PTTG1IP;NDRG2;PRDX2;LDHB;ATP5B;MARC2;PSAP;ATP5D;SERPINH1;PGK1;PRKCDBP;MBP;APOE;CYC1;PRNP;GSTM1;IQSEC1;CAV1;PRDX6;GLUD1;NR4A1;RGCC;G…
type 1 diabetes mellitus 9744 rat GSE4990 sample 474	154/373	2.37095e-58	3.20843e-57	0	0	6.83045	906.309	EIF4A1;HNRNPU;RT1-DB1;LOC100360491;IFI30;COMT;SAT1;RPL6;RPS15;FCNA;LGALS3;LAPTM4A;CHCHD2;TUBB5;FTH1;LAMP2;FAM3C;OSTF1;PDIA3;RPS9;TPM4;IGG-2A;CYBB;ATP1B3;SDHC;SDHD;ATP1B1;SDHA;PDIA6;BIN1;MORF4L2;NCL;NAAA;VDAC3;ERP29;VDAC2;RPL27;SRSF5;PFN1;ATP6V0D1;ND3;ATF4;LY6E;CSF1R;COPA;SAR1B;GLO1;ZFP36L1;HSP90B1;SEP15;LDHB;ATP5B;SDCBP;LDHA;SNX2;DPP7;ATP5D;PSAP;PGK1;APOE;S100A10;CTSA;IVNS1ABP;FUS;MSN;HNRNPL;CLK1…
Nephroblastoma C0027708 human GSE2712 sample 418	164/419	3.30633e-58	4.40319e-57	0	0	6.26865	829.681	RPL3;SPARC;CD81;ATP5C1;PARK7;SAT1;RPL6;MYLK;ACTG1;LAPTM4A;LGALS1;CAPNS1;MPC2;CFL1;CAPN2;CYP1B1;PLS3;VPS35;HMGN2;TNS3;RPS13;PDGFRA;POSTN;LMO4;TPM1;ATP1B3;PCOLCE;ACTN4;ATP1B1;PDIA6;PPP1R3C;COL4A2;COL4A1;NCL;SUB1;S100A6;RPL27;MATR3;SRSF5;ATF4;DDX5;UQCRB;SDC4;MGST3;NREP;ATP5H;ATP5O;DTX4;NDRG1;RTN4;HSP90B1;ATP5L;MYL12B;LDHB;SDCBP;CYB5R3;SLC38A2;CD99;DECR1;IVNS1ABP;GSTM2;NDFIP1;HSPA5;FZD4;IDH1;GOT2;MSN…
prostate cancer DOID-10283 human GSE3868 sample 639	151/362	6.31615e-58	8.28008e-57	0	0	6.94307	914.45	IFITM3;APP;CYFIP1;RPL5;NCKAP1;MTCH1;AHCYL1;IFITM2;SPARC;RPL3;CCNI;TFRC;CD81;ENO1;MYLK;ACTG1;EEF1B2;FADS2;GJA1;LAPTM4A;EFEMP1;CHCHD3;DPYSL2;BSG;RPL35;PLS3;FAM3C;TNS3;PDIA3;BNIP3L;POSTN;TPM1;RPSA;PCOLCE;ACTN4;PDIA6;EEF1A1;COL4A1;MXRA8;S100A6;TXNIP;RPL27;MATR3;RPL26;FKBP9;ISCU;VCL;ATF4;CFD;RTN3;DDX5;SDC4;HTRA1;HIF1A;NDRG1;NID2;MYL12A;GABARAP;RTN4;SDCBP;VTN;GNG10;LDHA;CYB5R3;SERPINH1;EIF4EBP1;PGK1;IG…
Muscular Dystrophy C0026850 mouse GSE2507 sample 232	143/329	1.3258e-57	1.7113e-56	0	0	7.43704	973.995	IFITM3;RPL3;NDUFA11;KDELR1;CD81;PARK7;COX6A2;RPL6;AQP1;LGALS1;CCND2;CAPNS1;MPRIP;FTH1;CFL2;ARHGDIA;BSG;NOMO1;PDIA3;GRCC10;PHYH;APLP2;ECH1;ACYP2;SDHA;EEF1A1;MYL3;EEF1A2;MAPKAPK2;TXNIP;FKBP4;SQSTM1;FKBP2;NDUFB10;NDUFB11;MGST3;LYZ2;AK1;MGST1;TWF2;ATP5J;COX7A2;MRPL12;ATP5O;NDRG2;MYL12A;GABARAP;UQCRH;C3;LDHB;BAG3;ATP5E;PCBP2;SERPINH1;NDUFV3;DECR1;IDH2;UQCRQ;RPL27A;PKIA;FXYD1;SSPN;HRC;PAM;RPS23;MYOM1;C…
Obesity C0028754 human GSE474 sample 236	118/229	1.35431e-57	1.72161e-56	0	0	10.1884	1334.12	RPL3;COX6A2;ACTG1;LGALS1;CHCHD3;CAPNS1;FTH1;PDK4;MACROD1;MYOZ1;B2M;GAMT;POSTN;ACTN2;TPM3;TPM1;EEF1A1;PPP1R3C;MYL1;CSNK2B;EEF1A2;S100A6;SPARCL1;RPL27;S100A4;RPL26;ATF4;CFD;PFKFB3;NNMT;MGST3;LPL;ATP5O;LDHB;LDHA;UBB;MUSTN1;SMYD2;EIF4EBP1;CACNA1S;RPL41;HSPA5;MLLT11;MYLPF;RPS28;COL1A2;RGCC;NACA;GNAS;CALM2;RPS24;HSPB6;HSPB8;FHL1;HBB;ATP2A2;PYGM;ATP2A1;HMGB1;PRSS23;RPS4X;RPL7A;NMRK2;MB;NPTN;COX8A;MYBPC1…
Emery-Dreifuss muscular dystrophy DOID-11726 mouse GSE6399 sample 675	147/347	1.91173e-57	2.39394e-56	0	0	7.11979	929.84	EIF4A1;NCKAP1;IFITM2;SPARC;CD81;ATP5C1;GHITM;COX6A1;ENO3;CLU;ACTG1;PSMD8;LAPTM4A;LGALS1;TUBB5;CAPNS1;FTH1;ARHGDIA;BSG;CFL1;PDK4;MACROD1;MYOZ2;CHCHD1;TMOD1;SH3GLB1;PDIA3;DGAT2;ACSL1;ACTN2;USP2;ACOT13;HFE2;CPT1B;EEF1A1;CDC34;COL4A2;MYL1;COL4A1;MYL3;PSME4;CSNK2B;EEF1A2;UQCRC1;MYADM;TXNIP;UQCRC2;PFN1;PPIB;SQSTM1;MGST3;MRPL12;MYL12A;GABARAP;PRDX3;APOO;ADH1;LDHA;ATP5E;ATP5D;SERPINH1;PGK1;NDUFV3;NDUFV2;…
Dehydration C0011175 rat GSE3131 sample 60	153/375	3.80059e-57	4.68925e-56	0	0	6.68961	869.062	APP;RPL5;NCKAP1;SPARC;ACAA2;HNRNPU;PEBP1;PARK7;COX6A1;CLU;RPL6;RPS15;PPP1CB;MPRIP;MPC1;CFL1;ENPP2;LOC100134871;PDK2;GAMT;GSTK1;RPS9;RPS8;TPM1;TALDO1;ATP1B3;ATP1B2;ATP1B1;SDHA;TUBA4A;ACLY;BIN1;MORF4L2;NCL;CSNK2B;MATR3;UQCRC2;RPL26;ND2;FKBP2;PSMD11;MAOB;SDC4;NDUFB10;MAOA;INSIG1;ATP5J;COX7A2;ATP5H;NDRG2;MYL12B;HSP90B1;PRDX2;LDHB;ATP5B;SDCBP;MARC2;ATP5E;NPHP1;MBP;CYC1;NDUFV2;PRNP;GSTM1;PRDX6;GLUD1;TF…
Cancer of prostate C0376358 human GSE3868 sample 135	151/369	1.32482e-56	1.61091e-55	0	0	6.71749	864.295	IFITM3;APP;CYFIP1;RPL5;NCKAP1;MTCH1;AHCYL1;IFITM2;SPARC;RPL3;CCNI;TFRC;CD81;ENO1;MYLK;ACTG1;EEF1B2;FADS2;GJA1;LAPTM4A;EFEMP1;CHCHD3;DPYSL2;BSG;RPL35;PLS3;TNS3;BNIP3L;POSTN;TPM1;RPSA;PCOLCE;ACTN4;PDIA6;EEF1A1;COL4A1;MXRA8;S100A6;TXNIP;RPL27;MATR3;RPL26;FKBP9;ISCU;VCL;ATF4;CFD;RTN3;DDX5;SDC4;HTRA1;TNFRSF11B;HIF1A;NDRG1;NID2;MYL12A;GABARAP;SDCBP;VTN;GNG10;LDHA;CYB5R3;SERPINH1;EIF4EBP1;PGK1;IGFBP7;IG…
Arrhythmogenic Right Ventricular Cardiomyopathy C0349788 mouse GSE4120 sample 432	133/292	1.42435e-56	1.70718e-55	0	0	8.06007	1036.45	IFITM3;TXN1;ACAA2;ATP5C1;PEBP1;PARK7;COMT;FGF1;ENO3;EEF1B2;FAM134B;GJA1;CHCHD2;MPC1;MPC2;RPL35;B2M;RPS13;TGM2;TMOD1;SH3GLB1;ACTN2;RPS8;RPL23;ECH1;USP2;TPM1;PAM16;ACOT13;SDHC;PCOLCE;TUBA4A;ATP5J2;MYL3;PFN1;PPIB;SQSTM1;ISCU;NDUFB10;NDUFB11;ATP5J;LPL;ATP5H;MRPL12;MYL12A;PRDX3;ATP5B;ATP5E;SMYD2;EIF4EBP1;APOE;CYC1;NDUFV2;PLTP;GSTM1;DMPK;GOT1;CHCHD10;COQ9;RPL3L;CLK1;RPS28;ARPC2;RPL27A;ACO2;CALM1;RPS23;…
Wilson disease DOID-893 mouse GSE5348 sample 966	130/284	1.27948e-55	1.51195e-54	0	0	8.12318	1026.74	IFITM3;EIF4A1;IFITM2;PANK1;ACSM1;HP;COMT;ACTG1;FADS2;NSDHL;CHCHD2;DEPTOR;CREB3L3;TDO2;LAMP1;FADS1;GAMT;DGAT2;ACSL1;USP2;RNASE4;MAT1A;ATP1B1;CYP27A1;ACLY;AZGP1;POR;MORF4L2;TXNIP;VDAC2;SRSF5;ATF5;SLC27A2;SLC27A5;SLC26A1;SAR1B;NDRG2;KNG1;C3;CYB5R3;MARC2;SLCO1B2;ST3GAL5;SLC38A3;SLC38A2;PLTP;DECR1;SLC38A4;IVNS1ABP;FDPS;XBP1;GOT1;HSPA5;SLC10A1;SERPINA3M;IGF1;BHMT;AMACR;CPS1;NACA;FASN;PAH;FXYD1;SFXN1;DH…
Hutchinson-Gilford progeria syndrome UMLS CUI-C0033300 mouse GSE32609 sample 984	142/335	1.54725e-55	1.80298e-54	0	0	7.11053	897.39	IFITM3;TXN1;PECR;ACAA2;PANK1;CD81;AQP8;ACSM1;AQP9;ENO1;COMT;C4A;FADS2;NSDHL;LIPC;LAMP1;LONP2;ACAD11;FADS1;GAMT;DGAT2;ACSL1;SERPINF1;ECH1;ATP5J2;ACLY;IFI27;GPD1;MASP2;LY6E;RETSAT;MAOB;PEX11A;INSIG1;GLO1;MTTP;MGST1;AK2;ADIPOR2;ACACA;APON;ADH1;CYB5R3;C9;SLCO1B2;HAO1;APOE;SLC38A3;PLTP;S100A10;DECR1;FDPS;SLC10A1;RARRES2;IDH1;EPHX1;GOT2;CIDEB;PRDX6;BHMT;PROC;AMACR;FASN;CYP1A2;REEP6;SLC25A1;ABCD2;HSP90A…
Cardiac Failure C0018801 mouse GSE1988 sample 273	139/325	5.99878e-55	6.89449e-54	0	0	7.21336	900.592	ACAA2;NDUFA11;CD81;ECI2;CISD1;COX6A1;ENO3;ACTG1;LGALS1;LAMP1;MPC1;MPC2;PDK4;MACROD1;RPL35;ACAD11;CHCHD1;GSTK1;GRCC10;PHYH;DGAT2;TMOD4;ECH1;USP2;PAM16;ACYP2;SDHC;SDHD;CPT1B;SDHB;TUBA4A;CDC34;PPA2;TMEM126A;UQCRC1;UQCRC2;PPIB;FKBP3;VPS28;RTN2;NDUFB10;UQCRB;SAR1B;NDUFB11;MGST3;TWF2;HTRA1;MRPL12;ATP5O;PRDX3;PRDX5;ATP5E;ATP5D;SERPINH1;CYC1;NDUFV2;DECR1;HHATL;UQCC2;CHCHD10;COQ9;DNAJC15;RPL3L;CS;CNIH1;RE…
Carcinoma, Hepatocellular C0019204 mouse GSE4612 sample 315	117/237	1.6273e-54	1.84501e-53	0	0	9.33475	1156.13	PANK1;ACSM1;ECI2;TDO2;ACAD11;FADS1;ACSL1;ECH1;MAT1A;UPB1;SDHB;TUBA4A;ATP5J2;CYP27A1;RBP4;PPP1R3C;FETUB;RPL26;CYP2E1;ADTRP;ATF5;HPD;SLC27A2;SLC27A5;RETSAT;SDC4;NDUFB10;UQCRB;NDUFB11;GLO1;ATP5O;NDRG2;KNG1;HSD11B1;APOM;C9;APOH;SLCO1B2;HAO1;APOB;SLC38A3;EIF2B4;HSPA5;SLC10A1;IDH1;OSGIN1;CHCHD10;SERPINA3M;IGF1;MARCH6;RCL1;GRHPR;RPS28;ALDH6A1;PROC;CPS1;RPL27A;CYP1A2;HAMP;SLC22A7;FERMT2;RPS23;ACADVL;HIBA…
Hypotensive episode C0520541 rat GSE2401 sample 388	122/261	1.77093e-53	1.98108e-52	0	0	8.41676	1022.35	IFITM3;APP;TFRC;CD81;CISD1;PEBP1;ENO1;RPL6;AQP1;LAPTM4A;CHCHD2;ZMIZ1;MPC1;CFL1;VPS35;B2M;ST6GAL1;IGFBP5;LMO4;SDHD;SDHA;PDIA6;IFI27;LACTB2;MORF4L2;CMPK1;TXNIP;VDAC2;TAGLN2;UQCRC2;SRSF5;PFN1;ATP6V0D1;FKBP4;ND3;ND2;ATP5J;AK4;NID2;HSP90B1;HSD11B1;ATP5B;LDHA;PSAP;SERPINH1;EIF4EBP2;IGFBP7;HAO2;SERF2;NDFIP1;HSPA5;IDH1;MSN;PRDX6;COL1A1;DAB2;CXCL12;AMACR;UQCRQ;PAH;GNB2;RSRP1;DEGS1;CYTB;CD24;CALM2;ITM2B;AR…
Insulin Resistance DOID-9352 human GSE36297 sample 581	133/310	8.70465e-53	9.57806e-52	0	0	7.2331	867.055	IFITM3;RPL5;TFRC;ECI2;ZFAND5;PEBP1;COX6A2;RPS15;PPP1CB;FAM134B;LAPTM4B;RNF115;CHCHD2;CHCHD3;MPC1;MPC2;CAPN3;MYOZ1;GYG1;GSTK1;RBFOX1;RPS9;ACTN3;TPM3;TPM2;ECH1;ATP1B1;SDHA;MYL2;MYL3;SPARCL1;TXNIP;VDAC2;RPL27;PRKCQ;SRSF5;ATP6V0D1;EPAS1;NDUFB11;ATP5I;MRPL15;ATP5H;MYL12A;MYL12B;ATP5L;PRDX3;LDHB;ATP5B;UBB;PSAP;NDUFV2;SLC38A2;GSTM2;GSTM1;GOT1;ST13;CRIM1;RPL3L;CS;RGCC;PPP1R1A;UQCRQ;FXYD1;GNAS;AMOTL2;PAM;…
acute myocardial infarction DOID-9408 mouse GSE775 sample 1002	118/248	8.79035e-53	9.57806e-52	0	0	8.69013	1041.63	ACAA2;NDUFA11;ENO3;COX6A2;GOLGA4;LAPTM4A;CHCHD3;LAMP1;BSG;CAR14;B2M;GSTK1;GRCC10;PHYH;PPTC7;ECH1;SDHC;SDHD;SDPR;MYL2;MYL3;EEF1A2;MAPKAPK2;UQCRC1;UQCRC2;NDUFB10;UQCRB;NDUFB11;MGST3;AK1;STK39;ATP5J;LPL;ATP5O;UQCRH;LDHB;UBB;ATP5E;NDUFV2;GSTM1;DMPK;UBE2B;EPHX1;IDH2;REEP5;UQCRQ;PAH;FXYD1;SSPN;HRC;RSRP1;ACO2;ITM2B;PHTF2;COX7B;ALAS2;HIBADH;SCHIP1;ATP2A2;PYGM;LDB3;HBA-A1;COX7C;GYS1;ACADL;SGCA;NNT;ACADM;C…
Fracture of femur C0015802 rat GSE1371 sample 278	118/249	1.51442e-52	1.62897e-51	0	0	8.62331	1028.93	MYLK2;ACAA2;GDA;ATP5C1;COX6A2;LGALS1;CCND2;MPC1;LOC100134871;SLC16A3;SCN1B;PDK2;TMOD1;BNIP3L;POSTN;RSAD2;ACTN2;CACNA2D1;RPSA;CPT1B;TUBA4A;BIN1;MYL2;MYL3;EEF1A2;TLN1;ND2;MGST3;AK1;ATP5H;ATP5O;NDRG2;MYL12A;PRDX3;PRDX2;LDHB;ATP5B;GNG10;UBB;ATP5E;ATP5D;CACNA1S;CYC1;NDUFV2;GSTM2;GOT1;IDH2;MYLPF;PPP1R1A;PKIA;FXYD1;CYTB;RGD1311739;NRP1;SLC25A3;ALAS2;HSPB6;SH3KBP1;TECR;ATP2A2;PYGM;LDB3;YBX3;ATP5G1;CSRP3;…
Epilepsy DOID-1826 rat GSE2880 sample 804	152/397	1.7809e-52	1.89136e-51	0	0	6.01092	716.245	TXN1;MTCH1;APP;CD81;GDE1;ATP5C1;ENO1;LOC100360491;CLU;ACTG1;CAPNS1;FTH1;ARHGDIA;LAMP2;CFL1;BSG;ENPP2;CAPN2;PIP4K2A;RPL35;B2M;SRRM2;G6PD;RPL23;SACM1L;ACSL6;TALDO1;ATP1B2;ATP1B1;EID1;ACLY;TWSG1;IFI27;BIN1;CSNK2B;EEF1A2;SRSF2;MATR3;SRSF5;ATP6V0D1;PPIB;ISCU;ATF4;ATP6V1A;NDUFB10;INSIG1;RGD1302996;MYCBP2;ATP5O;PRDX2;PRDX5;LDHA;ATP5E;PSAP;ATP5D;SMYD2;IGFBP7;APOE;LOC294154;S100A10;RPL41;FUS;IQSEC1;RGD156…
Hypertrophy, Left Ventricular C0149721 rat GSE2116 sample 248	133/313	3.43664e-52	3.60417e-51	0	0	7.11136	842.695	SPARC;ACAA2;ATP5C1;PEBP1;COX6A1;CLU;RPL6;AQP1;LGALS1;BSG;SCN1B;PDK2;GSTK1;BNIP3L;RPS9;DGAT1;ACTN2;RPS8;CACNA2D1;ECH1;ATP1B1;SDHA;TUBA4A;CYP27A1;PPA2;MORF4L2;MYL3;CSNK2B;EEF1A2;MAPKAPK2;TXNIP;RPL27;ANAPC5;PSMD11;NDUFB10;MGST3;AK2;ATP5J;AK3;GMPR;ZFP36L1;HSD11B1;LDHB;ATP5B;SDCBP;MARC2;ATP5E;ATP5D;PSAP;DHRS7C;ST3GAL5;NDUFV2;DECR1;GSTM2;GOT1;CAV3;IQSEC1;GOT2;IDH2;CIDEA;RPL3L;FMC1;FXYD1;TCF4;CALM1;ITM2…
nemaline myopathy DOID-3191 mouse GSE3384 sample 975	115/239	4.2139e-52	4.36477e-51	0	0	8.86774	1049.02	IFITM3;ERRFI1;HP;COX6A2;LGALS1;TDO2;BSG;CFL1;ARHGDIB;FADS1;G6PC;HGD;EEF1A1;AZGP1;RBP4;CYP2E1;SLC27A2;CFD;HPN;CFI;KNG1;C3;HSD11B1;HPX;VTN;ADH1;UBB;MARC2;APOH;ATP5E;PCBP2;APOE;PCK1;SLC38A4;RPL41;GSTM1;AMBP;SLC10A1;RARRES2;IDH1;STARD10;CIDEB;IGF1;CP;RPS28;GJB1;PROC;CPS1;PAH;CYP1A2;ALB;PEMT;REEP6;HAMP;PIGR;ORM1;ALAS2;TAT;RDH7;PZP;LECT2;SLC2A2;HBA-A1;SERPINA6;COX7C;C8G;HMGCS2;FGB;FGA;COX8B;ELOVL5;ARG1…
Alpha-1 anti-trypsin deficiency C0221757 human GSE1122 sample 281	142/356	1.31925e-51	1.34981e-50	0	0	6.40521	750.401	SPARC;CCNI;ICAM2;ATP5C1;ENO1;PARK7;IFI30;COX6A1;RPL6;AQP1;MYLK;PSMD8;EEF1B2;LGALS1;MPRIP;FTH1;CYP1B1;RPL35;RPS9;POSTN;RPL23;TPM2;IGFBP3;RPSA;CLDN5;PLA2G16;RAB31;SLPI;COL4A1;SLCO2A1;UQCRC1;SPARCL1;TXNIP;RPL27;S100A4;PFN1;FKBP4;PPIB;ISCU;VCL;ATF4;COPB2;FKBP2;CPB2;PSMD11;UQCRB;MAOA;LPL;COX7A2;PTTG1IP;SLC1A5;NDRG1;UQCRH;HSP90B1;LDHB;ATP5D;ESD;SERPINH1;APOE;CD14;IGFBP6;NDUFV2;CD99;S100A10;PRDX6;RPS28;…
Duchenne muscular dystrophy (DMD) C0013264 mouse GSE1008 sample 298	121/267	3.22591e-51	3.26089e-50	0	0	7.94017	923.129	ISCA1;ACAA2;TFRC;ZFAND5;GHITM;MYLK;PPP1CB;GOLGA4;LAPTM4A;MPC2;PLS3;MYOZ1;NOMO1;GSTK1;ACSL1;TPM3;TPM2;TPM1;ACOT13;PHKA1;ACYP2;SDHC;SYPL2;SDHA;SDHB;EEF1A1;PPP1R3C;MYL1;MYL3;CSNK2B;TMEM126A;VDAC3;MYADM;PVALB;SAR1B;CUL3;NREP;ATP5O;UQCRH;RTN4;UBB;ATP5E;CYC1;NDUFV2;SLC38A2;RPL41;UBE2B;HSPA5;NEK7;COQ9;MARCH6;UBAC1;COL1A1;CS;RCAN1;RPS28;UQCRQ;HRC;ACO2;CALM1;RPS24;COX7B;HSP90AB1;HIBADH;SCHIP1;ADK;ATP2A1;L…
atherosclerosis DOID-1936 mouse GSE19286 sample 906	119/259	3.55833e-51	3.5541e-50	0	0	8.1376	945.284	NCKAP1;PANK3;RPL3;ATP5C1;COX6A1;RPS15;CHCHD2;PNP;LGALS1;PDK4;SH3GLB1;ACTN3;ACSL1;RPL23;ECH1;ADIPOQ;PAM16;RPSA;PLA2G16;SLPI;MYL1;RPL26;CYP2E1;ADTRP;HPD;SLC27A2;CFD;MAOB;EPAS1;NDUFB11;MGST1;LPL;COX7A2;SLC1A5;ACACA;C3;SULT1A1;HPX;ADH1;ATP5D;EIF4EBP1;APOE;CYC1;PCK1;DECR1;PRNP;RPL41;AMBP;IDH1;CIDEA;CIDEC;MYLPF;H19;RPS28;ALDH6A1;BHMT;CPS1;RPL27A;FASN;PAH;ALB;ACO2;HAMP;HSPB6;YWHAB;PDE3B;PZP;ATP2A1;ETFB;…
Adenoma C0001430 human GSE8514 sample 294	144/371	1.37681e-50	1.35899e-49	0	0	6.12562	703.279	RPL5;SCARB1;IFITM2;SPARC;RPL3;ZFAND5;SYAP1;PEBP1;CLU;BZW1;SAT1;RPL6;EEF1B2;C4A;FADS2;GJA1;LAPTM4A;RGS2;DEPTOR;CCND2;FAM198B;ENPP2;FADS1;TMOD1;PHYH;IGFBP5;RPS8;ECH1;ADIPOQ;ACTN4;SDHA;EEF1A1;EID1;RAB31;COL4A2;BIN1;SPARCL1;TXNIP;KDELR2;PPIB;ISCU;RETSAT;INSIG1;GLO1;PTTG1IP;GNS;ZFP36L2;MYL12B;HSP90B1;C3;PRDX3;SEP15;VTN;PRDX5;CYB5R3;C7;PRKAR2B;CYP11A1;ATP5D;PSAP;APOE;CD14;CYC1;SLC38A2;S100A10;DECR1;FDP…
Cardiac Hypertrophy C1383860 mouse GSE1621 sample 51	131/313	1.702e-50	1.66044e-49	0	0	6.9192	792.923	SLC27A1;AHCYL1;ACAA2;KDELR1;ATP5C1;MTFR1L;ENO3;FAM134B;BSG;PDK4;CAR14;B2M;NOMO1;GSTK1;GRCC10;PHYH;APLP2;ECH1;USP2;PAM16;ACYP2;SDHC;SDHD;SDHA;SDHB;MYL1;MYL3;UQCRC1;VDAC3;TXNIP;UQCRC2;FKBP4;RTN2;COPB2;NDUFB10;UQCRB;NDUFB11;PEX11A;AK1;HTRA1;LPL;ATP5O;UQCRH;ART1;LDHB;LDHA;ESD;SMYD1;NDUFV3;CYC1;NDUFV2;SPTBN1;DECR1;RPL41;GSTM2;GSTM1;UBE2B;UQCC2;STARD10;NEK7;IDH2;CHCHD10;COQ9;ZWINT;CS;REEP5;GNB2;HRC;GNA…
cystic fibrosis DOID-1485 human GSE15568 sample 833	133/322	1.86628e-50	1.79978e-49	0	0	6.7693	775.121	IFITM3;CYFIP1;RPL5;MTCH1;AHCYL2;IFITM2;RPL3;TFRC;ATP5C1;RPL6;MYLK;EEF1B2;LGALS3;FAM134B;LAPTM4A;LGALS1;FTH1;CAPN2;RPL35;HMGN2;B2M;RPS13;KCMF1;CPA3;RPS9;POSTN;RPS8;IGFBP3;TPM1;UGT2B17;ATP1B3;RPSA;ATP1B1;EEF1A1;VDAC3;SPARCL1;TXNIP;RPL27;S100A4;UQCRC2;RPL26;ISCU;VCL;CFD;DDX5;MAOA;MGST3;ATP5J;COX7A2;PTTG1IP;NDRG1;UQCRH;RTN4;ATP5L;ATP5B;LDHA;ATP5E;CD14;PCK1;S100A10;RPL41;FUCA1;IDH1;GOT2;PRDX6;CS;COL1A…
acute myocardial infarction DOID-9408 mouse GSE775 sample 1001	126/292	2.25481e-50	2.14976e-49	0	0	7.28348	832.62	NDUFA11;PARK7;ENO3;COX6A2;RPL6;AQP1;CAPNS1;FTH1;ARHGDIA;BSG;CAR14;B2M;GABARAPL1;USP2;SDHB;EEF1A1;PPP1R3C;EEF1A2;UQCRC1;ANAPC5;FKBP4;SQSTM1;LY6E;NDUFB10;NDUFB11;MGST3;AK1;HTRA1;ATP5J;ATP5O;NDRG2;ART1;PRDX5;ADH1;LDHA;UBB;ATP5E;NDUFV3;CYC1;NDUFV2;CD99;EIF2B4;GSTM1;DMPK;UQCC2;IDH2;CHCHD10;COQ9;ZWINT;CS;REEP5;UQCRQ;FXYD1;ID1;SSPN;HRC;RSRP1;ACO2;SERINC3;MYOM1;ARF1;PYGM;GYS1;RPL7A;MAP1LC3A;SGCA;MB;FLOT1…
Lung transplant rejection C0729958 human GSE2018 sample 66	119/265	7.39378e-50	6.97009e-49	0	0	7.80056	882.466	CD81;IFI30;COX6A1;LGALS3;CAPNS1;FTH1;LAMP2;CFL1;ARHGDIB;HMGN2;RPL23;APLP2;TALDO1;CYBB;ATP1B3;ATP1B1;PGD;CYP27A1;PLA2G16;RBP4;RAB31;IFI27;GPD1;S100A6;TAGLN2;S100A4;PFN1;ATP6V0D1;ABCG1;LY6E;UQCRB;MGST3;COX7A2;DTX4;UQCRH;RTN4;CORO1C;LDHB;SDCBP;SNX2;UBB;ATP5E;PSAP;PGK1;S100A11;S100A10;DECR1;INHBA;RGCC;ARPC2;GNB2;ACO1;CALM2;LGALS3BP;SERPINA1;HSP90AB1;ARPC1B;FHL1;DBI;ATP5G3;COX7C;CTSS;SCPEP1;LASP1;ALDH…
Diabetic Nephropathy C0011881 human GSE1009 sample 223	151/414	5.5424e-49	5.16674e-48	0	0	5.55403	617.131	RPL5;SPARC;CCNI;CD81;FGF1;IFI30;MYLK;AMOT;ACTG1;LAPTM4A;RGS2;LGALS1;LAMP1;DAG1;CAPN2;PIEZO1;HMGN2;B2M;RPS13;TGM2;PDIA3;ST6GAL1;POSTN;RSAD2;TPM2;APLP2;ACTN4;ATP1B1;IFI27;MXRA8;TXNIP;VCL;ATF4;LY6E;DDX5;TMED10;SDC4;SHC1;HTRA1;LPL;COX7A2;IQGAP2;ADIPOR2;NDRG1;GABARAP;MYL12A;RTN4;HSP90B1;MYL12B;LDHA;CYB5R3;UBB;PSAP;PGK1;IGFBP7;PCK1;S100A11;RPL41;XBP1;HSPA5;GADD45A;RARRES2;NONO;CRIM1;PARVA;ARPC2;RPL27A;…
Cancer of Colon C0007102 human GSE4107 sample 245	140/362	5.70878e-49	5.26337e-48	0	0	6.0781	675.184	CYFIP1;AHCYL2;PANK3;RPL3;ACAA2;AQP8;ATP5C1;GHITM;COX6A1;SAT1;EEF1B2;LGALS3;CAPNS1;BSG;CFL1;CAPN2;SEPHS2;CAST;PHYH;RPS9;ECH1;ACOT13;UGT2B17;RPSA;ACTN4;ATP1B1;SDHA;IFI27;UQCRC1;S100A6;RPL27;UQCRC2;RPL26;ATP6V0D1;PRR13;RETSAT;MAOA;MGST3;MGST1;ATP5J;AK3;COX7A2;ATP5H;ATP5O;HIGD1A;NDRG1;UQCRH;ATP5L;SULT1A1;SEP15;RAP1B;ATP5B;PRDX5;LDHA;TSPAN8;UBB;PDCD10;CYC1;PCK1;DECR1;CTSA;RPL41;IDH1;PRDX6;CS;UQCRQ;NAC…
Atherosclerosis C0004153 mouse GSE363 sample 193	126/301	1.34162e-48	1.2235e-47	0	0	6.90542	761.186	DMGDH;TXN1;ERRFI1;NCKAP1;ISCA1;ACAA2;AQP9;ECI2;CISD1;COX6A1;RPL6;MYLK;PSMD8;LIPC;TDO2;ENPP2;LONP2;SEPHS2;B2M;HGD;ACSL1;USP2;EEF1A1;RBP4;POR;GPD1;CYP2E1;SLC27A2;SLC27A5;CFD;COPA;CFH;SAR1A;PEX11A;MGST1;AK2;COX7A2;MYL12B;SEP15;PRDX5;ADH1;C9;MARC2;APOH;ATP5E;ESD;PGK1;ST3GAL5;APOE;TXNDC5;SLC38A4;RPL41;NDFIP1;SLC10A1;RARRES2;IDH1;STARD10;CIDEA;IGF1;PRDX6;AMACR;PAH;CYP1A2;GNAS;REEP6;ACO2;SERINC3;HAMP;IT…
autism spectrum disorder DOID-0060041 human GSE25507 sample 1021	136/346	1.48753e-48	1.34198e-47	0	0	6.23255	686.371	RPL5;EIF4A1;SPARC;STEAP4;CCNI;F13A1;GHITM;IFI30;RPL6;ACTG1;RPS15;LGALS3;LAPTM4A;RGS2;LGALS1;LAMP1;DPYSL2;FTH1;CFL1;ARHGDIB;RPS13;RPS8;APLP2;TALDO1;RAB31;SDPR;NCL;NAAA;MYADM;TXNIP;RPL27;TAGLN2;MATR3;PFN1;ND2;PRR13;ATP6V1A;RTN3;DDX5;TMED10;RPN1;PTTG1IP;IQGAP1;HIF1A;ZFP36L2;CORO1C;RAP1B;ATP5B;SDCBP;PRKAR2B;PSAP;SLC38A2;S100A10;HSPA5;TMEM50A;NEK7;MSN;ARPC5;PTPRC;ARPC3;PPT1;GNAS;RSRP1;CALM2;ITM2B;EIF4…
Polycystic Ovary Syndrome C0032460 human GSE6798 sample 292	124/294	2.88106e-48	2.5715e-47	0	0	6.99013	765.181	IFITM3;MYLK2;IFITM2;ZFAND5;CISD1;ATP5C1;PEBP1;COX6A2;ACTG1;RPS15;LGALS3;FAM134B;RNF115;MPC1;FTH1;PDK4;RPL35;CAPN3;MYOZ1;HMGN2;B2M;MYOZ2;RBFOX1;MLIP;ACSL1;TMOD4;CACNA2D1;SDHA;MYL1;MYL2;MYL3;VDAC3;SPARCL1;TXNIP;VDAC2;RPL26;ND3;ND2;ATF4;PFKFB3;NDUFB11;LPL;ATP5H;GABARAP;UQCRH;MYL12B;ATP5L;LDHB;TSPAN8;CMYA5;TXNDC5;RPL41;GOT1;ANKRD23;NEK7;PRDX6;CS;H19;PKIA;FXYD1;GNAS;PAM;RPS23;MYOM1;SYNM;HSP90AB1;HSPB6…
silicosis DOID-10325 rat GSE29110 sample 983	116/260	2.94382e-48	2.59985e-47	0	0	7.69801	842.504	APP;RPL5;NCKAP1;SPARC;TRIL;LOC100360491;F11R;AQP1;LAPTM4A;EFEMP1;MPRIP;FTH1;BSG;RPL35;TNS3;BNIP3L;POSTN;TPM4;RPL23;ECH1;RNASE4;EEF1A1;EID1;CLDN5;TWSG1;SDPR;SLCO2A1;S100A6;SPARCL1;TXNIP;RPL27;RPL26;ND2;MACF1;EPAS1;LYZ2;MGST1;DPT;SULT1A1;HSD11B1;CYB5R3;SNX2;TSPAN8;UBB;PRKCDBP;IGFBP7;SPTBN1;PRNP;GSTM2;CAV2;CAV1;LOC100360205;MSN;PRDX6;EHD2;NACA;RPL27A;GNAS;ID3;AMOTL2;ESAM;CYTB;ITM2B;RPS24;RPS23;ITGB1…
Breast cancer DOID-1612 mouse GSE24594 sample 616	138/358	4.44994e-48	3.88906e-47	0	0	6.03988	658.535	IFITM3;TFRC;CD81;UBXN2A;HP;HNRNPU;ATP5C1;CLU;RPS15;LGALS3;MPC1;FTH1;BSG;FAM3C;TGM2;PDIA3;GRCC10;ACSL1;SHISA5;TALDO1;ATP1B3;PGD;ACLY;S100A6;SPARCL1;VDAC2;SKAP2;CFD;ATP6V1A;LYZ2;RPN1;MGST1;LPL;COX7A2;ABHD5;MRPL12;UQCRH;HSP90B1;C3;LDHB;SDCBP;LDHA;TTPA;PGK1;CD14;CYC1;S100A11;SNX5;S100A10;CTSA;HSPA5;CAV2;CAV1;ASNS;CP;HNRNPL;ARPC2;NACA;FASN;ACO2;SERINC3;PIGR;ORM1;BTG1;HIBADH;CTSZ;DBI;PYGL;YBX3;CTSS;RBM…
nemaline myopathy DOID-3191 mouse GSE3384 sample 972	107/226	1.14933e-47	9.9411e-47	0	0	8.56331	925.543	TXN1;RPL5;CISD1;ATP5C1;COX6A2;ACTG1;LAPTM4A;CHCHD3;LAMP1;ACTN3;PPTC7;TMOD3;ADIPOQ;ATP1B3;ACYP2;SDHC;MYL1;UQCRC1;S100A6;MYADM;SRSF2;ANAPC5;SRSF6;PVALB;CFD;LYZ2;HTRA1;ATP5J;NREP;SEP15;LDHA;ATP5E;PSAP;SMYD2;APOE;IGFBP6;TXNDC5;RPL41;DMPK;UBE2B;NEK7;CHCHD10;COQ9;GNAS;RSRP1;ACO2;CALM1;COPS8;ITM2B;RPS24;RPS23;GDI1;DBI;ATP2A1;LDB3;COX7C;PPP3CA;GYS1;TMSB4X;FLOT1;ME1;TIMP3;ACADM;RAC1;CCDC50;IDH3A;ANXA2;GPX…
Duchenne muscular dystrophy (DMD) C0013264 mouse GSE1025 sample 144	119/276	1.45249e-47	1.24351e-46	0	0	7.24956	781.852	RPL5;SPARC;NDUFA11;ENO3;GJA1;CHCHD3;MPC2;GSTK1;PHYH;ACTN3;PPTC7;TPM3;ECH1;ACOT13;ACYP2;PCOLCE;SDHB;MYL2;MYL3;EEF1A2;UQCRC1;FKBP4;PPIB;SAR1A;UQCRB;NDUFB11;MGST3;AK1;TWF2;ATP5J;COX7A2;NREP;ATP5O;MYL12A;PRDX3;LDHA;PGK1;SMYD1;NDUFV3;IGFBP6;CYC1;SPTBN1;RPL41;UBE2B;IDH2;COQ9;CS;UQCRQ;GNB2;FXYD1;HRC;ACO2;PIGR;COX7B;LDB3;NNT;MB;TIMP3;ACADM;RAC1;JAK1;ADSL;COX8B;GLRX3;TNNC1;PGAM2;NDUFC1;YWHAZ;COQ10A;PTP4A3…
Macular degeneration C0024437 human GSE1719 sample 46	132/337	6.16988e-47	5.22882e-46	0	0	6.18514	658.111	APP;IFITM2;PLOD1;PARK7;CLU;AQP1;MYLK;LOXL2;LGALS1;EFEMP1;CAPNS1;LAMP1;DPYSL2;CFL1;ENPP2;CAPN2;SRRM2;IGFBP5;RPS8;SERPINF1;TPM2;TPM1;PCOLCE;ACTN4;ATP1B1;MXRA8;TXNIP;KDELR2;TAGLN2;FKBP9;SRSF6;PPIB;VCL;MACF1;DDX5;TMED10;HTRA1;DPT;ATP5I;KLC1;FBLN2;MYL12A;GABARAP;RTN4;HSP90B1;CYB5R3;UBB;CALD1;EPB41L2;GRK6;EIF4EBP1;S100A10;XBP1;GSTM1;HSPA5;CAV1;NEK7;CRIM1;ASNS;PARVA;INHBB;PRDX6;RPS28;DAB2;COL1A2;COL5A2;…
rheumatoid arthritis DOID-7148 human GSE10500 sample 779	138/368	1.98164e-46	1.6626e-45	0	0	5.77403	607.63	CYFIP1;RPL5;IFITM2;CCNI;KDELR1;F13A1;COMT;IFIT2;CAPNS1;FCGRT;SLCO2B1;ARHGDIA;BSG;CFL1;ARHGDIB;HMGN2;SLC16A3;RPS13;SRRM2;TPM4;APLP2;TALDO1;CYBB;PGD;ATP5J2;NISCH;CYP27A1;NCL;UQCRC1;ERP29;SRSF2;TLN1;PFN1;ATP6V0D1;ATF5;ISCU;CSF1R;ATP5I;IQGAP1;ATP5O;CORO1A;GABARAP;ZFP36L2;ZFP36L1;SDCBP;PCBP2;CD14;PLTP;CD99;CTSA;FUCA1;IDH1;MSN;ARPC5;RPS28;PPT1;GNAS;RGL1;CALM2;ITM2B;LGMN;SLC25A3;GDI1;YWHAB;ARPC1B;TECR;C…
Spinal Cord Injury C0037929 rat GSE2599 sample 426	134/351	3.91821e-46	3.25483e-45	0	0	5.93405	620.424	VPS29;ATP5C1;PEBP1;PARK7;COX6A1;CAPNS1;MPC1;BSG;ENPP2;LOC100134871;SCN1B;GAMT;BNIP3L;ATP1B1;SDHA;TUBA4A;ACLY;BIN1;MORF4L2;CSNK2B;EEF1A2;ANAPC5;MATR3;UQCRC2;ND2;PVALB;ATP6V1A;FKBP2;PSMD11;NDUFB10;MGST3;INSIG1;MYCBP2;ATP5J;COX7A2;ATP5H;ATP5O;NDRG2;KLC1;PRDX2;LDHB;ATP5B;ATP5E;ATP5D;PGK1;MBP;CYC1;NDUFV2;FDPS;PRNP;GOT1;IQSEC1;NEK7;GJB1;FASN;PPT1;GNAS;CALM1;CALM2;EIF4G2;SLC25A1;COX7B;SLC25A3;HSP90AB1;G…
Fracture of femur C0015802 rat GSE1685 sample 240	90/168	5.51778e-46	4.53864e-45	0	0	10.9153	1137.49	MYLK2;ALAS2;ACAA2;HSPB6;ATP5C1;HBB;ATP2A2;GPT;LDB3;PYGL;COX6A2;YBX3;ATP5G1;AQP1;MPC1;CFL1;LOC100134871;ACADM;SCN1B;PDK2;GSTK1;BNIP3L;MYBPC1;COX8B;GPX1;TPI1;RSAD2;ACTN2;CACNA2D1;PABPC4;NCOA4;PGAM2;NDUFC1;APOA4;HBA1;CPT1B;MYH2;NDUFS7;MYL1;BIN1;MYL2;EEF1A2;MYL3;CAT;ALDH1A1;HAGH;ND2;CRYAB;MYH7;LOC688869;NDUFB9;NDUFB8;NDUFB10;NDUFB6;MGST3;NDUFB3;NDUFB2;ATP5J;COX7A2;NDRG2;COX5B;CKMT2;PRDX2;LDHB;UBB;ATP…
Inflammatory papules (Acne) 6543 human GSE6475 sample 459	122/301	2.7608e-45	2.24884e-44	0	0	6.5213	669.09	SPARC;RPL3;CCNI;CD81;ATP5C1;PEBP1;MYLK;ACTG1;RPS15;LGALS3;LAPTM4A;RPL35;PLS3;CPA3;RPS9;POSTN;ACSL1;RPL23;SERPINF1;TPM1;RNASE4;ATP1B1;EEF1A1;AZGP1;SLPI;SPARCL1;TXNIP;VDAC2;MATR3;SRSF5;ISCU;CFD;DDX5;CFH;UQCRB;MGST3;HTRA1;DPT;GABARAP;RTN4;ATP5L;HSD11B1;ATP5B;CYB5R3;RAP1A;TSPAN8;IGFBP6;SLC38A2;SPTBN1;CD99;NDFIP1;CAV1;CIDEA;COL1A1;COL1A2;CXCL12;NACA;GNAS;DEGS1;SERINC3;CALM2;PAM;RPS23;SLC25A3;HSP90AB1;…
Sjogren's syndrome DOID-12894 human GSE23117 sample 890	138/377	5.24989e-45	4.23525e-44	0	0	5.55378	566.253	APP;EIF4A1;MTCH1;RPL3;KDELR1;CD81;PEBP1;ENO1;PARK7;COX6A1;RPL6;ACTG1;PSMD8;RPS15;LGALS3;CHCHD2;CAPNS1;FCGRT;FTH1;RPL35;RPS13;PDIA3;RPS9;RPS8;RPL23;ECH1;RNASE4;ATP1B1;AZGP1;CSNK2B;UQCRC1;ERP29;MYADM;SPARCL1;VDAC2;TAGLN2;PFN1;PPIB;ND3;VPS28;ATF4;CFD;RTN3;FKBP2;SDC4;UQCRB;NDUFB11;MGST1;HTRA1;ATP5J;NDRG2;DTX4;NDRG1;GABARAP;UQCRH;ATP5B;PRDX5;TSPAN8;TSPAN6;ATP5D;PSAP;CYC1;PLTP;CD99;TXNDC5;STARD10;IDH2;…
Hypoxia C0242184 human GSE4630 sample 250	132/349	6.41137e-45	5.12299e-44	0	0	5.83917	594.184	RPL5;EIF4A1;SCARB1;SPARC;RPL3;TFRC;PLOD1;IFI30;ACTG1;PSMD8;RPS15;PNP;ARHGDIA;CFL1;ARHGDIB;RPL35;HMGN2;B2M;RPS13;TGM2;RPS9;RPS8;CYBB;PGD;SDHB;CYP27A1;NCL;UQCRC1;VDAC3;SRSF2;PFN1;ATP6V0D1;PPIB;PSMD11;MGST3;LPL;ATP5I;COX7A2;ATP5H;MRPL12;ATP5O;CORO1A;HSP90B1;LDHB;PSAP;APOE;CYC1;S100A11;DECR1;XBP1;HSPA5;FUS;UBAC1;CS;RPS28;DAB2;ARPC2;UQCRQ;RPL27A;EIF4G2;RPS23;ARF1;HSP90AB1;ARPC1B;CLTA;AKR1B1;DBI;ATP5G3…
MELAS - Mitochondrial myopathy, encephalopathy, lactic acidosis and stroke-like episodes C0162671 human GSE1462 sample 102	89/169	1.14005e-44	9.02362e-44	0	0	10.5174	1064.18	COX7B;SLC25A3;TFRC;FHL1;HBB;AKR1B1;DBI;HMGB1;ENO3;RPL6;RPS15;RPL7A;CHCHD2;DEPTOR;MB;FTH1;RPL35;UQCRFS1;RPS13;PGM1;COX8A;APOBEC2;ACTN3;TPM3;TNNC1;TNNC2;PGAM2;RPL13A;NDUFC2;RPSA;NDUFC1;HBA1;DUSP26;MLF1;EEF1G;PLA2G16;ACTA1;PPP1R3C;NDUFS7;GPD1;SNURF;POLR1D;TXNIP;RPL27;CASQ1;SLC25A12;SMPDL3A;GAPDH;MYH6;ATF4;MYH7;POPDC3;TMED10;UQCRB;MAOA;MGST3;RPL12;NDUFB4;AK1;NDUFB3;NDUFB2;ATP5J;NDUFB1;UQCR10;NDRG2;AT…
Cystic Fibrosis C0010674 mouse GSE769 sample 428	115/275	2.31624e-44	1.81619e-43	0	0	6.85867	689.116	RPL5;SPARC;ACAA2;CD81;HP;LAPTM4A;LGALS1;CHCHD3;LAMP1;BSG;ENPP2;B2M;NOMO1;GAMT;GRCC10;ADIPOQ;EID1;S100A6;MYADM;TXNIP;CYP2E1;FKBP4;CFD;COPB2;FKBP2;TMED10;LYZ2;LPL;ATP5O;FBLN2;UQCRH;C3;VTN;MARC2;PCBP2;SERPINH1;APOE;IGFBP6;CYC1;PLTP;S100A11;SPTBN1;RPL41;GSTM2;GSTM1;RARRES2;CAV1;CHCHD10;ASNS;CIDEC;REEP5;UQCRQ;GNAS;HAMP;ITM2B;CLIC4;DBI;HBA-A1;CTSS;GHR;RPL7A;SERP1;NNT;TMSB4X;CTSD;AASS;ANXA2;GPX3;PABPC4;…
nephronophthisis DOID-12712 mouse GSE6113 sample 942	119/293	2.68015e-44	2.08208e-43	0	0	6.53504	655.647	PECR;ACAA2;ACSM1;CISD1;ECI3;ENO1;COX6A1;MPC1;FTH1;LAMP2;ENPP2;ACAD11;PHYH;HGD;ECH1;ACOT13;SDHC;SDHA;UPB1;TUBA4A;ATP5J2;POR;PPA2;SLC27A2;PVALB;RETSAT;NDUFB11;ZFP503;ATP5J;COX7A2;ATP5H;MRPL12;ATP5O;PRDX3;APOO;PRDX5;APOM;ATP5D;ESD;PGK1;NDUFV3;PCK1;NDUFV2;HAO2;DECR1;ADHFE1;FUCA1;GOT2;CHCHD10;PRDX6;GLUD1;ALDH6A1;DAB2;AMACR;TCN2;PPP1R1A;PAH;ACO1;ACO2;SLC22A8;SLC22A7;ITM2B;COX7B;ACADVL;HIBADH;ETFB;ATP5G…
hepatocellular carcinoma DOID-684 human GSE57957 sample 660	117/286	6.00097e-44	4.61909e-43	0	0	6.61008	657.847	ERRFI1;ACAA2;CCNI;CD81;GHITM;ENO1;ENO3;ACTG1;RGS2;LIPC;MPC1;PDK4;GAMT;UGT2B10;PHYH;G6PC;ACSL1;IGFBP3;ECH1;SERPINF2;RNASE4;MAT1A;PLA2G16;RBP4;PPP1R3C;CYP2E1;IGFALS;ATF5;LY6E;NNMT;PTTG1IP;NDRG2;NDRG1;PRDX3;VTN;LDHA;MUSTN1;COBLL1;CD14;PCK1;SLC38A2;DECR1;SLC10A1;RARRES2;GOT2;IDH2;H19;GLUD1;TF;ALDH6A1;BHMT;CPS1;CYP1A2;ECHDC2;HAMP;FERMT2;SERPINA11;ACADVL;SERPINA1;TAT;LECT2;HBB;AKR1B1;C8B;PEPD;ASGR1;FTC…
Hepatitis, Autoimmune C0241910 mouse GSE867 sample 230	103/227	8.95841e-44	6.83283e-43	0	0	7.89179	782.243	RPL5;ACAA2;KDELR1;AQP8;PARK7;CXCL13;COX6A1;LGALS1;LAMP1;FTH1;LONP2;B2M;IGFBP1;ACLY;AZGP1;UQCRC2;CYP2E1;LY6E;LYZ2;HIF1A;ADIPOR2;RTN4;ZFP36L1;C3;HSD11B1;SERPINA3C;HPX;BAG3;ESD;SNX9;APOE;APOB;HAO2;S100A10;NDFIP1;GSTM1;AMBP;EPHX1;MARCH6;CP;RPS28;TCN2;ARPC2;FASN;ALB;REEP6;HRG;HAMP;ITM2B;PIGR;CLTA;HBA-A1;SERPINA6;CTSS;ALDH2;TMSB4X;ME1;AASS;GLRX3;ARG1;BHMT2;AKR1A1;USMG5;APOA1;ELOVL6;F2;DCN;PSMA6;ALDH1A1…
Zaire ebolavirus DOID-4325 human GSE31747 sample 497	117/287	9.18056e-44	6.93918e-43	0	0	6.57082	651.147	CYFIP1;SPARC;CD81;ATP5C1;ENO1;IFI30;RPL6;EEF1B2;LAMP1;ARHGDIA;HMGN2;SLC16A3;RPS9;TPM4;RPS8;ATP1B3;SDHD;SDHA;EEF1A1;EID1;RAB31;NCL;UQCRC1;ERP29;TXNIP;VCL;ATP6V1A;FKBP2;UQCRB;INSIG1;COX7A2;PTTG1IP;ATP5H;ATP5O;GNS;CORO1A;RTN4;LDHA;SNX2;EPB41L2;PSAP;APOE;CD14;CD99;FUCA1;NONO;ZWINT;UQCRQ;ARPC3;RPL27A;GNB2;CALU;CALM2;ITM2B;LGMN;YWHAB;GDI2;ATP5G3;COX7C;RPS4X;LASP1;CTSL;TMSB4X;MRC1;RAC2;ME1;NPTN;CTSH;UQC…
Malignant Melanoma C0025202 human GSE3189 sample 117	108/250	2.45057e-43	1.83574e-42	0	0	7.23791	710.146	RPL5;IFITM2;SPARC;RPL3;F13A1;CLU;AQP1;MYLK;RPS15;EEF1B2;GJA1;LAPTM4A;EFEMP1;DPYSL2;B2M;RPS13;RPS9;IGFBP5;RPS8;RPL23;ADIPOQ;TPM1;ATP1B3;RPSA;ATP1B1;NISCH;EEF1A1;CLDN5;AZGP1;CRISPLD2;SPARCL1;TXNIP;RPL27;S100A4;RPL26;CFD;NNMT;CFH;EPAS1;FBLN2;NDRG1;ATP5L;C3;CYB5R3;TSPAN8;IGFBP7;RPL41;CIDEC;RPS28;COL1A2;CXCL12;NACA;RPL27A;PAM;ITM2B;RPS24;RPS23;FBN1;SYNM;FHL1;HBB;COX7C;RPS4X;RPL7A;ALDH2;TMSB4X;ANXA2;MM…
Dehydration C0011175 rat GSE4130 sample 210	124/322	3.33446e-43	2.47576e-42	0	0	5.99221	586.079	RPL5;CCNI;NDUFA11;TRIL;AQP4;LOC100360491;CLU;RPL6;RPS15;LAPTM4B;GJA1;LAPTM4A;CHCHD2;DPYSL2;ENPP2;RPL35;LOC100134871;HMGN2;FADS1;GAMT;SRRM2;RGD1559896;RNASE4;RPSA;ATP1B2;SDHA;TUBA4A;ATP5J2;EEF1A1;ACLY;RBP4;BIN1;RPL27;RPL26;FKBP9;ND3;CFH;SDC4;NDUFB10;LYZ2;ATP5H;VTN;GNG10;PSAP;PGK1;EIF4EBP2;MBP;APOE;GSTM1;UQCC2;RARRES2;PRDX6;CLK1;GLUD1;COL1A2;CNIH1;PPP1R1A;NACA;FXYD1;FAT1;RSRP1;RPS24;ITM2C;GPI;COX7B…
Lung Injury C0273115 human GSE1541 sample 67	129/346	4.08242e-43	3.00452e-42	0	0	5.69724	556.077	NCKAP1;AHCYL1;CCNI;ZFAND5;GHITM;PARK7;ACTG1;EEF1B2;LGALS3;LAPTM4A;CHCHD2;LAMP1;DPYSL2;FTH1;CYP1B1;RPL35;RPS13;CAST;IGFBP3;TPM1;TALDO1;ATP1B3;SDHB;PDIA6;ACLY;MORF4L2;VDAC3;CMPK1;ERP29;PPIB;VCL;PRR13;ATF4;MACF1;RTN3;EPAS1;NDUFB11;CUL3;ATP5O;HIF1A;GABARAP;ACACA;RTN4;MYL12B;HSP90B1;C3;GNG10;UBB;BAG3;ATP5E;PCBP2;S100A11;PRNP;RPL41;GOT1;CNIH1;CPS1;RPL27A;FAT1;CHMP2A;ITM2B;RPS24;EIF4G2;RPS23;SLC25A3;DDX…
Tendonopathy 971 human GSE26051 sample 470	114/278	5.77722e-43	4.21486e-42	0	0	6.62817	644.637	APP;IFITM2;STEAP4;CD81;IFI30;CLU;SAT1;RPL35;MYOZ1;MEF2C;SCARA5;ACTN2;TMOD4;APLP2;CYBB;HFE2;TUBA4A;KLHL41;CCDC80;PPP1R3C;SLPI;MYL1;MYL2;MYL3;TXNIP;ND3;CFD;CFH;CFI;AK1;HTRA1;ATP5I;ATP5O;NDRG2;C3;CYB5R3;UBB;CMYA5;PSAP;CD14;PLTP;SERF2;NEB;TMEM110;MYLPF;H19;RPS28;DAB2;HRC;LGMN;MYOM1;SERPINA1;GDI1;TCF25;HBB;PYGM;YBX3;CSRP3;YWHAQ;ALDH2;MB;MRC1;TIMP3;SH3BGRL3;ANKRD2;PGM1;MYBPC1;APOBEC2;MYBPC2;GPX3;TNNC1;…
Duchenne muscular dystrophy (DMD) C0013264 mouse GSE1472 sample 62	122/315	8.01318e-43	5.79574e-42	0	0	6.0435	585.797	SPARC;PARK7;AMOT;PPP1CB;LAPTM4A;CHCHD3;FTH1;ARHGDIA;VPS35;KPNA3;MAP2K3;GRCC10;PHYH;POSTN;SERPINF1;TPM2;ECH1;ADIPOQ;ACOT13;ACYP2;SDHC;SDHD;SDHA;SDHB;MYL2;MYL3;EEF1A2;TMEM126A;UQCRC1;UQCRC2;CYP2E1;ATF5;FKBP4;ATF4;CFD;RTN2;UQCRB;SAR1B;NDUFB11;MGST1;UQCRH;PRDX3;PRDX5;ESD;CYC1;NDUFV2;TXNDC5;DMPK;UBE2B;CHCHD10;ASNS;COQ9;DNAJC15;COL1A1;CS;GLUD1;RPS28;COL1A2;FASN;FXYD1;COX7B;ARF1;HSP90AB1;BRK1;HBA-A1;ETF…
Parkinson's disease DOID-14330 human GSE19587 sample 741	148/442	8.47437e-43	6.07692e-42	0	0	4.85325	470.154	IPO13;IFITM3;MTCH1;EIF4A1;RPL3;AHCYL1;IFITM2;TFRC;CD81;PITPNB;ENO1;FGF1;COX6A1;CLU;MYLK;AQP1;RPS15;C4A;LGALS3;CHCHD2;LGALS1;CAPNS1;MPRIP;APMAP;PIP4K2A;RPL35;VPS35;HMGN2;FADS1;TALDO1;RPSA;ACTN4;ATP1B2;SDHA;ATP5J2;NISCH;CLDN5;PLA2G16;BIN1;NCL;UQCRC1;TXNIP;VDAC2;ANAPC5;RPL26;SRSF5;ATP6V0D1;PPIB;ISCU;SDC4;EPAS1;MGST3;HTRA1;PTTG1IP;DTX4;ADIPOR2;NDRG1;GABARAP;C3;FAM171A1;ATP5B;LDHA;CYB5R3;PSAP;CD99;S10…
Sjogren's syndrome DOID-12894 human GSE23117 sample 888	137/393	6.83161e-42	4.85739e-41	0	0	5.1397	487.177	IFITM3;MTCH1;EIF4A1;RPL3;NDUFA11;CD81;PEBP1;PARK7;COX6A1;CLU;PSMD8;RPS15;LGALS3;CHCHD2;FCGRT;FTH1;RPL35;RPS13;RPS9;RPS8;AMY1A;RPL23;ECH1;SHISA5;RPSA;ATP1B1;AZGP1;CSNK2B;UQCRC1;ERP29;VDAC2;TAGLN2;PFN1;PPIB;ND2;VPS28;ATF4;CFD;RTN3;NDUFB11;HTRA1;ATP5J;DTX4;NDRG1;GABARAP;UQCRH;ATP5B;PRDX5;ATP5E;PSAP;ATP5D;CYC1;PLTP;CD99;FUCA1;STARD10;CHCHD10;UQCRQ;NACA;GNB2;CHMP2A;PEMT;RPS24;LGALS3BP;GPI;ARF1;SLC25A3…
Polycystic Ovary Syndrome C0032460 human GSE5090 sample 308	112/275	7.04978e-42	4.97039e-41	0	0	6.54521	620.195	IFITM3;CYFIP1;EIF4A1;IFITM2;RPL3;TFRC;HP;ENO1;RPL6;MYLK;ACTG1;EEF1B2;C4A;LIPE;GJA1;LAPTM4A;CHCHD2;PNP;CFL1;ENPP2;PIEZO1;PDIA3;MAP2K3;RPS9;POSTN;RPS8;SERPINF1;IGFBP3;PDIA6;EEF1A1;PPP1R3C;CRISPLD2;SRSF2;SPARCL1;RPL27;SRSF5;PPIB;ATF4;NNMT;SDC4;UQCRB;INSIG1;HIF1A;CORO1C;C3;IGFBP7;CD14;PCK1;XBP1;HSPA5;GADD45A;GFPT2;CIDEA;CS;COL1A2;CXCL12;RGCC;COL5A1;NACA;RPL27A;FASN;CAPRIN1;ID1;ID3;RPS23;CLIC4;ARF1;SL…
type 2 diabetes mellitus DOID-9352 human GSE13760 sample 882	134/380	1.27171e-41	8.8914e-41	0	0	5.22597	492.107	CYFIP1;PITPNB;ZFAND5;GHITM;PARK7;CLU;ACTG1;PPP1CB;CHCHD2;LGALS1;MPC1;DPYSL2;FTH1;CFL1;CAPN2;PLS3;TNS3;GYG1;CAST;POSTN;TPM4;TPM2;ATP1B3;EID1;MORF4L2;S100A6;SPARCL1;S100A4;MATR3;RIN2;ISCU;VCL;DDX5;TMED10;MAOB;UQCRB;EPAS1;MGST3;IQGAP1;HIGD1A;MYL12B;CORO1C;LDHB;GNG10;LDHA;CYB5R3;RAP1A;PDCD10;CALD1;MUSTN1;PRKCDBP;IGFBP6;S100A10;PRNP;CAV2;MCAM;CAV1;NEK7;CRIM1;ARPC5;GNG12;MARCH6;CLK1;CNIH1;PPT1;RSRP1;CA…
Rotavirus infection of children C1442797 human GSE2729 sample 43	118/307	4.74134e-41	3.28759e-40	0	0	5.95762	553.163	RPL5;SPARC;RPL3;GMFG;PDCD6;ICAM2;F13A1;IFI30;CLU;RPL6;ACTG1;EEF1B2;CAPNS1;ARHGDIB;RPL35;RPS13;ST6GAL1;ATP6V0E1;RPS8;RPL23;SACM1L;APLP2;ECH1;PGD;TUBA4A;ATP5J2;EEF1A1;NCL;ERP29;TXNIP;RPL27;TAGLN2;TLN1;PFN1;VCL;SKAP2;CORO1A;MYL12A;GABARAP;MYL12B;PRDX2;LDHB;PSAP;S100A11;CD99;S100A10;CTSA;ARPC5;RPS28;PTPRC;ARPC2;ARPC3;NACA;RSRP1;CALM1;CALM2;RPS24;RPS23;YWHAB;ARPC1B;GDI2;HBB;CLTA;ATP5G3;COX7C;RPS4X;LAS…
Malignant mesothelioma of pleura C0812413 human GSE2549 sample 118	94/203	5.8479e-41	4.02163e-40	0	0	8.16121	756.054	RPL5;SRPX;GMFG;FHL1;HBB;F13A1;PARK7;IFI30;RPL6;GHR;RPS4X;LGALS3;RPL7A;LAPTM4A;RGS2;CTSL;MPC1;ADAMTS1;FTH1;TMSB4X;MRC1;ENPP2;B2M;CTSC;JAK1;CD53;CPA3;SRGN;ANXA1;ACSL1;MMD;GPX3;RPL23;SERPINF1;NCOA4;ADIPOQ;ATP1B3;RPS3A;HBA1;REXO2;DCN;EEF1A1;SFRP4;PSMA6;CRISPLD2;CMPK1;SPARCL1;CD48;S100A4;PLIN1;ISCU;ATF4;CFD;C1QA;DDX5;PCOLCE2;MAOA;DPT;LPL;FSTL1;TOB1;MYL12A;THBS4;C3;LIMA1;CYB5R3;RPS15A;C7;PRKAR2B;STOM;R…
Parkinson's disease DOID-14330 human GSE19587 sample 496	129/361	8.39024e-41	5.7231e-40	0	0	5.3244	491.33	IFITM3;MTCH1;AHCYL1;GMFB;SPARC;RPL3;TFRC;CD81;TRIL;PEBP1;ENO1;PARK7;COX6A1;FGF1;CLU;AQP1;MYLK;ACTG1;RPS15;C4A;GJA1;LAPTM4A;LGALS1;EFEMP1;FTH1;CFL1;RPL35;VPS35;FADS1;RPSA;ATP1B2;NISCH;EEF1A1;PLA2G16;RAB31;SPARCL1;TXNIP;SRSF5;ISCU;MACF1;RTN3;MAOB;SDC4;HTRA1;SLC1A3;GMPR;PTTG1IP;HIGD1A;HIF1A;NDRG1;GABARAP;ATP5L;C3;FAM171A1;LDHB;CYB5R3;PSAP;ST3GAL5;CD99;GSTM2;GADD45A;MSN;DCLK1;GLUD1;RPL27A;FXYD1;FAT1;…
Dental cavity, complex C0399396 human GSE1629 sample 175	137/401	9.1627e-41	6.1996e-40	0	0	4.98171	459.268	RPL5;APP;RPL3;SPARC;CCNI;ZFAND5;PEBP1;PARK7;CLU;ACTG1;RPS15;LGALS3;GJA1;LAPTM4A;CHCHD2;LGALS1;DPYSL2;ENPP2;CYP1B1;RPL35;PLS3;VPS35;HMGN2;RPS13;RPS9;RPS8;IGFBP3;RNASE4;ATP1B1;EEF1A1;EID1;PLA2G16;CRISPLD2;MORF4L2;NCL;CSNK2B;S100A6;TXNIP;VDAC2;RPL27;MATR3;RPL26;FKBP9;VPS28;ISCU;GLO1;MGST3;HTRA1;COX7A2;HIGD1A;FBLN2;GABARAP;RTN4;LDHB;CYB5R3;UBB;IGFBP6;SLC38A2;IVNS1ABP;RPL41;GSTM2;NDFIP1;GSTM1;ST13;CAV…
Uterine leiomyoma C0042133 human GSE2725 sample 399	125/342	9.63599e-41	6.46768e-40	0	0	5.50872	507.576	IFITM3;MTCH1;OXTR;IFITM2;CCNI;PARK7;SAT1;RPL6;CNDP2;EEF1B2;LGALS3;GJA1;EFEMP1;FCGRT;DPYSL2;ENPP2;HMGN2;B2M;TNS3;RPS13;SERPINF1;IGFBP3;TPM1;PCOLCE;PDIA6;SFRP4;IFI27;SLPI;CRISPLD2;CSNK2B;SLCO2A1;S100A6;TXNIP;S100A4;RPL26;LETMD1;PPIB;DDX5;TMED10;MAOB;GLO1;HTRA1;DPT;PTTG1IP;DTX4;NDRG1;MYL12B;C3;FAM171A1;CYB5R3;C7;TSPAN8;IGFBP7;IGFBP6;PLTP;RPL41;XBP1;HSPA5;RARRES2;CXCL12;COL5A1;ID1;ECHDC2;AMOTL2;CD24;…
Familial hypophosphataemic rickets C0733682 mouse GSE868 sample 172	121/324	1.43157e-40	9.53245e-40	0	0	5.69244	522.251	ANKRD13C;APP;KDELR1;ATP5C1;COX6A1;RPL6;CNDP2;LAPTM4A;FTH1;LAMP2;ENPP2;LONP2;CAR14;HGD;ECH1;ACOT13;COL4A2;LACTB2;COL4A1;SRSF2;CYP2E1;TLN1;CFD;SLC26A1;SDC4;NDUFB10;COX7A2;PTTG1IP;ATP5O;NDRG1;UQCRH;KNG1;PRDX5;ADH1;LDHA;ATP5E;PCBP2;PCK1;SPTBN1;NUS1;RPL41;IDH2;CIDEB;CHCHD10;MSN;MARCH6;COL1A1;RPS28;COL1A2;UQCRQ;FASN;PAH;SFXN1;YWHAB;SLC2A2;DBI;SERPINA6;COX7C;AP2A2;SCPEP1;RPL7A;SERP1;GM2A;CTSL;SLC22A18;T…
polycystic ovary syndrome DOID-11612 human GSE8157 sample 880	110/275	2.95153e-40	1.94987e-39	0	0	6.34293	577.34	IFITM3;MYLK2;MTCH1;IFITM2;CISD1;ATP5C1;COX6A2;RPS15;PDK4;MACROD1;RPL35;MYOZ1;HMGN2;MYOZ2;KPNA3;SCN1B;RBFOX1;ACSL1;TMOD4;CACNA2D1;TALDO1;MYL1;MYL2;MYL3;SPARCL1;TXNIP;VDAC2;RPL27;RPL26;ND3;ATF4;PFKFB3;NDUFB11;LPL;ATP5H;GABARAP;UQCRH;MYL12B;ATP5L;LDHB;TSPAN8;UBB;CMYA5;RPL41;GOT1;ANKRD23;CRIM1;CHCHD10;PRDX6;TMEM110;CS;H19;FXYD1;GNAS;PAM;RPS24;RPS23;MYOM1;SIX1;ATP2A2;JPH1;RPS4X;MB;TMSB4X;SUMO2;FAM21C;…
facioscapulohumeral muscular dystrophy DOID-11727 human GSE15090 sample 540	99/228	4.87166e-40	3.19322e-39	0	0	7.27382	658.426	RPL5;CISD1;AQP4;RPL6;PPP1CB;EEF1B2;LAPTM4B;CFL2;PDK4;MYOZ2;KPNA3;RPS13;PHYH;ACTN3;PPTC7;ACSL1;HFE2;SYPL2;ATP1B1;TUBA4A;KLHL41;PPP1R3C;TXLNB;MYL3;UQCRC1;VDAC3;TXNIP;RPL27;RPL26;ND3;FKBP3;RTN2;PFKFB3;NDUFB11;LSMEM1;ATP5J;NREP;ATP5O;MYL12A;RTN4;MYL12B;TSPAN8;BAG3;NDUFV3;CACNA1S;CYC1;HHATL;ADHFE1;ANKRD23;IDH2;DDIT4L;RPL3L;PKIA;FXYD1;ACO2;RPS24;ACADVL;LRRC39;SIX1;JPH1;LMOD3;RPS4X;CSRP3;ALDH2;MYO18B;AC…
Dehydration C0011175 rat GSE3110 sample 443	107/263	5.37037e-40	3.49282e-39	0	0	6.51876	589.443	RPL5;IFITM2;RPL3;AQP4;CLU;RPL6;RPS15;LAPTM4B;GJA1;LAPTM4A;LGALS1;CCND2;RPL35;LOC100134871;HMGN2;FADS1;SRRM2;PHYH;RPS9;RPS8;RGD1559896;RPSA;ATP1B2;EEF1A1;RBP4;IFI27;TXNIP;RPL27;LOC100911177;MATR3;RPL26;FKBP9;SRSF5;ND3;ISCU;DDX5;CFH;LYZ2;ZFP36L1;VTN;PSAP;GSTM1;FUS;RARRES2;GLUD1;COL1A2;PPP1R1A;NACA;RPL27A;FAT1;ID3;ITM2B;RPS24;RPS23;ITM2C;HSP90AB1;HIBADH;HBB;RPS4X;PPP3CA;RPL7A;NNT;TMSB4X;IDS;TIMP3;CT…
Cushing Syndrome C0010481 human GSE4060 sample 1	111/284	1.77928e-39	1.14832e-38	0	0	6.10513	544.728	IFITM3;MTCH1;SCARB1;AHCYL1;IFITM2;RPL3;PEBP1;MTFR1L;PARK7;ACTG1;RPS15;C4A;LAPTM4A;CHCHD2;CAPNS1;BSG;CFL1;HMGN2;FADS1;SRRM2;GABARAPL1;RPS9;DGAT1;IGFBP5;ECH1;ADIPOQ;ATP1B3;POR;COL4A2;CSNK2B;SLCO2A1;TXNIP;PPIB;ND3;ND2;ISCU;ATF4;EPAS1;MGST1;GABARAP;C7;UBB;CYP11A1;IGFBP7;IGFBP6;CYC1;CD99;TXNDC5;CTSA;RPL41;GSTM2;GSTM1;TMEM50A;RARRES2;IDH1;EPHX1;CS;H19;STAR;ID1;GNB1;GNAS;DHCR7;PAM;LGALS3BP;GPI;SRPX;SLC2…
endometriosis DOID-289 human GSE6364 sample 947	133/391	2.34932e-39	1.50464e-38	0	0	4.93971	439.371	ERRFI1;RPL3;KDELR1;CD81;PEBP1;SAT1;LAPTM4A;CAPNS1;LAMP1;MPC1;ARHGDIA;CFL1;CYP1B1;PLS3;GABARAPL1;HGD;RPS8;IGFBP3;APLP2;TALDO1;RPSA;IFI27;ERP29;TXNIP;VDAC2;PFN1;PPIB;KPNB1;ATP6V1A;RTN3;UQCRB;MGST3;RPN1;MGST1;ATP5I;APCDD1;HIF1A;NDRG1;GABARAP;MYL12B;C3;SDCBP;PRDX5;CYB5R3;TSPAN8;ATP5E;PSAP;IGFBP7;S100A11;CTSA;IVNS1ABP;NUS1;XBP1;NDFIP1;TRAPPC1;GADD45A;EPHX1;CHCHD10;MSN;IGF1;H19;GLUD1;COL1A2;RSRP1;RGL1;…
Uterine leiomyoma C0042133 human GSE2724 sample 225	122/338	3.8695e-39	2.45948e-38	0	0	5.39301	476.999	IFITM3;IFITM2;CCNI;PEBP1;SAT1;CNDP2;EEF1B2;LGALS3;GJA1;LAPTM4A;RGS2;EFEMP1;CAPNS1;LAMP1;FCGRT;DPYSL2;HMGN2;B2M;TNS3;RPS13;PDGFRA;POSTN;RPS8;SERPINF1;IGFBP3;TPM1;RNASE4;PCOLCE;ACTN4;NISCH;EEF1A1;CRISPLD2;MXRA8;S100A6;TXNIP;S100A4;FKBP9;PPIB;DDX5;GLO1;HTRA1;DPT;PTTG1IP;ZFP36L2;MYL12B;C3;CYB5R3;C7;IGFBP7;IGFBP6;PLTP;CD99;RPL41;ST13;RARRES2;IGF1;DNAJC15;RPS28;RGCC;NACA;RPL27A;FXYD1;ID1;ECHDC2;AMOTL2;…
Duchenne muscular dystrophy DOID-11723 human GSE6011 sample 674	100/237	4.21925e-39	2.66161e-38	0	0	6.91883	611.355	ECI2;ZFAND5;UBE2D1;AQP4;ENO3;MPZ;BSG;PDK4;CAPN3;KPNA3;SCN1B;PDK2;GAMT;PHYH;ACSL1;ECH1;PHKA1;TUBA4A;PPP1R3C;GPD1;TXNIP;HRASLS;PFKFB3;MAOB;HPN;DCUN1D2;LPL;GMPR;PPP1R3A;CACNA1S;CYC1;UBE2B;GOT1;GOT2;NEK7;INHBB;UBAC1;RPL3L;CS;RGCC;PPP1R1A;PKIA;ECHDC2;ACO2;PHTF2;ACADVL;GBE1;HBB;PYGM;SYNE2;GHR;PPP3CA;FYCO1;ALDH2;NNT;NMRK2;ACADM;HMGCS2;ITGB6;PGM1;IDH3A;ADSL;MYBPC2;DCXR;PGAM2;AMPD1;VEZF1;HBA1;MRPS7;PPM1B;…
Psoriasis vulgaris C0263361 human GSE6710 sample 444	116/310	5.03593e-39	3.15309e-38	0	0	5.698	502.474	RPL5;MTCH1;CCNI;CD81;F13A1;PEBP1;ACTG1;RPS15;EEF1B2;LGALS3;FADS2;LAPTM4A;LGALS1;EFEMP1;APMAP;DPYSL2;FTH1;CFL1;PLS3;FADS1;POSTN;ACSL1;RPS8;TPM2;ADIPOQ;TPM1;RNASE4;AZGP1;PPP1R3C;SPARCL1;TXNIP;S100A4;MATR3;RPL26;CFD;RTN3;CFH;SDC4;MGST3;INSIG1;GLO1;PTTG1IP;GABARAP;C3;HSD11B1;LDHB;SDCBP;CYB5R3;TSPAN8;SLC38A2;CD99;S100A10;ST13;CAV2;CAV1;GNG12;CIDEC;REEP5;NACA;RPL27A;DEGS1;CALM2;PAM;SYNM;GDI2;FHL1;TMEM4…
Hypertrophy, Left Ventricular C0149721 mouse GSE2459 sample 382	116/311	7.27704e-39	4.52255e-38	0	0	5.66846	497.782	RPL5;ISCA1;SLC27A1;ACAA2;ATP5C1;ENO3;CLU;CHCHD3;BSG;CAR14;ANKRD13A;NOMO1;GRCC10;PHYH;ECH1;ACOT13;ACYP2;SDHC;SDHD;SDHB;IFI27;MYL2;MYL3;UQCRC1;UQCRC2;FKBP4;SLC27A5;NDUFB10;UQCRB;MGST3;AK1;ATP5J;LPL;SLC38A10;COX7A2;MRPL12;ATP5O;GABARAP;PRDX5;ADH1;LDHA;APOH;ATP5E;CYC1;NDUFV2;DMPK;HSPA5;IDH2;CHCHD10;ASNS;COQ9;MARCH6;CS;REEP5;UQCRQ;HRC;ACO2;RPS23;TUBA8;PYGM;DBI;LDB3;ETFB;COX7C;YBX3;CSRP3;MAP1LC3A;ACADL…
cystic fibrosis DOID-1485 mouse GSE769 sample 1058	111/288	8.51254e-39	5.25148e-38	0	0	5.96582	522.96	RPL5;SPARC;ACAA2;CD81;HP;LGALS1;CHCHD3;LAMP1;BSG;ARHGDIB;ENPP2;B2M;NOMO1;GAMT;GRCC10;ADIPOQ;COL4A2;S100A6;MYADM;CYP2E1;TLN1;CFD;COPB2;FKBP2;TMED10;LYZ2;MGST1;LPL;ATP5O;FBLN2;UQCRH;C3;SERPINH1;APOE;IGFBP6;CYC1;PCK1;PLTP;S100A11;SPTBN1;RPL41;GSTM1;RARRES2;CAV1;CHCHD10;MSN;CIDEC;COL1A1;RGCC;TCN2;REEP5;UQCRQ;FASN;GNAS;ACO2;HAMP;ITM2B;ITGB1;CLIC4;ORM1;DBI;HBA-A1;CTSS;GM2A;TMSB4X;CTSH;TSPO;CTSD;ANXA2;G…
Vulvar intraepithelial tumor UMLS CUI-C0346210 human GSE5563 sample 967	107/270	9.69021e-39	5.93437e-38	0	0	6.23637	545.868	IFITM3;RPL3;CCNI;CD81;PEBP1;CLU;RPS15;EEF1B2;LGALS3;FADS2;GJA1;LAPTM4A;LGALS1;APMAP;DPYSL2;FTH1;RPS13;FADS1;RPS9;DGAT2;IGFBP5;ACSL1;SERPINF1;IGFBP3;ATP1B1;EEF1A1;SFRP4;S100A6;SPARCL1;TXNIP;S100A4;ND3;ND2;CFD;CFH;INSIG1;MGST1;HTRA1;RTN4;HSD11B1;SDCBP;CYB5R3;UBB;PSAP;IGFBP7;APOE;IGFBP6;CD99;S100A10;FDPS;RPL41;CAV1;EPHX1;CIDEA;IGF1;CS;CXCL12;RPL27A;FASN;ECHDC1;RPS23;FBN1;SLC25A3;ACADVL;FHL1;RPS4X;RP…
Viral cardiomyopathy C0264797 human GSE4172 sample 384	97/227	1.58899e-38	9.6606e-38	0	0	7.06417	614.831	IFITM3;IFITM2;NDUFA11;COX6A2;KLHL31;RPS15;PPP1CB;LGALS3;CHCHD2;LGALS1;BSG;PDK4;RPL35;B2M;MYOZ2;RPS13;RPS9;ACSL1;RPS8;ATP5J2;MYL2;MYL3;EEF1A2;UQCRC1;SPARCL1;RPL27;RPL26;ND2;CFD;NDUFB10;EPAS1;NDUFB11;ATP5J;ATP5I;COX7A2;ATP5L;PRDX2;CYB5R3;UBB;ATP5E;ATP5D;NDUFV3;RPL41;CAV1;CRIM1;CHCHD10;RPS28;UQCRQ;RPL27A;FXYD1;ID1;GNAS;RPS23;COX7B;ACADVL;PIGP;HSPB7;HBB;DBI;HSPB3;ATP5G3;COX7C;MB;HMGCS2;COX8A;GPX4;TNN…
Neurological pain disorder C0423704 rat GSE2636 sample 129	121/338	2.08266e-38	1.25709e-37	0	0	5.321	461.675	ACAA2;GDA;CD81;ATP5C1;PARK7;COX6A1;CLU;LGALS1;CAPNS1;MPC1;MPZ;BSG;CFL1;GYG1;CHCHD1;SCN1B;BNIP3L;MBNL2;ECH1;EBF1;ATP1B3;TUBA4A;CRISPLD2;CSNK2B;EEF1A2;SPARCL1;PFN1;FKBP3;PVALB;PSMD11;NDUFB10;MGST3;MYCBP2;COX7A2;ATP5H;ATP5O;KLC1;GABARAP;PRDX2;ATP5B;TSPAN8;ATP5E;ATP5D;MBP;APOE;CYC1;NDUFV2;PRNP;GSTM2;GOT1;IQSEC1;GNB1;FAT1;CYTB;CALM1;CALM2;COX7B;SLC25A3;UBXN1;HSP90AB1;YWHAB;TECR;CLTC;HBB;ATP5G1;PPP3CA;…
systemic lupus erythematosus (SLE) DOID-9074 human GSE36700 sample 512	111/294	8.34925e-38	5.00359e-37	0	0	5.76828	492.473	RPL5;MTCH1;SPARC;RPL3;CCNI;F13A1;PEBP1;PARK7;CXCL13;RPL6;RPS15;EEF1B2;GJA1;EFEMP1;ENPP2;RPL35;CCNL2;RPS13;RPS9;POSTN;RPS8;SERPINF1;RPSA;PCOLCE;EEF1A1;COL4A2;MYL1;COL4A1;RPL27;RPL26;ATF4;DDX5;NNMT;UQCRB;HTRA1;ATP5I;PTTG1IP;HIF1A;NID2;C3;LDHB;SERPINH1;CD99;TXNDC5;HSPA5;GFPT2;IGF1;COL1A1;RPS28;COL1A2;COL5A1;NACA;RPL27A;COL5A2;RSRP1;PAM;RPS24;RPS23;FBN1;SLC25A3;COL14A1;FHL1;COX7C;RPL7A;MB;MRC1;TIMP2;…
Leukemia, Acute Megakaryocytic C0023462 mouse GSE2433 sample 95	116/318	9.08329e-38	5.40488e-37	0	0	5.46988	466.536	IFITM3;NCKAP1;SCARB1;TFRC;LGALSL;HNRNPU;BZW1;SAT1;CNDP2;ACTG1;LGALS3;PNP;CNST;LGALS1;CCND2;CAPNS1;LAMP1;FTH1;ARHGDIA;LAMP2;CFL1;CAPN2;B2M;NOMO1;CPA3;MEF2C;TPM4;ATP1B3;PGD;TUBA4A;RRAGC;SDPR;ERP29;PFN1;PPIB;VCL;PRR13;ATP6V1A;RTN3;MAX;INSIG1;LYZ2;TWF2;LPL;PTTG1IP;CORO1A;MYL12A;GABARAP;HSP90B1;CALD1;PSAP;S100A11;SERF2;IDH1;IGF1;ARPC5;H19;EHD4;ARPC2;ALB;DEGS1;ESAM;LGMN;WDR1;YWHAB;ILK;ATP5G3;CTSS;ME1;N…
Asthma, allergic C0155877 mouse GSE2276 sample 348	104/262	9.34787e-38	5.52314e-37	0	0	6.24512	532.478	APP;RPL5;ERRFI1;ACAA2;ICAM2;HP;F11R;FGF1;AQP1;LAPTM4A;FTH1;BNIP3L;GABARAPL1;TMOD3;APLP2;RNASE4;NISCH;EEF1A1;CLDN5;SDPR;KCTD10;SPARCL1;TXNIP;CYP2E1;SRSF5;RIN2;ABCG1;VCL;CFD;MACF1;EPAS1;LYZ2;PTTG1IP;NREP;MYL12A;MYL12B;HSD11B1;UBB;PCBP2;APOE;IGFBP6;PLTP;SPTBN1;GSTM1;MCAM;CAV1;RDX;EPHX1;MSN;PRDX6;CLK1;PTPRB;RGCC;FXYD1;ID1;AMOTL2;SERINC3;FERMT2;ITM2B;RPS23;ITGB1;CLIC4;ALAS2;FHL1;HBA-A1;UBL3;ALDH2;TIMP…
Alcohol poisoning C0392620 rat GSE3311 sample 288	119/333	1.06632e-37	6.25624e-37	0	0	5.30162	451.335	APP;RPL5;EIF4A1;RPL3;AQP8;GDE1;RPL6;RPS15;EEF1B2;FTH1;GYG1;RPS13;RPS9;RPS8;AMY1A;RPL23;ECH1;RNASE4;RPSA;EEF1A1;UQCRC1;SRSF2;VDAC2;TAGLN2;LOC100911177;RPL26;SRSF5;PPIB;SQSTM1;ND2;ATF4;DDX5;SLC38A10;MRPL15;MYL12A;GABARAP;HSP90B1;ATP5B;MARC2;PCBP2;EIF4EBP1;CYC1;RPL41;XBP1;HSPA5;FUS;NONO;CHCHD10;RCL1;GLUD1;NACA;PAH;CYTB;RPS23;SLC25A3;UBXN1;GDI2;CLTA;GPT;ATP5G3;RPS4X;RPL7A;TMSB4X;UQCRFS1;SLC37A4;CTSB;…
Obesity C0028754 mouse GSE4692 sample 319	114/309	1.11921e-37	6.52093e-37	0	0	5.56478	473.468	RPL5;FAM49B;SLC27A1;RPL3;STEAP4;IFI30;ENO3;CLU;RPL6;ACTG1;RPS15;EEF1B2;ARHGDIB;PDK4;RPL35;CCNL2;RPS13;SRRM2;DGAT2;DGAT1;ACSL1;RPS8;SHISA5;SDHA;TUBA4A;MYL1;GPD1;RPL27;RPL26;CYP2E1;ABCG1;PVALB;LY6E;LYZ2;MGST1;ZFP36L1;PRDX3;SNX2;ATP5E;PCBP2;CYC1;DECR1;XBP1;ARPC5;CIDEC;MYLPF;RPS28;CXCL12;ECHDC1;NABP1;ACO2;RPS24;RPS23;ACADVL;BTG1;HSP90AB1;HIBADH;SLC7A10;TSPAN12;CTSS;SERP1;ACADL;ALDH2;TMSB4X;RAC2;ME1;U…
RA (rheumatoid arthritis) C0003873 human GSE1919 sample 110	115/314	1.20884e-37	6.99461e-37	0	0	5.50246	467.742	RPL5;RPL3;CCNI;CLU;AQP1;RPS15;EEF1B2;C4A;LIPE;DPYSL2;RPL35;FADS1;GABARAPL1;RPS9;RPL23;APLP2;ADIPOQ;RNASE4;ACTN4;CLDN5;ACLY;RBP4;COL4A2;NCL;GPD1;SPARCL1;TXNIP;RPL27;FKBP4;ATF4;CFD;NNMT;CFH;SDC4;MAOA;LPL;ATP5I;ATP5O;ADIPOR2;FBLN2;ZFP36L2;LDHB;CYB5R3;PCBP2;PSAP;EIF4EBP1;APOE;IGFBP6;PCK1;RPL41;HSPA5;GADD45A;INHBB;RPS28;NACA;FASN;ID1;ID3;RPS24;RPS23;SLC25A1;SRPX;BTG1;HSP90AB1;GBE1;FHL1;HBB;AKR1B1;COX7…
melanoma in situ UMLS CUI-C0346040 human GSE4587 sample 980	133/404	1.29615e-37	7.4484e-37	0	0	4.69931	399.142	RPL5;MTCH1;RPL3;IFITM2;SPARC;CCNI;CD81;LGALSL;AQP1;EEF1B2;LAPTM4A;LAMP1;DPYSL2;PLS3;HMGN2;CPA3;RPS9;POSTN;SCARA5;ACSL1;SERPINF1;IGFBP3;ADIPOQ;RPSA;ATP1B3;PCOLCE;ATP1B1;TUBA4A;NISCH;AZGP1;CCDC80;SLPI;COL4A2;COL4A1;MYADM;TXNIP;VDAC2;SRSF5;PPIB;ND2;ISCU;ATF4;CFD;UQCRB;SDC4;HTRA1;LPL;APCDD1;HIF1A;NDRG1;ZFP36L2;RTN4;ATP5B;CYB5R3;TSPAN8;IGFBP7;SLC38A2;CD99;S100A10;CAV2;CAV1;COL1A1;CS;COL1A2;COL5A1;NACA…
Thrombocytopenia C0040034 mouse GSE2527 sample 253	127/374	1.59873e-37	9.12475e-37	0	0	4.91407	416.352	IFITM3;CYFIP1;NCKAP1;WIPF1;GDA;LGALSL;GHITM;CLU;SAT1;CNDP2;ACTG1;LGALS3;RNF115;PNP;CNST;LGALS1;CAPNS1;ARHGDIA;LAMP2;CFL1;CAPN2;CAPN3;B2M;NOMO1;PDIA3;RSAD2;TPM4;SHISA5;TALDO1;HFE2;ACTN4;PDIA6;TUBA4A;PLA2G16;SDPR;ATP6V0D1;PPIB;PRR13;ATP6V1A;CSF1R;RTN3;MAX;LYZ2;LPL;PTTG1IP;NDRG1;CORO1A;GABARAP;HSP90B1;PRDX5;PDCD10;PSAP;S100A11;S100A10;FDPS;HSPA5;GADD45A;IDH1;GLMP;PRDX6;ZWINT;EHD1;EHD4;REEP5;CALM1;LG…
Nephrolithiasis C0392525 mouse GSE10162 sample 187	118/330	2.03159e-37	1.15169e-36	0	0	5.30442	448.154	ACAA2;ACSM1;GHITM;PARK7;COMT;AQP1;CNDP2;EEF1B2;FAM134B;CHCHD2;LGALS1;LAMP1;FCGRT;MPC1;ARHGDIA;ENPP2;CAR14;VPS35;ACAD11;DGAT2;G6PC;ACSL1;IGFBP3;RNASE4;PPA2;IFI27;TMEM126A;UQCRC2;ADTRP;HPD;RETSAT;MGST3;GLO1;MGST1;LPL;COX7A2;HSD11B1;PRDX2;DPP7;PSAP;PCK1;S100A11;DECR1;PRNP;XBP1;GOT1;STARD10;CHCHD10;GLUD1;ALDH6A1;RSRP1;ID3;DEGS1;SLC22A8;SERINC3;PAM;LGMN;ACADVL;PZP;SLC2A2;DBI;ETFB;DHTKD1;SCPEP1;ACADL;G…
invasive ductal carcinoma DOID-3008 human GSE5764 sample 626	119/335	2.10917e-37	1.18765e-36	0	0	5.25194	443.523	ERRFI1;MTCH1;RPL3;AQP7;CLU;SAT1;MYLK;EEF1B2;LGALS3;RGS2;LGALS1;CAPNS1;FCGRT;DPYSL2;CCNL2;BNIP3L;DGAT2;AMY1A;SERPINF1;TPM2;ECH1;TPM1;ACTN4;NISCH;EEF1A1;PLA2G16;AZGP1;RBP4;CSNK2B;S100A6;TXNIP;SRSF5;ATF4;CFD;NNMT;CFH;MAOA;MGST1;DPT;LPL;NDRG1;C3;LDHB;CMYA5;SLC38A2;GSTM2;CAV2;ADHFE1;RARRES2;CAV1;INHBB;CIDEC;CS;NACA;ECHDC2;CD24;PAM;SRPX;PIGR;SYNM;ACADVL;SERPINA1;GBE1;FHL1;PYGL;ETFB;SERPINA6;GHR;AUH;CSR…
Dehydration C0011175 rat GSE4130 sample 23	126/370	2.231e-37	1.24788e-36	0	0	4.9335	416.354	APP;MTCH1;KDELR1;GDE1;ACTG1;RNF115;RGS2;DPYSL2;BSG;FAM3C;HMGN2;FADS1;PDIA3;G6PD;IGFBP5;LMO4;ATP1B1;PDIA6;ACLY;CCDC80;TMX3;MORF4L2;VDAC3;CMPK1;KDELR2;RPL26;SRSF5;ND3;ND2;ATF4;COPA;DDX5;INSIG1;LYZ2;RPN1;GABARAP;HSP90B1;PRDX3;SEP15;LDHB;ATP5B;SDCBP;PCBP2;PSAP;PGK1;SSR1;FDPS;NDFIP1;DMPK;HSPA5;FUS;IDH2;NTAN1;MLLT11;NR4A1;MGC109340;GNAS;RSRP1;ID3;CYTB;CALM1;CD24;CALM2;PAM;ITM2B;EIF4G2;ITM2C;RT1-DA;COX7…
Anxiety Disorder C0003469 rat GSE932 sample 111	99/242	2.52996e-37	1.40572e-36	0	0	6.55656	552.505	APP;GDA;ATP5C1;ENO1;COX6A1;ACTG1;CCND2;TUBB5;MPC1;FTH1;BSG;PDIA3;GSTK1;RPS8;ATP1B1;SUB1;EEF1A2;MATR3;UQCRC2;PFN1;ND2;ATP6V1A;MGST3;RPN1;ATP5J;SLC1A3;TNFRSF11B;COX7A2;ATP5H;ATP5O;HSD11B1;ATP5B;UBB;ATP5E;ATP5D;PGK1;CYC1;NDUFV2;PRNP;RGCC;GNAS;TCF4;CALM1;CALM2;RPS23;ARF1;DDX3X;HIBADH;GDI1;TECR;GDI2;DBI;PPP3CA;PPP3CB;MAP1LC3A;YWHAQ;TMSB4X;TIMM17A;NPTN;UQCRFS1;SPTAN1;YWHAG;YWHAH;TPI1;GSTO1;PABPC4;PGAM1…
Type 2 diabetes mellitus C0011860 rat GSE6428 sample 291	118/331	2.86045e-37	1.57889e-36	0	0	5.27922	444.218	APP;EIF4A1;NCKAP1;SCARB1;RPL3;TFRC;CD81;PITPNB;ENO1;LOC100360491;MYLK;ACTG1;EEF1B2;TUBB5;ARHGDIA;CFL1;TNS3;FADS1;PDIA3;RPS9;TPM4;RPSA;TM4SF4;PDIA6;EEF1A1;ACLY;NCL;CSNK2B;CMPK1;KDELR2;TAGLN2;S100A4;LOC100911177;PFN1;ATF5;ATP6V1A;LRRC59;COPB2;FKBP2;COPA;MAOB;SAR1A;INSIG1;RPN1;NDRG1;HSP90B1;LDHB;SDCBP;TMEM248;SSR1;IGFBP7;SNX5;S100A10;SLC38A4;FDPS;RBPMS;HSPA5;AMBP;ZWINT;PPP1R1A;REEP3;FAT1;CALU;GNAS;E…
Sjogren's syndrome DOID-12894 human GSE23117 sample 889	113/308	4.35036e-37	2.38559e-36	0	0	5.51302	461.58	APP;MTCH1;RPL3;KDELR1;CD81;PEBP1;COX6A1;RPS15;CHCHD2;RPL35;RPS9;RPS8;AMY1A;ECH1;RNASE4;ATP1B1;AZGP1;SLPI;CSNK2B;UQCRC1;ERP29;VDAC2;KDELR2;TAGLN2;PPIB;ND3;ATF4;CFD;FKBP2;SDC4;STK39;HTRA1;ATP5J;COX7A2;NDRG2;DTX4;NDRG1;GABARAP;UQCRH;ATP5B;PRDX5;TSPAN8;TSPAN6;CYC1;RPL41;STARD10;UQCRQ;NACA;GNB2;CD24;PAM;LGALS3BP;PIGR;SLC25A3;ACADVL;HSP90AB1;DBI;ETFB;PRSS23;CSRP1;ALDH2;MB;TSPO;UQCRFS1;PHGDH;CTSF;HMGCS2…
Peripheral motor neuropathy C0235025 mouse GSE1947 sample 104	120/344	8.22122e-37	4.47896e-36	0	0	5.10737	424.366	SCARB1;KDELR1;WIPF1;CD81;PARK7;COX6A1;FGF1;ENO3;NSDHL;TUBB5;MPRIP;LAMP1;FCGRT;FTH1;MPZ;ENPP2;OSTF1;RPS13;FADS1;ST6GAL1;ACTN3;LMO4;TMOD3;ECH1;CLDN5;ACLY;MYL1;COL4A1;EEF1A2;SBDS;MYADM;SPARCL1;PVALB;ATF4;RTN3;SAR1A;PTTG1IP;NDRG2;NDRG1;RTN4;C3;SULT1A1;MBP;IGFBP6;FDPS;RPL41;IDH1;CAV1;NEK7;MARCH6;COL1A1;MYLPF;H19;RGCC;REEP5;ARPC2;FASN;DEGS1;SLC25A1;GDI1;RNF13;COL14A1;SOWAHC;ARPC1A;CLTC;CLTA;ATP2A1;SGCE…
Type 2 diabetes mellitus C0011860 mouse GSE2899 sample 45	104/268	1.01911e-36	5.51633e-36	0	0	6.01462	498.456	AQP8;HP;CLU;ACTG1;C4A;LGALS1;CAPNS1;LAMP1;FADS1;PHYH;APLP2;EEF1A1;ACLY;RBP4;IFI27;UQCRC2;SQSTM1;SLC26A1;PEX11A;MGST3;MTTP;COX7A2;MYL12A;C3;PRDX3;HPX;ADH1;LDHA;CYB5R3;PCBP2;ESD;PCK1;PLTP;S100A11;CD99;S100A10;SLC38A4;FDPS;CIDEA;COL1A1;CS;HAL;GJB1;AMACR;FASN;REEP6;ACO2;HAMP;ITM2B;HIBADH;GDI1;TAT;DBI;HBA-A1;CSAD;ME1;HMGCS2;CTSD;MBL1;FGB;FGA;ANXA2;GPX4;ELOVL5;ANXA5;FGG;SORD;ELOVL6;APOA4;BAAT;NIPSNAP1;…
myotonic dystrophy type 1 DOID-11722 human GSE7177 sample 1053	107/284	2.22607e-36	1.19722e-35	0	0	5.73859	471.097	EIF4A1;OXTR;RPL3;CD81;PLOD1;MYLK;RPS15;EEF1B2;RGS2;CCND2;EFEMP1;TDO2;CYP1B1;RPL35;TNS3;RPS13;RPS9;POSTN;TPM4;IGFBP5;RPL23;TPM2;RPSA;PCOLCE;NISCH;CCDC80;COL4A2;COL4A1;CSNK2B;UQCRC1;TXNIP;PPIB;ND3;ISCU;VCL;ATF4;EPAS1;SHC1;HTRA1;PTTG1IP;NREP;ATP5O;GABARAP;UQCRH;CORO1C;LDHB;LDHA;CALD1;IGFBP6;TXNDC5;CTSA;IVNS1ABP;NONO;CAV1;COL1A1;MLLT11;COL1A2;NACA;RPL27A;COL5A2;GNAS;FERMT2;RPS24;LGMN;ITM2C;FBN1;LGALS…
Diabetic Neuropathy C0011882 mouse GSE11343 sample 7	117/333	2.94523e-36	1.57391e-35	0	0	5.15815	422.003	SPARC;HP;SAT1;RPL6;LAPTM4A;LGALS1;EFEMP1;LAMP1;FTH1;BSG;CFL1;PDIA3;GSTK1;IGFBP5;SERPINF1;TPM2;ACYP2;PCOLCE;PLA2G16;RBP4;CCDC80;CRISPLD2;MYADM;TXNIP;KDELR2;S100A4;SRSF5;PFN1;ATF5;PPIB;FKBP2;INSIG1;LYZ2;DPT;NDRG1;GABARAP;HSP90B1;SEP15;VTN;GNG10;ADH1;ATP5E;SERPINH1;APOE;S100A11;PRNP;GSTM2;HSPA5;GADD45A;IGF1;CP;COL1A1;CLK1;H19;COL1A2;ARPC3;NACA;COL5A2;ID3;CALM2;ITM2C;FBN1;ORM1;HSP90AB1;ARPC1B;ARPC1A;…
Nemaline Myopathy C0206157 mouse GSE3384 sample 180	83/181	6.71474e-36	3.56561e-35	0	0	7.9736	645.772	TXN1;APP;RPL5;ISCA1;GDI1;CISD1;ATP5C1;ATP2A1;COX6A2;ENO3;COX7C;PPP3CA;CHCHD3;LAMP1;CFL2;TMSB4X;FLOT1;ME1;CCNL2;SLC37A4;CCDC50;IDH3A;GPX3;TMOD3;ADIPOQ;TNNC2;AKR1A1;USMG5;ACYP2;PHKA1;NDUFC1;DCN;PTP4A2;ACTA1;MYL1;MYADM;ADSSL1;ANAPC5;NDUFS1;SRSF5;SRSF6;MYH4;SLC25A4;SMPDL3A;PVALB;NDUFB5;GSTP1;NDUFB2;ATP5J;NREP;CRIP1;RTN4;HSPD1;SEP15;LDHA;OXCT1;SMYD2;TCEB2;S100A11;SH3BGR;TXNDC5;POLR2M;RPL41;GSN;UBE2B;D…
Anterior Horn Cell Disease C0154681 human GSE1481 sample 208	119/346	8.00688e-36	4.22501e-35	0	0	4.99436	403.608	RPL5;SPARC;CCNI;TFRC;CD81;PARK7;TXNDC15;GJA1;LGALS1;FTH1;MPZ;ENPP2;HMGN2;TNS3;FADS1;POSTN;RPS8;PCOLCE;ATP1B1;EEF1A1;BIN1;COL4A1;NCL;S100A6;RPL26;PPIB;FKBP3;ISCU;RTN3;DDX5;GLO1;RPN1;STK39;ATP5J;COX7A2;NDRG1;NID2;RTN4;RAP1B;LDHB;SDCBP;GNG10;LDHA;RAP1A;EPB41L2;ATP5E;SERPINH1;ST3GAL5;MBP;IGFBP7;IGFBP6;SLC38A2;SERF2;S100A10;IDH1;NEK7;COL1A1;TF;COL1A2;RGCC;COL5A1;UQCRQ;COL5A2;GNAS;RSRP1;AMOTL2;ITM2B;RP…
diffuse large B-cell lymphoma DOID-0050745 mouse GSE6136 sample 684	137/440	9.41077e-36	4.93477e-35	0	0	4.33096	349.297	GMFG;HNRNPU;ATP5C1;PEBP1;PARK7;IFI30;COX6A1;SAT1;RPS15;EEF1B2;FAM134B;LAPTM4A;RGS2;CHCHD2;LGALS1;LAMP1;CFL1;ARHGDIB;RPL35;PDIA3;TPM4;RPS8;TALDO1;RPSA;ATP1B3;SDHB;TUBA4A;ATP5J2;MORF4L2;SUB1;CMPK1;VDAC2;RPL27;UQCRC2;SRSF5;PPIB;KPNB1;UQCRB;NDUFB11;MYCBP2;ATP5J;COX7A2;IQGAP1;ATP5H;UQCRH;MYL12A;RTN4;MYL12B;RAP1B;SEP15;LDHA;ATP5E;ESD;PSAP;ATP5D;NDUFV2;SLC38A2;SERF2;S100A10;HEXIM1;HSPA5;NONO;EPHX1;MSN;A…
Muscular Dystrophy C0026850 mouse GSE2507 sample 405	114/322	1.04274e-35	5.43392e-35	0	0	5.21317	419.914	RPL5;ZFAND5;LGALSL;ATP5C1;PARK7;ENO3;COX6A2;RPL6;AMOT;LAPTM4B;LAPTM4A;CHCHD3;FTH1;CFL2;MPC2;BSG;DAG1;CAPN3;VPS35;MYOZ1;ACTN3;TPM3;TPM2;USP2;ACOT13;PHKA1;ACYP2;PSME4;TMEM126A;VDAC3;ANAPC5;LRRC59;SAR1B;CUL3;ATP5J;NREP;PCBP2;NDUFV3;CACNA1S;UBE2B;UQCC2;MARCH6;MYLPF;NR4A1;WNK2;PKIA;SSPN;CALM1;PHTF2;SIX1;PYGM;LDB3;HBA-A1;YBX3;RPS4X;RPL7A;PPP3CB;UBL3;NNT;RAC1;YWHAG;CCDC50;IDH3A;ADSL;TPI1;GLRX3;GPX3;USMG…
Hepatocellular carcinoma DOID-684 human GSE10393 sample 493	109/298	1.14592e-35	5.93473e-35	0	0	5.47684	440.635	EIF4A1;MTCH1;ZFAND5;PEBP1;ENO1;CLU;ACTG1;RPS15;GJA1;LAPTM4A;CAPNS1;FTH1;CFL1;HMGN2;SEPHS2;KCMF1;TALDO1;ATP1B3;TM4SF4;EEF1A1;CSNK2B;UQCRC1;S100A6;SRSF2;TAGLN2;PFN1;LRRC59;DDX5;CPB2;MAOB;NDUFB11;CFI;PTTG1IP;GABARAP;RTN4;HPX;PRDX2;ATP5B;VTN;LDHA;UBB;TSPAN6;PSAP;APOE;SLC38A2;S100A10;GOT1;HSPA5;AMBP;ZWINT;GLUD1;ID1;ALB;ID3;DHCR7;CALM2;ARF1;SERPINA1;YWHAB;CLTA;HMGB1;PRSS23;LASP1;YWHAQ;C1QBP;TMSB4X;SUMO…
prostate cancer DOID-10283 human GSE3325 sample 990	110/304	1.73887e-35	8.89582e-35	0	0	5.38599	431.08	MTCH1;SPARC;CD81;CXCL13;CLU;BZW1;MYLK;GJA1;LAPTM4A;RGS2;LGALS1;CAPNS1;FTH1;CFL2;CFL1;CYP1B1;HMGN2;GYG1;TPM2;TPM1;TALDO1;RNASE4;ATP1B1;AZGP1;CRISPLD2;MORF4L2;S100A6;SPARCL1;TXNIP;S100A4;ND3;ND2;VPS28;VCL;CFD;DDX5;SDC4;MGST3;GLO1;MYCBP2;APCDD1;NDRG2;HIGD1A;RTN4;ATP5L;LDHB;CYB5R3;C7;TSPAN8;UBB;IGFBP6;CAV1;IGF1;COL1A2;UQCRQ;ID1;ID3;DEGS1;AMOTL1;CALM1;CALM2;LGALS3BP;SYNM;ACADVL;HSP90AB1;YWHAB;HSPB8;FH…
Asthma, allergic C0155877 mouse GSE3184 sample 436	110/304	1.73887e-35	8.89582e-35	0	0	5.38599	431.08	ERRFI1;NCKAP1;ACAA2;CD81;HP;GHITM;F11R;FGF1;RPL6;AQP1;LAPTM4A;CAPNS1;FTH1;BSG;ANKRD13A;PRKCI;GABARAPL1;TPM4;APLP2;RNASE4;ACTN4;EEF1A1;POR;SDPR;KCTD10;MXRA8;TXNIP;RPL26;CYP2E1;FKBP9;SQSTM1;ABCG1;VCL;CFD;EPAS1;LYZ2;DPT;ADIPOR2;MYL12B;HSD11B1;ADH1;CYB5R3;MARC2;ESD;APOE;IGFBP6;PLTP;GSTM2;GSTM1;CAV2;CAV1;EPHX1;PRDX6;CLK1;PTPRB;EHD4;RGCC;FASN;FXYD1;ID1;RSRP1;ESAM;FERMT2;ITM2B;FHL1;RCSD1;AKAP12;TMSB4X;T…
prostate cancer DOID-10283 human GSE55945 sample 835	121/359	2.01289e-35	1.02352e-34	0	0	4.84578	387.134	IFITM3;ERRFI1;RPL3;PARK7;CLU;MYLK;ACTG1;PPP1CB;LGALS3;GJA1;RGS2;CHCHD2;DPYSL2;FTH1;PDK4;B2M;GABARAPL1;TPM4;SERPINF1;TPM2;TPM1;SHISA5;EPDR1;ATP1B1;RBP7;AZGP1;CRISPLD2;KCTD10;ERP29;MYADM;SPARCL1;FKBP9;PFN1;ATF4;DDX5;SDC4;MGST3;INSIG1;GLO1;GMPR;IQGAP1;APCDD1;ZBTB4;NDRG1;RTN4;CORO1C;C3;SEP15;RAP1B;LDHB;TSPAN8;CALD1;PSAP;CD99;S100A10;GSTM1;GADD45A;RARRES2;CAV1;EHD2;REEP5;ARPC2;NACA;CALM1;SERINC3;FERMT…
hepatitis C DOID-1883 human GSE20948 sample 599	110/305	2.46366e-35	1.24519e-34	0	0	5.35807	426.979	MTCH1;ACTG1;LGALS3;GJA1;CAPNS1;CFL1;DAG1;CAPN2;PIEZO1;PLS3;TNS3;TPM4;TPM1;TALDO1;ACTN4;ACLY;RAB31;SUB1;MYADM;SRSF2;TAGLN2;PFN1;ND2;VCL;SDC4;MGST3;MTTP;PTTG1IP;IQGAP1;HIF1A;MYL12A;RTN4;MYL12B;CORO1C;FAM171A1;VTN;LDHA;UBB;CALD1;S100A11;S100A10;FDPS;TMEM50A;ST13;CAV2;ARPC5;MLLT11;COL5A2;GNAS;DHCR7;CD24;SLC25A3;SERPINA1;WDR1;CLTC;AKR1B1;ILK;DBI;LAMC1;PRSS23;UBL3;CSRP1;YWHAQ;TMSB4X;TIMP2;NPTN;CTSH;ANX…
Type 2 diabetes mellitus C0011860 mouse GSE642 sample 320	110/306	3.48412e-35	1.75041e-34	0	0	5.33044	422.929	ANKRD13C;TXN1;NCKAP1;AHCYL1;RPL3;CISD1;FGF1;SAT1;RPL6;CNDP2;PNP;LAMP1;B2M;GRCC10;PHYH;G6PC;HGD;ECH1;SERPINF2;ATP1B3;ANAPC5;UQCRC2;CYP2E1;PPIB;SQSTM1;SLC27A2;LY6E;COPA;SDC4;NDUFB11;HPN;ATP5J;LPL;AK4;MYL12A;UQCRH;MYL12B;HSP90B1;HSD11B1;PRDX5;ADH1;LDHA;DPP7;ATP5E;S100A11;RPL41;NEK7;CIDEB;GLMP;COQ9;RPS28;PROC;AMACR;TCN2;REEP5;UQCRQ;RPL27A;GNAS;RSRP1;RPS23;PIGR;ARF1;HSP90AB1;HIBADH;RNF14;PZP;FHL1;CSAD…
colon cancer DOID-219 mouse GSE63032 sample 662	112/317	5.29495e-35	2.64432e-34	0	0	5.19199	409.771	TFRC;AQP4;LGALS1;DEPTOR;MYOZ3;SLC16A3;SCN1B;GAMT;MEF2C;IGFBP5;CACNA2D1;SERPINF1;USP2;HFE2;PHKA1;SDHD;ATP1B2;SYPL2;ATP1B1;MYL1;MYL3;GPD1;TMEM126A;UQCRC1;SPARCL1;HRASLS;PVALB;LSMEM1;AK1;HTRA1;DPT;NREP;DHRS7C;SMYD1;NDUFV3;CACNA1S;CYC1;SLC38A3;HHATL;HOMER1;DDIT4L;KY;COL1A1;MYLPF;NR4A1;COL1A2;PKIA;SSPN;CALM2;PHTF2;SYNM;ABCD2;LRRC39;ADK;GADL1;LDB3;PRKAG3;GHR;JPH2;NMRK2;MB;ITGB6;SLC37A4;IDH3A;APOBEC2;TP…
Appendicitis C0003615 human GSE9579 sample 98	108/298	6.26119e-35	3.10836e-34	0	0	5.39485	424.878	APP;SPARC;CCNI;CD81;AQP8;ZFAND5;PEBP1;CXCL13;CLU;MYLK;ACTG1;LGALS3;LAPTM4A;CAPNS1;FCGRT;HMGN2;B2M;RPS8;IGFBP3;TPM1;UGT2B17;ACTN4;ATP1B1;EEF1A1;CRISPLD2;UQCRC1;S100A6;SPARCL1;TXNIP;VDAC2;UQCRC2;PFN1;VCL;SDC4;MAOA;MGST3;DPT;HIGD1A;GABARAP;ZFP36L2;C3;SULT1A1;ATP5B;C7;TSPAN8;TSPAN6;PCK1;CD99;CTSA;FUCA1;CAV1;GNG12;COL1A1;COL1A2;ID3;CD24;ITM2B;ITM2C;LGALS3BP;HSPB8;FHL1;ILK;ATP5G3;CSRP1;YWHAQ;ALDH2;RAC1…
Hepatic lipidosis C0015695 mouse GSE5538 sample 10	105/284	7.17779e-35	3.54245e-34	0	0	5.56187	437.271	SPARC;RPL3;STEAP4;SYAP1;ATP5C1;COMT;ACTG1;NSDHL;CHCHD2;PNP;TDO2;FTH1;MPC2;LAMP2;SEPHS2;B2M;CHCHD1;TGM2;GSTK1;PHYH;RSAD2;RPS8;TALDO1;RNASE4;TUBA4A;CYP27A1;TMEM126A;UQCRC2;PPIB;SLC26A1;UQCRB;SAR1B;INSIG2;MTTP;ATP5J;ATP5H;HSP90B1;APON;HPX;CALD1;PGK1;SLC38A2;SERPINA3M;IGF1;CP;RPS28;BHMT;ARPC2;ACO1;DHCR7;CALM1;ITM2B;EIF4G2;LGALS3BP;ARF1;HSP90AB1;HIBADH;YWHAB;GDI2;PZP;ADK;CLTA;DBI;ECE1;CSAD;PEPD;CTSS;C…
Huntington's disease DOID-12858 mouse GSE5786 sample 721	93/231	1.86462e-34	9.14864e-34	0	0	6.3639	494.252	ISCA1;SLC25A3;ATP5C1;GHITM;PARK7;ATP5G3;COX6A1;COX7C;ATP5G1;ACTG1;RPL7A;RGS2;CHCHD2;MPC1;FTH1;TMSB4X;TIMM17A;IDH3B;NPTN;UQCRFS1;NOMO1;IDH3A;ACTR2;PHYH;TPI1;ELOVL5;PGAM1;DYNLT3;ECH1;NDUFC2;SDHC;NDUFC1;ATP1B1;SDHA;SDHB;ATP5J2;EEF1A1;EID1;UQCRC1;VDAC3;NDUFS2;NDUFS1;UQCRC2;TKT;SLC25A4;GAPDH;PVALB;NDUFB9;NDUFB8;NDUFB10;UQCRB;NDUFB6;NDUFB11;NDUFB5;GLO1;ATP5A1;ATP5J;COX7A2;ATP5H;UQCR10;ATP5O;UQCRH;PRDX3…
Streptococcal tonsillitis C0275804 mouse GSE11494 sample 263	127/400	3.78506e-34	1.84632e-33	0	0	4.43956	341.654	EIF4A1;RPL3;SPARC;GDE1;ATP5C1;PEBP1;RPL6;PPP1CB;RPS15;EEF1B2;CHCHD1;RPS13;RPS9;PHYH;TALDO1;ATP1B1;PDIA6;ATP5J2;EEF1A1;PPP1R3C;IFI27;MORF4L2;RPL27;PPIB;ISCU;ATF4;COPB2;DDX5;TMED10;SAR1A;UQCRB;SAR1B;NDUFB11;RPN1;COX7A2;UQCRH;HSP90B1;SEP15;ATP5B;GNG10;SNX2;SERF2;TXNDC5;IVNS1ABP;GSTM2;NDFIP1;HSPA5;RDX;ASNS;CHCHD10;COL1A1;ALDH6A1;COL1A2;CNIH1;TCN2;RHEB;CHMP2A;CALM1;CALM2;EIF4G2;RPS24;RPS23;ARF4;ARF1;M…
multiple sclerosis DOID-2377 human GSE21942 sample 743	107/299	4.75363e-34	2.30538e-33	0	0	5.28582	405.575	F13A1;ENO1;PARK7;IFI30;ACTG1;LGALS3;LGALS1;LAMP1;DPYSL2;FTH1;B2M;BNIP3L;RPS9;RPS8;RPL23;APLP2;CYBB;RNASE2;EEF1A1;TXNIP;TAGLN2;S100A4;PFN1;ATP6V0D1;PPIB;ND3;RPN1;PTTG1IP;IQGAP1;IQGAP2;GNS;UQCRH;CORO1C;SDCBP;PRDX5;LDHA;PRKAR2B;PSAP;PGK1;SLC38A2;S100A11;CD99;S100A10;TXNDC5;RPL41;NONO;PRDX6;CLK1;GLUD1;RPS28;ARPC2;RSRP1;CALM2;ITM2B;SERPINA1;DDX3X;RNF13;YWHAB;ARPC1B;GDI2;DBI;ATP5G3;YBX3;CTSS;TMSB4X;SUM…
Cystic Fibrosis C0010674 mouse GSE765 sample 65	104/286	8.08166e-34	3.89684e-33	0	0	5.4143	412.561	APP;SCARB1;AHCYL1;ACAA2;CNDP2;LGALS3;FAM134B;LAMP1;FTH1;BSG;PDK4;LONP2;B2M;GSTK1;GRCC10;PHYH;G6PC;DGAT1;ECH1;SDHC;POR;GPD1;SRSF5;SLC27A2;RETSAT;UQCRB;MAOA;SAR1B;MAX;MGST3;LYZ2;MTTP;MGST1;PTTG1IP;ATP5O;ADIPOR2;NDRG1;MYL12B;PRDX5;ADH1;CYB5R3;UBB;MARC2;ESD;APOB;PCK1;CDR2;SPTBN1;GSTM1;HSPA5;IDH1;CIDEB;MARCH6;SULT1B1;TCN2;RSRP1;SFXN1;REEP6;CALM1;SERINC3;ITM2B;RDH7;SLC2A2;PEPD;AKR1B7;UBL3;ACADM;RAC1;SL…
Hepatic Cirrhosis C0023890 rat GSE1843 sample 372	107/303	1.8472e-33	8.85602e-33	0	0	5.17678	390.183	IFITM3;TXN1;APP;GDA;CD81;RT1-CE16;ICAM2;SAT1;AQP1;ELK3;LIPE;LAPTM4A;PNP;FCGRT;LAMP2;B2M;GABARAPL1;APLP2;SHISA5;CYP27A1;CCDC80;EMCN;IFI27;SDPR;TXNIP;SRSF5;CLEC4F;ATF4;LY6E;MACF1;DDX5;RUP2;EPAS1;HTRA1;NDRG1;ZFP36L1;SDCBP;CYB5R3;SNX2;UBB;CYP2C11;BAG3;PSAP;LOC259246;APOE;HEXIM1;CTSA;CIDEA;CLK1;NR4A1;DAB2;TCN2;REEP3;ID1;RSRP1;ID3;AMOTL2;DEGS1;ESAM;CALM1;SERINC3;ITM2B;ITM2C;NRP1;TINAGL1;DDX3X;CLTC;AKR1…
Hypoxia C0242184 mouse GSE3195 sample 70	112/328	1.93138e-33	9.20698e-33	0	0	4.92454	370.951	IFITM3;TXN1;EIF4A1;IFITM2;RPL3;COX6A1;RPL6;ACTG1;RPS15;EEF1B2;LAPTM4A;CHCHD2;PNP;LGALS1;FTH1;RPL35;PLS3;SEPHS2;PHLDA3;PDIA3;RPS8;SERPINF1;SHISA5;RNASE4;ATP1B3;PCOLCE;ATP5J2;EEF1A1;MORF4L2;CSNK2B;TMEM126A;VDAC3;S100A6;RPL27;KDELR2;S100A4;PFN1;VPS28;ISCU;LRRC59;SAR1A;UQCRB;RPN1;ATP5J;COX7A2;ATP5H;MYL12A;GABARAP;SEP15;PRDX2;GNG10;ATP5D;ESD;SERPINH1;SSR1;CYC1;S100A11;RPL41;RPS28;COL1A2;RHEB;ID1;ID3;C…
acute myocardial infarction DOID-9408 mouse GSE775 sample 1000	74/157	3.95883e-33	1.87653e-32	0	0	8.36123	623.826	COX7B;ALAS2;ACAA2;NDUFA11;PYGM;LDB3;HBA-A1;COX6A2;ENO3;TUBB5;LGALS1;CHCHD3;MAP1LC3A;LAMP1;CAPNS1;SGCA;BSG;CTSD;NOMO1;COX8B;TPI1;GLRX3;TNNC1;SDHB;ACTA1;PTP4A3;MYL2;EEF1A2;MYL3;UQCRC1;PLIN2;UQCRC2;PPIB;SQSTM1;ATP6V0C;SLC25A4;GAPDH;MYH6;LY6E;RTN2;NDUFB9;NDUFB8;NDUFB7;NDUFB10;NDUFB5;GSTP1;AK1;ATP5O;COX5B;HSD17B10;UBB;NRAP;NDUFV3;CYC1;RABAC1;RPL18;PLTP;CD99;RPL19;NDUFA8;GSTM1;CKM;FEM1A;NDUFA3;CHCHD10;…
Parkinson's disease DOID-14330 human GSE6613 sample 788	111/326	5.05855e-33	2.38434e-32	0	0	4.90093	364.454	EIF4A1;RPL3;CCNI;ZFAND5;ENO1;PARK7;IFI30;ACTG1;RPS15;LGALS3;LGALS1;CAPNS1;FTH1;ARHGDIB;CAPN2;PIP4K2A;HMGN2;B2M;RPS13;CAST;BNIP3L;RPS8;RPSA;SDHA;EEF1A1;NCL;UQCRC1;VDAC2;S100A4;PFN1;VCL;ATF4;ATP6V1A;MGST3;GMPR;NDRG1;MYL12B;SEP15;ATP5B;LDHA;RAP1A;UBB;ATP5E;S100A10;CTSA;HSPA5;ST13;MSN;ARPC5;PRDX6;PPT1;GNAS;SLC25A3;ALAS2;HSP90AB1;GDI2;YBX3;RPS4X;SCPEP1;LASP1;ANXA6;UQCRFS1;JAK1;COX8A;SRGN;SUN2;FCER1G;G…
Bacterial Infection C0004623 human GSE4748 sample 414	109/316	5.11326e-33	2.39666e-32	0	0	4.99554	371.436	MTCH1;CCNI;ATP5C1;PARK7;EEF1B2;CHCHD2;DPYSL2;RPL35;HMGN2;RPS13;RPS8;ATP1B3;ATP5J2;EID1;RAB31;CSNK2B;ERP29;TXNIP;RPL27;ND3;ND2;ISCU;UQCRB;RPN1;ATP5J;COX7A2;MRPL15;IQGAP1;ATP5H;GABARAP;RTN4;MYL12B;MTDH;ATP5B;SDCBP;LDHA;UBB;PDCD10;ATP5E;NDUFV2;SLC38A2;S100A11;HSPA5;TMEM50A;ST13;LSM1;MSN;PRDX6;CS;CLK1;RPS28;REEP5;ARPC3;NACA;GNAS;DEGS1;ITM2B;RPS23;RNF13;YWHAB;COX7C;CTSS;RPS4X;UBL3;CTSL;C1QBP;SUMO2;TIM…
Ventricular hypertrophy C0340279 mouse GSE4678 sample 313	101/280	1.56773e-32	7.30734e-32	0	0	5.33863	390.965	EIF4A1;IFITM2;SPARC;ECI2;PARK7;COMT;RGS2;TUBB5;CFL1;RPL35;CAR14;TMEM38A;ACAD11;NOMO1;GSTK1;RBFOX1;GABARAPL1;SHISA5;CLPX;CCDC80;PPA2;TXLNB;COL4A2;MYL1;COL4A1;PFN1;FKBP4;RTN2;AK3;GMPR;ART1;SERPINH1;SLC38A2;PRNP;HHATL;ADHFE1;MSN;PRDX6;GLUD1;ALDH6A1;COL1A2;RHEB;PAH;CALU;CALM2;PIGP;FHL1;GPT;LDB3;TIMP2;FLOT1;YWHAG;CDV3;MMP2;AKR1A1;SORD;NDUFC2;GPCPD1;MLF1;PPM1B;NPC2;COL6A2;PABPC1;CASQ1;DLD;ATP6V0C;FBP2;…
multiple sclerosis DOID-2377 human GSE38010 sample 737	103/290	1.71808e-32	7.9639e-32	0	0	5.21463	381.406	IFITM3;IFITM2;SPARC;RPL3;CD81;ENO1;FGF1;AQP1;MYLK;ACTG1;C4A;CHCHD2;LAMP1;DPYSL2;FTH1;LAMP2;CFL1;ENPP2;PIP4K2A;CAPN3;HMGN2;B2M;RPS13;RPS9;SERPINF1;TALDO1;EEF1A1;PLA2G16;BIN1;TXNIP;HTRA1;PTTG1IP;NDRG2;ADIPOR2;NDRG1;GABARAP;C3;ATP5B;PSAP;MBP;IGFBP7;APOE;CD99;HHATL;RPL41;TF;ID1;ACO2;ITM2B;LGALS3BP;SLC25A3;HSP90AB1;HSPB8;HBB;DBI;LDB3;SEPT8;CSRP1;YWHAQ;TMSB4X;TIMP2;CTSH;PHGDH;ELOVL1;SUN2;ANXA5;RPL13A;H…
prostate cancer DOID-10283 human GSE55945 sample 834	110/325	1.8109e-32	8.34803e-32	0	0	4.85419	354.788	ERRFI1;SPARC;CD81;PARK7;CLU;MYLK;LGALS3;GJA1;RGS2;LGALS1;CAPNS1;DPYSL2;FTH1;GABARAPL1;TPM2;TPM1;SHISA5;EPDR1;ATP1B1;RBP7;AZGP1;CRISPLD2;KCTD10;COL4A1;ERP29;MYADM;SPARCL1;S100A4;FKBP9;VCL;SDC4;EPAS1;MGST3;INSIG1;HTRA1;IQGAP1;APCDD1;HIGD1A;ZBTB4;RTN4;CORO1C;C3;SEP15;RAP1B;LDHB;C7;TSPAN8;UBB;CALD1;ATP5E;PSAP;CD99;S100A10;GADD45A;RARRES2;CAV1;EHD2;REEP5;ARPC2;CALM1;FERMT2;ITM2B;ITM2C;SYNM;HSPB6;YWHAB…
prostate cancer DOID-10283 human GSE3325 sample 991	108/315	1.85332e-32	8.4969e-32	0	0	4.94708	361.462	IFITM3;RPL5;EIF4A1;RPL3;CD81;CLU;BZW1;RPL6;MYLK;EEF1B2;LGALS3;GJA1;LAPTM4A;RGS2;LGALS1;CAPNS1;CFL2;CYP1B1;CAST;GABARAPL1;RPS9;RPS8;SERPINF1;TPM2;TPM1;RNASE4;EID1;AZGP1;CRISPLD2;S100A6;SPARCL1;S100A4;RPL26;VCL;DDX5;GLO1;APCDD1;RTN4;ATP5L;SEP15;LDHB;GNG10;CALD1;PSAP;IGFBP7;IGFBP6;S100A10;PRNP;RPL41;ST13;IDH1;CAV1;IGF1;REEP5;ID1;ID3;DEGS1;PAM;ITM2B;RPS23;SYNM;SLC25A3;HSP90AB1;GDI2;FHL1;ILK;DBI;COX7C…
Urothelial carcinoma in situ C0334267 human GSE3167 sample 229	88/220	2.0765e-32	9.46837e-32	0	0	6.281	458.212	IFITM3;LGALS3BP;GPI;SYNM;ACADVL;IFITM2;RPL3;HSP90AB1;CD81;ILK;COX6A1;RPL6;MYLK;RPS15;RPS4X;LGALS3;RPL7A;CHCHD2;CAPNS1;CSRP1;RPL35;TSPO;HMGCS2;CTSD;COX8A;MLIP;RPS9;TPI1;GPX4;GPX3;TPM1;RPL13A;RPS3A;DCN;EEF1A1;EEF1G;SLPI;NPC2;COL6A2;CAT;S100A6;ERP29;TXNIP;TMBIM6;PFN1;FBP1;GAPDH;ATF4;CSTB;CD63;GRN;NDUFB8;RPL12;GSTP1;ATP5H;SLC1A5;DTX4;GABARAP;ATP5L;GNAI2;CST3;LDHB;ATP5B;RPS15A;IGKC;RPS3;FLNA;RPL18;RPL…
multiple sclerosis DOID-2377 human GSE38010 sample 738	103/291	2.40838e-32	1.09223e-31	0	0	5.1866	377.604	CYFIP1;SPARC;RPL3;CD81;ENO1;FGF1;MYLK;ACTG1;C4A;LGALS1;LAMP1;DPYSL2;FTH1;LAMP2;ENPP2;PIP4K2A;CAPN3;HMGN2;B2M;RPS13;RPS9;SERPINF1;TALDO1;EEF1A1;PLA2G16;BIN1;TXNIP;CSF1R;HTRA1;PTTG1IP;NDRG2;ADIPOR2;NDRG1;GABARAP;C3;PSAP;MBP;IGFBP7;APOE;CD99;HHATL;RPL41;PRDX6;TF;ID1;ACO2;ITM2B;LGALS3BP;SLC25A3;HSP90AB1;HSPB8;LDB3;SEPT8;CSRP1;YWHAQ;TMSB4X;PEA15;TIMP2;CTSH;PHGDH;ELOVL1;SUN2;ANXA5;RPL13A;HBA1;RHOA;RHOB…
Diabetic Retinopathy C0011884 rat GSE1979 sample 189	95/254	4.0797e-32	1.84025e-31	0	0	5.6415	407.749	RPL5;ARF1;SLC27A1;BTG1;DDX3X;HSP90AB1;GDI1;YWHAB;GDI2;ATP5C1;AQP4;ENO1;PARK7;RPS4X;MAP1LC3A;SPTLC1;MPC1;BSG;CFL1;TIMP3;UQCRFS1;TNS3;GAMT;CAP1;SS18;G6PD;RPS8;PABPC4;APLP2;AKR1A1;RPL13A;NDUFC2;RPSA;RPS3A;SDHA;F3;RHOA;RHOB;EEF1G;ANAPC5;TMBIM6;UQCRC2;MAPT;MAPRE1;CRYAB;ND2;SLC25A4;GAPDH;AHCY;RPL12;PTTG1IP;ATP5O;NDRG2;HIGD1A;ZFP36L1;PRDX3;RPS15A;PSMB5;UBB;SERPINH1;RPS3;PGK1;TCEB2;METTL7B;APOE;RPL18;NDU…
Neurological pain disorder C0423704 rat GSE15041 sample 356	118/370	5.43294e-32	2.43756e-31	0	0	4.45242	320.531	MYLK2;GMFG;CXCL13;ENO3;COX6A2;ABRA;KLHL31;TDO2;ARHGDIB;PDK4;MYOZ1;MYOZ2;POSTN;IGFBP5;ACTN2;TMOD4;TPM2;HFE2;RNASE4;SYPL2;CPT1B;KLHL41;SFRP4;SLPI;TXLNB;IGH-6;MYL2;MYL3;PVALB;CFD;DPT;PPP1R3A;MUSTN1;CMYA5;DHRS7C;CACNA1S;DMPK;CAV3;ANKRD23;NEB;IGF1;RPL3L;KY;GRHPR;HRC;PEMT;HRG;MYOM1;TRIM72;HSPB6;HSPB7;PYGM;LDB3;HSPB3;MYPN;CSRP3;JPH2;MB;LMCD1;CDV3;MYBPC1;COX8B;APOBEC2;MYBPC2;TRIM63;GPX3;TNNC1;PGAM2;AMPD1…
pancreatic intraductal papillary-mucinous adenoma DOID-7851 human GSE19650 sample 608	101/284	6.18828e-32	2.76169e-31	0	0	5.22077	375.165	IFITM3;ERRFI1;IFITM2;SPARC;RPL3;CD81;AQP8;RPL6;GJA1;RGS2;LGALS1;EFEMP1;DPYSL2;FTH1;FAM198B;PDK4;CYP1B1;RPL35;PLS3;HMGN2;RPS13;PDGFRA;AMY1A;SERPINF1;IGFBP3;ATP1B3;SFRP4;CCDC80;COL4A2;CRISPLD2;COL4A1;SPARCL1;NNMT;CFH;HTRA1;HIF1A;RTN4;C3;LDHB;SDCBP;GNG10;LDHA;C7;CALD1;IGFBP7;CD99;PRNP;RARRES2;CAV1;CRIM1;INHBA;COL1A1;COL1A2;CNIH1;COL5A2;PPT1;GNAS;DEGS1;TCF4;RGL1;PAM;FERMT2;ITM2B;FBN1;ITGB1;SRPX;COL14…
pancreatic non-invasive intraductal papillary-mucinous carcinoma DOID-7685 human GSE19650 sample 609	100/280	8.34995e-32	3.70667e-31	0	0	5.25333	375.931	ERRFI1;IFITM2;SPARC;RPL3;CD81;AQP8;CLU;RPL6;PPP1CB;EEF1B2;GJA1;LAPTM4A;RGS2;LGALS1;EFEMP1;DPYSL2;FTH1;FAM198B;PDK4;CYP1B1;RPL35;PLS3;RPS13;CPA3;PDGFRA;AMY1A;SERPINF1;IGFBP3;SFRP4;CCDC80;COL4A2;CRISPLD2;COL4A1;SPARCL1;NNMT;CFH;HTRA1;RTN4;C3;LDHB;SDCBP;GNG10;C7;CALD1;IGFBP7;CD99;PRNP;RARRES2;CAV1;CRIM1;INHBA;COL1A1;COL1A2;COL5A2;ALB;GNAS;DEGS1;TCF4;RGL1;PAM;FERMT2;ITM2B;FBN1;SRPX;COL14A1;PRSS23;RPL…
Intestinal polyposis UMLS CUI-C1257915 mouse GSE6078 sample 952	127/420	8.66393e-32	3.81874e-31	0	0	4.13185	295.525	AHCYL1;ACAA2;GDA;PDCD6;GDE1;GHITM;COX6A1;CNDP2;CHCHD2;PNP;CREB3L3;LAMP1;ARHGDIA;BSG;ACAD11;B2M;PHYH;DGAT1;TALDO1;ACTN4;PGD;ATP1B1;SDHA;SDHB;ATP5J2;AKR1C12;POR;UQCRC1;VDAC2;UQCRC2;ADTRP;PFN1;SLC27A2;UQCRB;SAR1B;MAOA;MGST3;MTTP;ATP5J;COX7A2;ATP5H;IQGAP2;ATP5O;GABARAP;UQCRH;ATP5B;PRDX5;ADH1;LDHA;CYB5R3;MARC2;ATP5D;NDUFV3;CYC1;APOB;NDUFV2;CDR2;GOT1;HSPA5;IDH1;CIDEB;CHCHD10;CS;SULT1B1;TCN2;SFXN1;ACO2;…
COPD - Chronic obstructive pulmonary disease C0024117 human GSE3320 sample 255	131/442	8.69344e-32	3.81874e-31	0	0	4.01989	287.503	CYFIP1;MTCH1;APP;RPL3;CCNI;CD81;PEBP1;PARK7;COX6A1;RPL6;CNDP2;EFEMP1;VPS35;FAM3C;RPS13;CAST;RPS8;IGFBP3;PDIA6;ATP5J2;MORF4L2;NCL;CSNK2B;UQCRC1;S100A6;CMPK1;VDAC2;TAGLN2;MATR3;PFN1;ISCU;PRR13;ATF4;MAOB;SDC4;COX7A2;ATP5H;DTX4;GABARAP;C3;RAP1B;ATP5B;CYB5R3;UBB;TSPAN6;PSAP;SERF2;RPL41;HSPA5;ST13;NEK7;INHBB;CP;UBAC1;RGCC;UQCRQ;NACA;FXYD1;CALM1;CALM2;EIF4G2;LGALS3BP;ARF4;HSP90AB1;ATP2A2;YBX3;SYNE2;RPS4…
prolactinoma DOID-5394 human GSE36314 sample 636	130/440	2.11904e-31	9.25978e-31	0	0	4.00014	282.527	RPL5;NCKAP1;ZFAND5;HP;FGF1;SAT1;AMOT;ACTG1;GJA1;RGS2;CCND2;MPC2;FTH1;TGM2;PRKCI;GABARAPL1;IGFBP5;LMO4;SERPINF1;IGFBP3;ATP1B3;SDHC;SDHB;PLA2G16;RBP4;SLPI;SUB1;SPARCL1;ATF4;FKBP2;NNMT;SDC4;MYCBP2;ATP5J;HIF1A;UQCRH;MYL12A;ZFP36L2;MYL12B;ZFP36L1;SEP15;SDCBP;TSPAN8;ESD;IGFBP6;PCK1;S100A11;S100A10;PRNP;RARRES2;EPHX1;CRIM1;INHBB;CLK1;NACA;FASN;ID1;ID3;DEGS1;CD24;CALM2;FERMT2;RPS24;COX7B;BTG1;HBB;SIX1;DB…
juvenile dermatomyositis UMLS CUI-C0263666 human GSE11971 sample 772	56/97	2.23393e-31	9.71124e-31	0	0	12.7194	897.691	COX7B;SLC25A3;TFRC;HSPB6;FHL1;ATP2A2;PYGM;COX6A2;ENO3;COX7C;YBX3;EEF1B2;RPS15;RPL7A;MB;FTH1;RPS13;MYBPC1;APOBEC2;TNNC1;PGAM2;RPL13A;RPS3A;KLHL41;EEF1G;ACTA1;MYH2;MYL1;TNNT1;MYL2;RPL27;GAPDH;MYH6;MYH7;CFD;NDUFB4;RPL11;ATP5I;TTN;CKMT2;RPS15A;UBB;RPL14;CYC1;RPL41;CKM;NDUFA4;IDH2;NDUFA1;NEB;PPP1R1A;ID1;NDUFAB1;RPS24;TPT1;RPS23
juvenile dermatomyositis UMLS CUI-C0263666 human GSE11971 sample 771	60/111	2.43569e-31	1.05338e-30	0	0	10.9725	773.447	SLC25A3;TFRC;HSPB6;FHL1;ATP5C1;ATP2A2;ENO3;COX7C;YBX3;RPL6;EEF1B2;RPS15;LAPTM4B;MB;FTH1;UQCRFS1;RPS13;APOBEC2;TNNC1;PGAM2;RPL13A;RPS3A;KLHL41;ACTA1;MYL1;BIN1;TNNT1;MYL2;RPL27;CRYAB;SLC25A4;GAPDH;MYH6;MYH7;CFD;SMPX;NDUFB11;RPL12;NDUFB4;RPL11;TTN;CKMT2;LDHA;RPS15A;RPL14;CYC1;RPL17;RPL41;CKM;NDUFA4;NDUFA3;IDH2;NDUFA1;NEB;PPP1R1A;ID1;RPS24;TPT1;RPS23;FBN1
Meningococcal infection C0025303 human GSE4646 sample 347	85/213	2.9622e-31	1.27451e-30	0	0	6.24799	439.197	IFITM3;MTCH1;ARF1;SLC25A3;IFITM2;RPL3;YWHAB;GBE1;ICAM2;ATP5C1;AKR1B1;PEBP1;HMGB1;ACTG1;EEF1B2;RPL7A;CHCHD2;EFEMP1;CFL1;FLOT1;VPS35;RAC1;HMGN2;ANXA2;GSTO1;PGAM1;RPL13A;RPSA;NDUFC1;RPS3A;ACTN4;REXO2;NISCH;EEF1A1;EEF1G;EMCN;COL4A2;SDPR;MORF4L2;NDUFS3;PABPC1;GAPDH;ISCU;ATP6V1A;LEPROT;AHNAK;RPL12;GLO1;HTRA1;PTTG1IP;NREP;HSD17B12;GABARAP;PSMA7;ATP5L;LDHB;ATP5B;UBB;MKNK2;SERPINH1;CDIPT;RPL17;SASH1;S100A…
Senescence C0001792 rat GSE854 sample 161	106/314	3.26442e-31	1.39737e-30	0	0	4.82671	338.821	VPS29;GDA;ATP5C1;PEBP1;ENO1;PARK7;RPL6;TUBB5;MPC1;BSG;CYP2D3;CACNA2D1;TALDO1;ATP1B3;RPSA;SDHA;PDIA6;TUBA4A;SUB1;MORF4L2;EEF1A2;UQCRC2;MASP1;PFN1;PPIB;ATP6V1A;NDUFB10;MGST3;LPL;COX7A2;ATP5O;NDRG2;HIGD1A;KLC1;CORO1A;MYL12B;ZFP36L1;PRDX2;ATP5B;SDCBP;GNG10;LDHA;PGK1;CYC1;NDUFV2;EIF2B4;RPL41;TRAPPC1;NR4A1;PKIA;GNB2;COPS8;SERINC3;CALM2;EIF4G2;COX7B;ARF1;SLC25A3;YWHAB;SCHIP1;TECR;CLTA;ATP5G1;MAP1LC3A;AU…
myotonic dystrophy type 1 DOID-11722 human GSE7177 sample 1054	110/337	6.97554e-31	2.9708e-30	0	0	4.59448	319.03	CYFIP1;EIF4A1;NCKAP1;OXTR;RPL3;ZAK;BZW1;RPL6;ELK3;LOXL2;PSMD8;RPS15;EEF1B2;GJA1;LAPTM4A;CHCHD2;RPL35;B2M;RPS13;RPS9;POSTN;IGFBP5;RPS8;RPL23;TPM2;IGFBP3;TPM1;PDIA6;COL4A2;COL4A1;UQCRC1;TXNIP;TAGLN2;UQCRC2;PPIB;VCL;ATF4;GLO1;UQCRH;MYL12B;CORO1C;RAP1B;LDHB;SERPINH1;IGFBP7;HSPA5;TMEM50A;GADD45A;CAV2;NONO;CAV1;CRIM1;ASNS;INHBA;GNG12;PRDX6;RCAN1;ARPC2;ARPC3;NACA;RPL27A;COL5A2;FAT1;ID3;FERMT2;RPS24;RPS2…
Pulmonary Fibrosis C0034069 mouse GSE2640 sample 406	101/294	1.67648e-30	7.10388e-30	0	0	4.94749	339.204	RPL3;ICAM2;FGF1;AQP1;RPS15;CHCHD2;GSTK1;BNIP3L;GABARAPL1;IGFBP5;RPL23;ADIPOQ;RNASE4;EEF1A1;CLDN5;POR;SDPR;MXRA8;VDAC3;TXNIP;RPL26;CYP2E1;CFD;MACF1;EPAS1;NDUFB11;MGST1;DPT;COX7A2;SLC1A5;UQCRH;MYL12B;HSD11B1;LDHB;ADH1;IGFBP6;PLTP;SPTBN1;GSTM2;GSTM1;CAV2;CAV1;STARD10;CHCHD10;PRDX6;CLK1;NR4A1;RPS28;PTPRB;EHD4;NACA;RPL27A;FXYD1;AMOTL2;CALM2;ITM2B;RPS24;RPS23;ALAS2;PIGP;FHL1;HMGB1;SLC7A10;RPS4X;ALDH2;T…
Carcinoma in situ of large intestine C0686087 human GSE4183 sample 190	96/273	5.83302e-30	2.45925e-29	0	0	5.11868	344.559	RPL5;COX7B;SLC25A3;ACADVL;RPL3;AQP8;ATP5C1;F13A1;ATP5G3;COX6A1;COX7C;ATP5G1;RPL6;ACTG1;RPS4X;LGALS3;FCGRT;FTH1;SLC22A18;TMSB4X;BSG;CFL1;RPL35;HMGCS2;HMGN2;B2M;CTSD;PGM1;COX8A;RPS8;ECH1;USMG5;EMP1;UGT2B17;ATP1B3;RPSA;RPS3A;ATP1B1;EEF1G;IFI27;TST;UQCRC1;VDAC2;RPL27;TAX1BP3;PFN1;ND2;CFD;C1QA;NDUFB9;NDUFB8;MGST3;RPL11;ATP5J;NDUFB1;ATP5I;COX7A2;UQCR10;SRI;ATP5O;COX5B;HIGD1A;CRIP1;NDRG1;UQCRH;ATP5L;SUL…
Retinal damage C0235272 rat GSE1001 sample 312	97/279	8.2711e-30	3.46973e-29	0	0	5.03116	336.911	RPL5;NCKAP1;MYLK2;RPL3;HNRNPU;RPL6;RPS15;LGALS1;EFEMP1;CAPNS1;MPRIP;FTH1;CFL1;PDIA3;RPS8;RPSA;EEF1A1;CDC34;NCL;SPARCL1;RPL27;S100A4;ANAPC5;RPL26;PFN1;PPIB;ND2;KPNB1;ATP6V1A;SDC4;HIF1A;GABARAP;MTDH;HSP90B1;LDHA;CYB5R3;APOM;UBB;ATP5D;PGK1;IGFBP6;IQSEC1;TF;TCN2;RPL27A;GNB2;GNAS;ID3;CYTB;ITM2B;EIF4G2;RGD1311739;SLC25A3;UBXN1;HSP90AB1;YWHAB;GDI2;CLTA;HMGB1;YBX3;RPS4X;RPL7A;MAP1LC3A;ALDH2;FLOT1;SPEG;PH…
Huntington's disease DOID-12858 mouse GSE3248 sample 728	103/312	1.92253e-29	8.02488e-29	0	0	4.65996	308.123	RPL5;NDUFA11;ATP5C1;PARK7;COMT;COX6A1;CAPNS1;LAMP1;MPC2;PDIA3;GABARAPL1;SACM1L;ACYP2;SDHB;EID1;ACLY;EEF1A2;SRSF2;SPARCL1;MATR3;UQCRC2;FKBP4;PVALB;ATP6V1A;MGST3;COX7A2;NREP;MYL12A;UQCRH;RTN4;MYL12B;HSP90B1;LDHB;ATP5E;ESD;NDUFV2;RPL41;XBP1;GSTM1;HSPA5;UQCC2;ZWINT;MLLT11;RPS28;CNIH1;ARPC2;UQCRQ;ARPC3;RPL27A;CHMP2A;ACO2;CALM1;SERINC3;RPS24;RPS23;COX7B;HSP90AB1;USP33;CLTA;DBI;COX7C;RPL7A;UBL3;TMSB4X;N…
Ventilator-associated lung injury C0340257 mouse GSE2411 sample 355	95/272	2.14565e-29	8.91186e-29	0	0	5.06268	334.195	LGALS3BP;PIGR;MTCH1;ALAS2;SPARC;ACAA2;KDELR1;CD81;ECI2;FHL1;ECE1;AQP1;RBM3;CHCHD2;CAPNS1;LAMP1;SH3BGRL3;B2M;TGM2;PDIA3;IGFBP5;ELOVL5;IGFBP3;MMP2;DCXR;AKR1A1;SHISA5;CTDSPL;RPL13A;POR;SDPR;COL4A1;SLCO2A1;COL6A1;CAT;ALDH1A1;MXRA8;TXNIP;TAGLN2;ARHGEF1;TMBIM6;CYP2E1;SRSF5;VPS28;CFD;ITIH4;LRP1;LYZ2;ZFP503;NPR3;LPL;HSD17B11;CRIP1;GNAI2;C3;SULT1A1;LDHB;CYB5R3;UCP2;PSAP;MKNK2;IGFBP7;NDUFV3;IGFBP6;PLTP;CD9…
Hypertrophy C0020564 rat GSE739 sample 57	99/292	2.15673e-29	8.91378e-29	0	0	4.84438	319.76	SCARB1;SPARC;ACAA2;HP;PARK7;CLU;ACTG1;CAPNS1;MPC1;BSG;LOC100134871;SCN1B;PDK2;GSTK1;TPM1;CPT1B;SUB1;MORF4L2;RAB34;MYL3;EEF1A2;ERP29;UQCRC2;ND2;CSF1R;PSMD11;SDC4;MAOA;ATP5J;LPL;ATP5H;ZFP36L1;LDHB;ATP5B;SDCBP;LDHA;UBB;PSAP;SERPINH1;TRAPPC1;HSPA5;IQSEC1;GOT2;NEK7;IDH2;H19;NR4A1;PKIA;FAT1;CALU;ID3;CYTB;CALM1;RGD1311739;LGALS3BP;SLC25A1;SLC25A3;ALAS2;TECR;HBB;AKR1B1;ATP2A2;JPH2;ACADL;ALDH2;GM2A;TIMM17…
amyotrophic lateral sclerosis DOID-332 human GSE833 sample 1006	92/259	3.84363e-29	1.58079e-28	0	0	5.19107	339.644	APP;ARF1;SLC25A3;GMFB;HSP90AB1;GDI1;YWHAB;CLTA;PEBP1;ILK;ENO1;HMGB1;ATP5G3;COX6A1;COX7C;RPL6;ACTG1;CSRP3;LGALS1;YWHAQ;DPYSL2;FTH1;TMSB4X;PEA15;ANXA6;ENPP2;HMGN2;YWHAH;GPX4;RPL23;ADIPOQ;RPS3A;HBA1;ATP1B1;EEF1A1;ACLY;PTP4A2;MYL2;NCL;EEF1A2;COL6A1;TAX1BP1;TKT;MAPRE1;FKBP4;CRYAB;ATP6V0C;MGLL;ISCU;PVALB;KPNB1;FKBP2;COPA;TNXB;HTRA1;ATP5J;COX7A2;COX5B;NDRG1;UQCRH;GNAI2;HSPD1;PRDX2;LDHB;ATP5B;CYB5R3;TSPA…
ALS (Amyotrophic Lateral Sclerosis) C0002736 human GSE833 sample 283	91/255	5.17957e-29	2.11983e-28	0	0	5.22669	340.415	APP;ARF1;SLC25A3;GMFB;HSP90AB1;GDI1;YWHAB;CLTA;PEBP1;ILK;ENO1;HMGB1;ETFB;ATP5G3;COX6A1;COX7C;RPL6;MYLK;ACTG1;CSRP3;LGALS1;YWHAQ;DPYSL2;FTH1;TMSB4X;PEA15;ANXA6;ENPP2;HMGN2;YWHAH;GPX4;RPL23;ADIPOQ;RPS3A;HBA1;ATP1B1;EEF1A1;ACLY;PTP4A2;MYL2;NCL;EEF1A2;COL6A1;TAX1BP1;TKT;FKBP4;CRYAB;ATP6V0C;MGLL;ISCU;PVALB;KPNB1;FKBP2;COPA;TNXB;HTRA1;ATP5J;COX7A2;COX5B;NDRG1;UQCRH;GNAI2;HSPD1;PRDX2;LDHB;ATP5B;CYB5R3;T…
Asthma, allergic C0155877 human GSE3004 sample 360	83/217	5.27882e-29	2.14996e-28	0	0	5.81972	378.929	LGALS3BP;PIGR;RPL3;SERPINA1;CD81;TECR;AKR1B1;IFI30;PRSS23;LGALS1;LAMP1;ALDH2;CTSL;FCGRT;MB;FTH1;TMSB4X;BSG;TSPO;HMGN2;CTSD;CTSC;GPX1;ATP6AP1;RPS8;LMO4;SERPINF1;APLP2;AKR1A1;RPL13A;NISCH;EEF1A1;EEF1G;PSMA6;IFI27;SLPI;ERP29;TXNIP;TMBIM6;PABPC1;TKT;FBP1;C1QB;CEBPA;ASAH1;GRN;AHNAK;UQCRB;RPL12;RPL11;NDUFB1;CAPG;ATP5H;DTX4;CRIP1;LDHB;TSPAN8;GPNMB;UCP2;PSAP;RPS3;APOE;ATP6V0E2;CDIPT;PLTP;SASH1;BCAP31;CD7…
ovarian cancer DOID-2394 human GSE14407 sample 611	112/364	7.09216e-29	2.87455e-28	0	0	4.2125	273.037	RPL5;IFITM2;RPL3;CCNI;AQP9;SAT1;RPL6;IFIT2;EEF1B2;LGALS3;DOCK11;GJA1;LAPTM4A;RGS2;EFEMP1;DPYSL2;FTH1;CAPN2;PLS3;HMGN2;B2M;TMOD1;EEF1A1;RAB31;TXNIP;SRSF6;ND2;ISCU;CFH;CFI;HTRA1;GABARAP;RTN4;C3;RAP1B;LDHB;SDCBP;UBB;PRKAR2B;RDH14;S100A10;PRNP;ST13;CAV2;CAV1;GFPT2;NEK7;CRIM1;CNIH1;REEP5;NACA;RSRP1;RGL1;PAM;ITM2B;RPS23;SLC25A3;RNF13;FHL1;GADL1;HBB;COX7C;RPS4X;RPL7A;UBL3;ALDH2;CTSL;NPTN;CTSH;ACADM;AP3S…
hepatitis C DOID-1883 human GSE20948 sample 600	101/307	9.38848e-29	3.78699e-28	0	0	4.63189	298.921	EIF4A1;ATP5C1;PEBP1;ACTG1;LGALS3;RPS6KA3;CAPNS1;CFL1;DAG1;PLS3;G6PD;ATP6V0E1;TPM1;ACTN4;ATP5J2;ACLY;SUB1;VDAC3;SRSF2;RPL27;KDELR2;TAGLN2;PFN1;PPIB;ND3;ND2;PFKFB3;SDC4;MGST3;GLO1;COX7A2;PTTG1IP;NDRG1;MYL12A;UQCRH;RTN4;MYL12B;LDHA;S100A10;TXNDC5;FDPS;HSPA5;TMEM50A;ST13;MLLT11;GLUD1;GRHPR;RPS28;UQCRQ;ID1;ID3;DHCR7;CD24;ITM2B;SLC25A1;SH3KBP1;ARPC1B;DBI;LAMC1;COX7C;PRSS23;CSRP1;TMSB4X;ME1;NPTN;UQCRFS1…
Adenocarcinoma of esophagus C0279628 human GSE1420 sample 164	96/282	1.08033e-28	4.33684e-28	0	0	4.86854	313.51	GPI;COX7B;SYNM;SLC25A3;RPL3;CCNI;PITPNB;HSPB8;TECR;ZFAND5;FHL1;ILK;YBX3;AQP1;MYLK;PPP1CB;EEF1B2;RPL7A;GJA1;LAPTM4A;RGS2;CSRP1;ALDH2;PDK4;NPTN;TSPO;GYG1;COX8A;CAST;ANXA1;GPX3;PGAM1;TPM2;NCOA4;TPM1;EMP1;HBA1;PGD;RHOA;PPP1R3C;PALLD;SPARCL1;TXNIP;VDAC2;UQCRC2;PABPC1;CRYAB;GAPDH;VCL;ATF4;ALDH9A1;CFD;CSTB;GRN;OAT;MAOB;AHNAK;ATP5A1;ATP5J;PRELP;ATP5H;HIGD1A;CORO1C;CST3;ABLIM1;PDLIM3;RAP1A;UGP2;PRKAR2B;BA…
esophagus adenocarcinoma DOID-4914 human GSE1420 sample 644	95/278	1.49464e-28	5.97146e-28	0	0	4.89504	313.628	GPI;COX7B;SLC25A3;RPL3;CCNI;PITPNB;HSPB8;TECR;ZFAND5;FHL1;ILK;YBX3;AQP1;MYLK;PPP1CB;EEF1B2;RPL7A;GJA1;LAPTM4A;RGS2;CSRP1;ALDH2;PDK4;NPTN;TSPO;GYG1;COX8A;CAST;ANXA1;GPX3;PGAM1;NCOA4;TPM1;TALDO1;EMP1;HBA1;PGD;PPP1R3C;PALLD;SPARCL1;TXNIP;VDAC2;UQCRC2;PABPC1;CRYAB;GAPDH;VCL;ATF4;ALDH9A1;CSTB;GRN;OAT;MAOB;AHNAK;ATP5A1;ATP5J;PRELP;ATP5H;NDRG2;HIGD1A;CORO1C;CST3;ABLIM1;PDLIM3;RAP1A;UGP2;PRKAR2B;BAG3;MKN…
acute myocardial infarction DOID-9408 mouse GSE775 sample 1005	71/166	1.52912e-28	6.08025e-28	0	0	6.99326	447.902	COX7B;ACAA2;HIBADH;ECI2;LDB3;HBA-A1;COX6A2;ENO3;COX7C;FAM134B;GYS1;NNT;PDK4;CAR14;CTSD;GSTK1;GRCC10;PHYH;GABARAPL1;TPI1;TNNC1;ECH1;ANXA5;USMG5;SDHC;NDUFC1;SDHB;PTP4A3;SDPR;MYL2;EEF1A2;MYL3;NDUFS2;UQCRC2;FKBP4;SQSTM1;SLC25A4;MYH6;NDUFB9;NDUFB7;UQCRB;NDUFB5;MRPS36;MGST3;AK1;NDUFB2;LPL;COX5B;HSD17B10;UBB;CYC1;NDUFA9;NDUFA8;RPL41;NDUFA7;DMPK;CKM;NDUFA5;MDH2;NDUFA3;IDH2;COQ9;SORBS1;ZWINT;CES1D;UQCRQ;N…
Parkinson's disease DOID-14330 human GSE19587 sample 740	80/207	2.32852e-28	9.21523e-28	0	0	5.91154	376.135	SYNM;AHCYL1;GMFB;SPARC;RPL3;HBB;PEBP1;DBI;PARK7;FGF1;CLU;RPL6;AQP1;ACTG1;RPS15;RPS4X;GJA1;LAPTM4A;ALDH2;FTH1;TMSB4X;PEA15;CFL1;RAC1;B2M;TNS3;GPX3;PGAM1;RPL13A;RPSA;RPS3A;HBA1;ATP1B1;YWHAZ;RHOA;SEPT2;RHOB;EEF1A1;RAB31;PPP1R3C;DDAH1;SPARCL1;TMBIM6;CRYAB;GAPDH;RTN3;DDX5;SDC4;HTRA1;SLC1A3;HIGD1A;ADIPOR2;NDRG1;RTN4;HSPD1;FAM171A1;LDHB;PPP2CB;SDCBP;TTR;GPNMB;MBP;RPS27A;RPL17;CD74;RPL41;HSPA5;SOD1;GLUD1…
Familial combined hyperlipidaemia C0020474 human GSE1010 sample 137	113/374	2.3761e-28	9.3594e-28	0	0	4.10367	261.021	IFITM3;RPL5;IFITM2;CCNI;PARK7;PSMD8;RPS15;CHCHD2;LGALS1;FTH1;MPC2;CFL1;HMGN2;KCMF1;TALDO1;RPSA;ATP1B1;SUB1;MORF4L2;NCL;CSNK2B;VDAC3;S100A6;ERP29;SRSF2;S100A4;MATR3;UQCRC2;RPL26;PFN1;PRR13;ATF4;MGST3;COX7A2;ATP5H;RTN4;MYL12B;ATP5L;ATP5B;LDHA;ATP5E;CYC1;NDUFV2;GADD45A;LSM1;MSN;ASNS;ARPC2;UQCRQ;ARPC3;RPL27A;CALM2;RPS24;LGMN;RPS23;HIST2H2AA3;COX7B;SLC25A3;AKR1B1;ILK;DBI;HMGB1;YWHAQ;SUMO2;ANXA6;RAC2;S…
Primary open angle glaucoma C0339573 human GSE4316 sample 284	84/227	3.78065e-28	1.48223e-27	0	0	5.51927	348.5	LGALS3BP;MTCH1;SPARC;TFRC;HSPB6;CD81;GBE1;AKR1B1;ACTG1;GJA1;LASP1;LGALS1;EFEMP1;YWHAQ;FTH1;TMSB4X;CFL1;FAM198B;TIMP2;CAPN2;PLS3;UQCRFS1;SH3BGRL3;AP3S1;TNS3;ANKRD13A;CAP1;ANXA1;ANXA2;MME;PGAM1;MMP2;ANXA5;GPX8;TALDO1;RPSA;PDIA6;CCDC80;COL4A2;COL6A2;COL6A3;RPL27;TAX1BP3;PABPC1;ND3;GAPDH;CD63;EPAS1;RPL12;HTRA1;PTTG1IP;HIF1A;NID2;RTN4;ATP5B;CYB5R3;GPNMB;ATP5E;PSAP;IGFBP7;IGFBP6;CDIPT;RPL17;PLTP;MEST;S…
Protozoan Infection C0033740 human GSE2077 sample 239	92/266	3.9019e-28	1.52265e-27	0	0	4.98028	314.31	IFITM3;SLC25A1;GPI;CLIC4;IFITM2;RPL3;UBXN1;GBE1;TECR;CLTA;PEBP1;ENO1;ETFB;IFI30;CLU;RPS15;EEF1B2;FLOT1;RPL35;PIEZO1;PHGDH;HMGN2;COX8A;BNIP3L;RPS9;TPI1;GSTO1;RPL23;APLP2;ECH1;RPL13A;SDHA;PGD;APRT;EEF1G;SLPI;NDUFS7;TST;NPC2;CSNK2B;S100A4;TKT;ATF4;CSTB;GRN;CEBPB;AHNAK;UQCRB;MGST3;RPL12;GSTP1;NDUFB1;CAPG;SLC1A5;ADD3;CRIP1;NDRG1;AGPAT2;GNAI2;SULT1A1;PRDX2;VTN;LDHA;RPS15A;RPL14;RPS3;EIF4EBP1;PGK1;TCEB2…
Generalized seizures C0234533 rat GSE1156 sample 342	102/318	5.13746e-28	1.99552e-27	0	0	4.46105	280.314	VPS29;APP;ATP5C1;AQP4;ACTG1;RPS15;PPP1CB;PCMT1;GJA1;TUBB5;LOC100134871;TNS3;BNIP3L;AGTPBP1;APLP2;TALDO1;ATP1B2;ATP1B1;SDHA;TUBA4A;SUB1;EEF1A2;SPARCL1;ANAPC5;MATR3;ND2;ATP6V1A;MGST3;NDRG2;GABARAP;HSD11B1;RAP1B;LDHB;ATP5B;GNG10;PGK1;MBP;PRNP;NR4A1;NACA;GNAS;SERINC3;CALM2;EIF4G2;ARF4;NRP1;ARF1;SLC25A3;ALAS2;BTG1;DDX3X;GDI1;YWHAB;CLTC;GDI2;ATP2A2;LAMC1;PPP3CA;PPP3CB;MAP1LC3A;AUH;YWHAQ;TMSB4X;NPTN;TME…
Gastrointestinal stromal tumor C0238198 human GSE2719 sample 270	83/224	7.10449e-28	2.74685e-27	0	0	5.52863	345.604	SRPX;SPARC;RPL3;SERPINA1;FHL1;HBB;F13A1;CLU;AQP1;MYLK;AKAP12;LGALS3;GJA1;EFEMP1;CSRP1;MB;PLS3;POSTN;ANXA1;ANXA2;ANXA4;ADIPOQ;TPM1;EMP1;APOA1;PCOLCE;HBA1;DCN;EEF1G;SFRP4;ACTA1;IFI27;COL4A2;MYL1;COL4A1;NPC2;MYL2;S100A6;COL6A3;TAGLN2;S100A4;ALDOB;PLIN1;CRYAB;CFD;AHNAK;RPL12;RPL11;HTRA1;CRIP1;FBLN2;NDRG1;THBS4;C3;SULT1A1;LDHA;TSPAN8;GPNMB;IGKC;RPS3;FLNA;IGFBP6;APOB;PLTP;S100A10;CD74;GSN;LUM;CAV1;APOC…
myotonic dystrophy type 1 DOID-11722 human GSE7179 sample 1050	86/239	8.86128e-28	3.41037e-27	0	0	5.28396	329.141	ITGB1;APP;RPL5;GPI;SLC25A3;SPARC;RPL3;HSP90AB1;GBE1;ENO1;PARK7;COX7C;RPL6;EEF1B2;CHCHD2;DPYSL2;FTH1;SUMO2;NPTN;AP3S1;RPS13;AASS;PGM1;PDIA3;BNIP3L;TPI1;ANXA2;RPS8;PGAM1;ANXA5;NCOA4;SHISA5;RPL13A;RPS3A;PDIA6;EEF1A1;EEF1G;HNRNPH1;COL4A1;RBMS1;NDUFS2;MATR3;PPIB;ND3;ND2;GAPDH;ALDH9A1;RAB1A;RPL11;ATP5A1;HSD17B4;PTTG1IP;ATP5O;ADD3;TOB1;RTN4;HSP90B1;RAP1B;LDHB;PRDX5;LDHA;UBB;RPL14;SPP1;EIF4H;STOM;SF3B1;M…
GERD - Gastro-esophageal reflux disease C0017168 human GSE2144 sample 27	89/254	9.9499e-28	3.81186e-27	0	0	5.07519	315.549	APP;GPI;MTCH1;SLC25A3;TFRC;ARPC1B;ATP5C1;GHITM;HMGB1;ATP5G1;RPL6;RPS15;RPS4X;RPL7A;CAPNS1;FTH1;RAC2;TSPO;UQCRFS1;RAC1;HMGN2;TNS3;RPS13;SH3GLB1;MMD;RPS8;PGAM1;NCOA4;RPL13A;NDUFC2;ATP1B3;RPSA;RPS3A;ACTN4;SDHA;SEPT2;EEF1A1;EEF1G;PSMA6;CSNK2B;UQCRC1;TXNIP;RPL27;PPARG;PABPC1;ATF4;CSTB;CD63;RTN3;CEBPB;EPAS1;RPL12;GLO1;NDUFB4;CAPG;MRPL12;UQCRH;ATP5L;C3;LDHB;ATP5B;PSMB7;LDHA;UBB;CREG1;MKNK2;RPS3;EIF4H;TC…
Hereditary gingival fibromatosis C0399440 human GSE4250 sample 177	102/321	1.20638e-27	4.6007e-27	0	0	4.39919	272.672	IFITM3;NCKAP1;IFITM2;ENO1;PARK7;CLU;ACTG1;PPP1CB;LGALS3;LAPTM4A;LGALS1;CAPNS1;FTH1;CFL1;CAPN2;CAST;RPS8;TALDO1;ATP1B1;AZGP1;RAB31;SLPI;COL4A2;MYL1;COL4A1;MYL2;S100A6;SPARCL1;VDAC2;PFN1;ND3;ATP5J;ATP5H;NDRG1;MYL12B;PRDX5;ATP5E;IGFBP7;IGFBP6;S100A11;CD99;S100A10;HSPA5;CAV1;IDH2;MSN;COL1A1;COL1A2;CXCL12;UQCRQ;GNAS;CALM1;CD24;ITM2B;LGALS3BP;ARF4;PIGR;FHL1;HBB;MB;TIMP2;NPTN;TSPO;SH3BGRL3;AP3S1;YWHAG;C…
bronchopulmonary dysplasia UMLS CUI-C0006287 human GSE8586 sample 919	97/295	1.22534e-27	4.65186e-27	0	0	4.62046	286.314	IFITM3;IFITM2;CCNI;TFRC;CD81;F13A1;ACTG1;PPP1CB;RGS2;FTH1;ARHGDIB;B2M;TGM2;RAB2B;BNIP3L;POSTN;TPM1;ACTN4;RAB31;COL4A2;SBDS;TXNIP;KDELR2;VCL;SDC4;HTRA1;GABARAP;C3;CYB5R3;SERPINH1;IGFBP7;CD99;CAV1;COL1A1;H19;ARPC2;RPL27A;FXYD1;GNAS;CALM1;ITM2C;FBN1;CLIC4;BTG1;HSP90AB1;GDI1;FHL1;RPL7A;LASP1;TMSB4X;PEA15;ANXA6;UQCRFS1;CLIC1;CGNL1;CAP1;SRGN;GPX1;STRADB;NCOA4;RPL13A;RHOA;RHOB;EEF1G;ACTA1;NOV;PALLD;PXDN…
bronchopulmonary dysplasia UMLS CUI-C0006287 human GSE8586 sample 918	110/364	1.24104e-27	4.69024e-27	0	0	4.09986	254.002	APP;RPL5;ERRFI1;EIF4A1;MTCH1;SPARC;CD81;PEBP1;MYLK;ACTG1;RPS15;LAPTM4A;RGS2;LGALS1;CAPNS1;LAMP1;CFL1;HMGN2;RPL23;TPM2;RPSA;ACTN4;EEF1A1;COL4A2;CRISPLD2;MORF4L2;UQCRC1;S100A6;MYADM;TXNIP;RPL27;PFN1;ND2;ATF4;MACF1;DDX5;NNMT;SDC4;EPAS1;HIF1A;RTN4;CYB5R3;CD99;DMPK;RBPMS;MCAM;RARRES2;MSN;INHBA;COL1A1;COL1A2;COL5A1;ARPC2;FXYD1;ID1;ID3;AMOTL2;CALM1;ITM2B;ITM2C;SYNM;BTG1;GDI1;TCF25;HSPB8;HBB;PRSS23;RPS4X…
cervical cancer DOID-4362 human GSE9750 sample 617	97/296	1.6502e-27	6.2086e-27	0	0	4.59698	283.491	RPL3;CCNI;CD81;AQP1;MYLK;RPS15;EEF1B2;LGALS3;GJA1;LAPTM4A;LGALS1;RPL35;RPS13;RPS9;IGFBP5;RPS8;SERPINF1;RPSA;SFRP4;PPP1R3C;SPARCL1;TXNIP;S100A4;RPL26;CFD;DDX5;MAOB;UQCRB;MGST3;ATP5I;ATP5H;HIGD1A;GABARAP;ATP5L;IGFBP7;ST13;CAV1;IGF1;CXCL12;LPAR6;UQCRQ;CD24;CALM2;PAM;ITM2B;HSP90AB1;FHL1;DBI;RPL7A;CSRP1;ALDH2;TSPO;ANXA1;GPX3;MMP2;EMP1;RPL13A;NDUFC1;RPS3A;YWHAZ;RHOA;DCN;RHOB;EEF1G;PALLD;COL6A2;COL6A3;C…
osteoarthritis DOID-8398 human GSE16464 sample 751	111/371	1.84222e-27	6.90009e-27	0	0	4.04245	248.848	IFITM3;EIF4A1;MTCH1;IFITM2;PARK7;COX6A1;FADS3;EEF1B2;LAPTM4A;CHCHD2;EFEMP1;CAPNS1;FTH1;HMGN2;ACSL1;RPL23;IGFBP3;TPM1;EPDR1;PCOLCE;EID1;COL4A2;COL4A1;SUB1;TMEM126A;RPL26;PFN1;ND3;ND2;ISCU;ATF4;UQCRB;NPR3;DPT;COX7A2;MRPL15;ATP5H;SLC1A5;APCDD1;GABARAP;MYL12B;ATP5L;RAP1B;LDHB;ATP5E;SERPINH1;EIF4EBP1;IGFBP7;S100A11;CD99;DECR1;NDFIP1;HSPA5;ASNS;H19;COPS5;CNIH1;RGCC;ARPC2;UQCRQ;ARPC3;NACA;FHL1;CLTA;RPL7…
Type 2 diabetes mellitus C0011860 mouse GSE2899 sample 203	93/277	2.58067e-27	9.62304e-27	0	0	4.76065	291.455	APP;GDI1;NDUFA11;ARPC1B;PEBP1;PYGM;LDB3;PARK7;GYS1;CSRP3;LGALS1;ANKRD2;MYOZ1;HRAS;SCN1B;PHLDA3;SUN2;TPI1;ACTN3;GSTO1;TPM3;TNNC2;PGAM2;USP2;ACYP2;NDUFC1;EMP3;SDHD;SYPL2;SDHB;COQ10A;RHOB;SMDT1;MYL1;TNNT3;MAPKAPK2;UQCRC1;VDAC3;ADSSL1;NDUFS3;NDUFS2;UQCRC2;CYP2E1;MAPT;CASQ1;MYH4;RIN2;PVALB;RTN2;NDUFB8;NDUFB10;SAR1B;NDUFB11;AK1;NDUFB3;MGST1;TWF2;COX7A2;UQCR10;TOB1;UQCRH;ADD1;ART1;CST3;CKMT2;LDHB;PSMB7;…
endometriosis DOID-289 human GSE6364 sample 946	113/384	3.02594e-27	1.12335e-26	0	0	3.95001	241.198	ERRFI1;STEAP4;CD81;UBE2D2;ECI2;PARK7;CXCL13;SAT1;RPL6;CNDP2;PPP1CB;C4A;LGALS3;CHCHD2;CAPNS1;LAMP1;FTH1;FAM198B;B2M;BNIP3L;ATP6V0E1;HGD;RPS8;TALDO1;ATP1B1;IFI27;SLPI;CRISPLD2;S100A6;TXNIP;S100A4;SRSF5;ATP6V0D1;ISCU;CFD;ATP6V1A;RPN1;MGST1;GMPR;AK4;NDRG2;HIF1A;ADIPOR2;MYL12A;MYL12B;PRDX5;UBB;ATP5E;PSAP;SNX9;S100A11;IVNS1ABP;NUS1;XBP1;PMM1;TMEM50A;IDH1;H19;ALDH6A1;ID1;RSRP1;RGL1;CALM2;PAM;LGMN;ARF4;P…
Bipolar Disorder C0005586 human GSE5388 sample 107	105/341	3.64679e-27	1.34787e-26	0	0	4.20505	255.987	IFITM3;APP;MTCH1;IFITM2;TFRC;ZFAND5;GHITM;SAT1;CNDP2;PCMT1;GJA1;DPYSL2;CFL1;VPS35;B2M;SCN1B;LMO4;ATP5J2;SUB1;NCL;EEF1A2;UQCRC1;SPARCL1;VDAC2;PVALB;ATF4;CSF1R;RTN3;UQCRB;COX7A2;NREP;KLC1;ARPP19;NDRG1;CORO1A;UQCRH;ATP5L;C3;FAM171A1;LDHB;ATP5B;LDHA;CYB5R3;PGK1;MBP;SLC38A2;RPL41;NDFIP1;HOMER1;GOT1;GOT2;ASNS;DCLK1;MLLT11;TF;UQCRQ;GNB1;PPT1;CALM2;HBB;DBI;COX7C;ATP5G1;YWHAQ;TMSB4X;ANXA6;NPTN;CTSH;UQCRFS…
amyotrophic lateral sclerosis DOID-332 mouse GSE10953 sample 681	104/337	5.27973e-27	1.94285e-26	0	0	4.2171	255.16	TXN1;RPL3;ATP5C1;PEBP1;EEF1B2;LAPTM4B;CHCHD2;LAMP1;MPC2;RPS9;SACM1L;PAM16;PCOLCE;ATP1B1;SDHA;SDHB;TUBA4A;ATP5J2;EEF1A1;ACLY;MORF4L2;VDAC3;SPARCL1;RPL27;MATR3;UQCRC2;FKBP3;ISCU;RTN3;UQCRB;SAR1B;NDUFB11;RPN1;ATP5J;COX7A2;ATP5H;NREP;KLC1;RTN4;MYL12B;PRDX2;LDHB;PGK1;MBP;NDUFV2;PLTP;NDFIP1;UQCC2;MARCH6;UBAC1;MLLT11;RPS28;CNIH1;RHEB;DEGS1;CALM2;ITM2C;SLC25A3;HIBADH;YWHAB;FHL1;ATP5G3;COX7C;YWHAQ;NPTN;TM…
Huntington's disease DOID-12858 human GSE1751 sample 796	102/327	6.39868e-27	2.34432e-26	0	0	4.28044	258.169	IFITM3;EIF4A1;IFITM2;RPL3;ICAM2;ENO1;ACTG1;RPS15;CAPNS1;CFL1;ARHGDIB;RPS13;PDIA3;MAP2K3;GSTK1;TALDO1;ATP1B3;ACTN4;PGD;IFI27;NCL;S100A6;ERP29;TAGLN2;S100A4;TLN1;PFN1;ATP6V0D1;VPS28;ATF4;LY6E;GMPR;NDRG1;CORO1A;MYL12A;GABARAP;SULT1A1;UBB;ATP5E;PCBP2;S100A11;SERF2;S100A10;RPL41;HSPA5;CIDEB;MSN;PRDX6;CS;MARCH2;RPS28;RPL27A;GNB2;LRP10;SLC25A3;ALAS2;SERPINA1;HSP90AB1;YWHAB;ARPC1B;RPS4X;RPL7A;LASP1;TMSB4…
lung cancer DOID-1324 mouse GSE14277 sample 615	109/365	6.56908e-27	2.39629e-26	0	0	4.02825	242.853	IFITM3;IFITM2;SPARC;ICAM2;COX6A1;AQP1;MYLK;EFEMP1;DPYSL2;CAPN2;B2M;TNS3;ANKRD13A;TGM2;POSTN;IGFBP3;PCOLCE;CLDN5;COL4A2;SDPR;CRISPLD2;MXRA8;MYADM;FKBP9;ATF5;VCL;MACF1;EPAS1;DPT;NREP;HSD11B1;ADH1;RAP1A;SERPINH1;IGFBP6;PLTP;SPTBN1;GPIHBP1;GSTM2;GSTM1;CAV2;MCAM;CAV1;EPHX1;MSN;CLK1;PTPRB;EHD4;TCN2;GNB2;TMCC3;ID3;AMOTL2;ESAM;FERMT2;ITM2B;NRP1;CLIC4;ALAS2;DDX3X;FHL1;AKAP12;GHR;TIMP3;SPTAN1;SRGN;UNC45B;G…
hepatitis C DOID-1883 human GSE20948 sample 598	97/302	9.51546e-27	3.45605e-26	0	0	4.46093	267.285	MTCH1;ACTG1;RPS15;LGALS3;CAPNS1;CFL1;DAG1;CAPN2;RPL35;PLS3;TPM4;TPM1;TALDO1;ACTN4;ACLY;RAB31;RAB34;MYADM;TAGLN2;PFN1;PPIB;ND3;VCL;PFKFB3;SDC4;MGST3;MTTP;COX7A2;PTTG1IP;MYL12A;RTN4;CORO1C;FAM171A1;VTN;LDHA;BAG3;PSAP;NDUFV2;TXNDC5;FDPS;TMEM50A;ST13;ARPC5;MLLT11;ID1;COL5A2;GNB1;GNAS;ID3;DHCR7;CD24;WDR1;ILK;DBI;LAMC1;PRSS23;RPL7A;LASP1;CSRP1;TMSB4X;PEA15;ANXA7;UQCRFS1;SH3BGRL3;JAK1;COX8A;CAP1;GPX1;AN…
Parkinson's disease DOID-14330 human GSE19587 sample 1080	69/167	1.10974e-26	4.01323e-26	0	0	6.58024	393.256	RPL5;SYNM;GMFB;SPARC;RPL3;PEBP1;HBB;FGF1;AQP1;ACTG1;MYLK;RPS15;RPS4X;RPL7A;GJA1;LGALS1;DPYSL2;FTH1;TMSB4X;CFL1;PEA15;PIP4K2A;RAC1;B2M;GPX3;RPL13A;RPSA;RPS3A;HBA1;RHOA;SEPT2;RHOB;EEF1A1;NISCH;DDAH1;SPARCL1;CRYAB;RTN3;SDC4;AHNAK;HTRA1;SLC1A3;HSD17B4;HIGD1A;NDRG1;ADIPOR2;RTN4;FAM171A1;LDHB;TTR;TSPAN8;SPP1;MBP;RPS27A;RPL41;DDHD2;S100B;TF;DBNDD2;NACA;SCD;RPL27A;FAT1;PMP22;CALM2;RPS24;TPT1;RPS23;ITM2C
ALS (Amyotrophic Lateral Sclerosis) C0002736 mouse GSE4390 sample 389	109/368	1.40417e-26	5.0562e-26	0	0	3.98092	236.975	APP;NCKAP1;AHCYL1;ZFAND5;ATP5C1;GHITM;COX6A1;FGF1;BZW1;ACTG1;PPP1CB;PCMT1;FAM134B;GJA1;BSG;ENPP2;SACM1L;APLP2;TUBA4A;NISCH;EID1;MORF4L2;EEF1A2;SPARCL1;MATR3;UQCRC2;SQSTM1;PVALB;KMT2E;MACF1;RTN3;FKBP2;DDX5;PSMD11;MAX;MGST3;MYCBP2;ATP5J;NREP;ATP5O;MYL12A;RTN4;UBB;ATP5E;MBP;SPTBN1;PRNP;NDFIP1;HSPA5;NEK7;MARCH6;ZWINT;REEP5;UQCRQ;FASN;RSRP1;ACO2;CALM1;CALM2;COX7B;RNF13;SCHIP1;USP33;CLTC;ATP2A2;PPP3CA;…
Dry eye syndrome C0013238 rat GSE844 sample 228	100/320	1.74669e-26	6.26271e-26	0	0	4.28854	254.351	MYLK2;PARK7;COX6A1;RPS15;PPP1CB;MPC1;BSG;SCN1B;PDIA3;RPS8;ECH1;TALDO1;BIN1;ERP29;RPL27;PPIB;SQSTM1;ND2;LRRC59;FKBP2;TMED10;MGST3;RPN1;GABARAP;HSP90B1;UBB;MARC2;NPHP1;EIF4EBP1;NDUFV3;FDPS;EIF2B4;GSTM2;TRAPPC1;HSPA5;IDH2;ASNS;GJB1;TCN2;RHEB;NACA;GNB2;GNAS;CHMP2A;CYTB;CD24;CALM2;PAM;EIF4G2;ARF4;COX7B;SERPINA1;HIBADH;TECR;GPT;DBI;YBX3;ATP5G1;ASGR1;RPS4X;RPL7A;MAP1LC3A;SERP1;AUH;ACADL;NNT;FLOT1;PHGDH;…
diffuse large B-cell lymphoma DOID-0050745 mouse GSE6136 sample 686	114/397	1.84268e-26	6.57876e-26	0	0	3.81545	226.088	TXN1;EIF4A1;CISD1;HNRNPU;PEBP1;COX6A1;BZW1;ACTG1;PSMD8;CHCHD2;TUBB5;CCND2;CFL1;PDIA3;TPM4;RPS8;SDHB;PDIA6;ATP5J2;MORF4L2;NCL;SUB1;CSNK2B;SRSF2;VDAC3;VDAC2;UQCRC2;PFN1;PPIB;FKBP3;KPNB1;UQCRB;SAR1B;RPN1;ATP5J;COX7A2;MRPL12;ATP5O;UQCRH;HSP90B1;ZFP36L1;LDHA;GNG10;ESD;ATP5D;PCBP2;PGK1;CYC1;NDUFV2;SLC38A2;SNX5;FDPS;HSPA5;NONO;CS;ARPC2;ARPC3;CALM1;EIF4G2;SLC25A3;HSP90AB1;DDX3X;GDI2;CLTA;DBI;HMGB1;ATP5G3…
PTSD - Post-traumatic stress disorder C0038436 human GSE860 sample 338	100/321	2.29709e-26	8.16636e-26	0	0	4.26889	252.016	IFITM3;RPL3;GMFG;ICAM2;IFI30;COX6A1;SAT1;EEF1B2;LGALS1;FCGRT;DPYSL2;FTH1;RPL35;HMGN2;RPS9;RPL23;SACM1L;CYBB;EID1;SUB1;NCL;TAGLN2;UQCRC2;SRSF6;PPIB;ATF4;DDX5;UQCRB;MYCBP2;ATP5I;COX7A2;IQGAP1;ATP5H;CORO1A;RAP1B;CYB5R3;PSAP;ST3GAL5;CD14;GSTM1;HSPA5;PHKB;HNRNPL;UQCRQ;NACA;RPS24;HIST2H2AA3;ARF4;ARF1;SERPINA1;USP33;SERP1;ALDH2;CTSH;TSPO;ANXA1;FCER1G;GPX4;IFNGR1;AKR1A1;RPS3A;APRT;NDUFS7;NPC2;CANX;SNURF;…
colon adenoma DOID-0050912 human GSE4183 sample 550	91/274	2.32797e-26	8.2412e-26	0	0	4.67904	276.167	PIGR;AHCYL2;SLC25A3;BTG1;AQP8;ATP5C1;F13A1;DBI;GHITM;ATP5G3;IFI30;COX6A1;ACTG1;PPP1CB;LGALS3;LASP1;FCGRT;FTH1;TMSB4X;BSG;CFL1;CAPN2;UQCRFS1;ACADM;B2M;PGM1;COX8A;POSTN;GPX3;IGFBP3;NCOA4;USMG5;EMP1;UGT2B17;ATP1B3;DCN;IFI27;TST;UQCRC1;SPARCL1;PFN1;ATP6V0D1;ND3;CDH17;SMPDL3A;C1QA;NDUFB9;ACSS2;MAOA;FGL2;ATP5J;SRI;COX5B;HIGD1A;HSD17B11;NDRG1;SULT1A1;ATP5B;UGP2;GPNMB;IGKC;TP53INP2;CYC1;PCK1;S100A10;CD74…
Pseudomonas Infection C0033817 human GSE923 sample 170	84/239	2.41558e-26	8.51543e-26	0	0	5.08855	300.15	APP;COX7B;SLC25A3;BTG1;TFRC;CD81;DBI;COX6A1;COX7C;RPS15;EEF1B2;RPL7A;RGS2;MPC2;RAC1;HMGN2;SEPHS2;RPS13;CTSC;PGM1;ADSL;ANXA2;GSTO1;RPS8;LMO4;PGAM1;ANXA5;ATP1B3;RPSA;NDUFC1;RPS3A;TM4SF4;ATP1B1;DDAH1;TST;EEF1A2;S100A6;ERP29;RPL27;PABPC1;FKBP9;CD63;GRN;MAOB;AHNAK;NDUFB6;RPL12;NDUFB3;NDUFB2;PTTG1IP;IQGAP1;HSD17B12;DTX4;HSD17B10;GABARAP;PSMA7;UQCRH;ATP5L;RPS15A;UBB;BAG3;ATP5E;CYC1;CDIPT;S100A11;S100A10…
Sickle Cell Anemia C0002895 human GSE9877 sample 109	75/197	3.54333e-26	1.24387e-25	0	0	5.75572	337.298	APP;CLIC4;CISD1;ENO1;HMGB1;COX7C;RPL6;ACTG1;RPS15;LAPTM4A;TMSB4X;CFL1;SUMO2;B2M;RPS13;COX8A;PDIA3;SRGN;RPS9;POSTN;RPS8;RPL23;IGFBP3;ANXA5;TPM1;RPL13A;SEPT2;EEF1A1;PSMA6;RCN1;PXDN;S100A6;SRSF2;COL6A3;TAGLN2;PABPC1;VCL;MACF1;LRRC59;NNMT;RPL12;GSTP1;ATP5J;ATP5I;FSTL1;MYL12B;ATP5L;CYB5R3;RPS15A;ATP5E;RPS3;IGFBP7;RPL18;RPS27A;RPL17;MEST;BCAP31;RPL41;NDUFA4;CAV1;NEK7;GNG12;COL1A2;KRT18;COL5A1;RPL27A;CA…
schizophrenia DOID-5419 human GSE21935 sample 854	93/286	3.86566e-26	1.35137e-25	0	0	4.53636	265.445	APP;SLC25A3;AHCYL1;SPARC;GDI1;GDA;SCHIP1;HSPB8;ATP5C1;PEBP1;ATP2A2;DBI;ATP5G3;COX6A1;COX7C;ATP5G1;PPP3CA;CHCHD2;LGALS1;CAPNS1;PEA15;CFL1;ANXA6;ENPP2;NPTN;CTSH;UQCRFS1;B2M;SCN1B;COX8A;MYBPC1;TPI1;PGAM1;ATP6AP2;USMG5;NDUFC2;ATP1B2;TUBA4A;TUBB2A;NPC2;MORF4L2;UQCRC1;NDUFS3;VDAC2;CRYAB;ATP6V0C;GAPDH;PVALB;CD63;NDUFB9;SDC4;NDUFB3;MGST1;ATP5J;ATP5H;UQCR10;SRI;DTX4;ARPP19;GABARAP;PRDX3;CST3;APOO;LDHB;ATP…
endometriosis DOID-289 human GSE6364 sample 945	99/318	4.35033e-26	1.51449e-25	0	0	4.26302	248.947	IFITM3;CYFIP1;ERRFI1;MTCH1;IFITM2;RPL3;KDELR1;CD81;PEBP1;PLOD1;ACTG1;LAPTM4A;CCND2;CAPNS1;LAMP1;BSG;CFL1;ENPP2;CCNL2;HMGN2;RPS13;SERPINF1;RPSA;PCOLCE;ACTN4;SFRP4;IFI27;COL4A2;COL4A1;RAB34;TXNIP;SRSF5;PFN1;LETMD1;SRSF6;PPIB;ND2;KPNB1;AK3;APCDD1;GABARAP;CYB5R3;EPB41L2;ATP5D;SERPINH1;IGFBP6;TXNDC5;RPL41;GSTM2;GSTM1;NONO;EPHX1;GOT2;LSM1;CHCHD10;PRDX6;H19;RPS28;COL1A2;COL5A1;GNB2;ID3;RGL1;LGALS3BP;PIG…
nemaline myopathy DOID-3191 mouse GSE3384 sample 974	59/128	4.96003e-26	1.71961e-25	0	0	7.96278	463.958	COX7B;FHL1;ATP5C1;ATP2A1;COX6A2;ENO3;COX7C;PDK4;HRAS;IDH3A;TPI1;PPTC7;GPX3;TNNC2;USMG5;ACYP2;NDUFC1;SDHB;DCN;PTP4A2;ACTA1;MYL1;ALDH1A1;ADSSL1;NDUFS3;MYH4;SLC25A4;SMPDL3A;SLC25A11;GAPDH;PVALB;COPB2;NDUFB9;SAR1B;NDUFB5;ATP5A1;NDUFB2;ATP5J;RTN4;CKMT2;LDHA;UBB;STOM;TNNI2;ATP6V0E2;SVIL;RPL41;NDUFA7;UBE2B;NDUFA5;MDH2;CHCHD10;SUCLA2;UQCRQ;GNAS;RSRP1;ACO2;TPT1;RPS23
Breast Cancer C0006142 human GSE2429 sample 148	100/324	5.18102e-26	1.78884e-25	0	0	4.21101	245.174	MTCH1;OXTR;CD81;PEBP1;MYLK;RPS15;C4A;RGS2;CAPNS1;LAMP1;DPYSL2;CFL1;SOX4;GSTK1;RPS9;RPS8;TPM2;APLP2;TPM1;RNASE4;RPSA;ACTN4;NISCH;EEF1A1;AZGP1;PPP1R3C;SUB1;MORF4L2;S100A6;TXNIP;S100A4;SRSF5;VPS28;CFD;DDX5;MAOB;SDC4;NDRG1;GABARAP;MYL12B;ZFP36L1;UBB;TSPAN6;ATP5E;RPL41;XBP1;HSPA5;IDH1;CRIM1;INHBB;REEP5;RSRP1;ECHDC2;SYNM;ACADVL;BTG1;HSP90AB1;HBB;HMGB1;COX7C;YBX3;RPS4X;CSRP1;YWHAQ;TMSB4X;FLOT1;NPTN;CTSF…
Scleroderma C0011644 human GSE1724 sample 155	73/189	5.71993e-26	1.96681e-25	0	0	5.88782	342.219	IFITM3;LGALS3BP;HIST2H2AA3;CD81;ETFB;CLU;SAT1;ACTG1;RPS15;RPS4X;LGALS3;FADS2;GJA1;RGS2;LGALS1;LAMP1;CSRP1;FTH1;TMSB4X;RPL35;TSPO;CLIC1;GPX1;RPS8;TPM2;IGFBP3;RPL13A;RPS3A;EMP3;EEF1A1;PSMA6;IFI27;COL4A2;COL4A1;ERP29;COL6A3;ITGA7;RPL27;SQSTM1;LY6E;NNMT;SEMA3C;RPL12;GSTP1;RPL11;HTRA1;ATP5I;PRDX2;PSAP;RPS3;FLNA;IGFBP7;RPS27A;RPL17;S100A10;RPL19;CTSA;RPL41;STAT1;GFPT2;NDUFA1;G0S2;SOD2;ASS1;RPS28;TNIP1;…
Endometriosis C0014175 human GSE6364 sample 393	103/341	6.35343e-26	2.17573e-25	0	0	4.08549	237.033	APP;CYFIP1;ERRFI1;RPL3;KDELR1;CD81;PEBP1;ACTG1;LAPTM4A;CAPNS1;LAMP1;BSG;CFL1;ENPP2;RPS13;GABARAPL1;HGD;RPS8;APLP2;IGFBP3;TALDO1;RPSA;ATP1B1;EEF1A1;SFRP4;IFI27;RAB34;UQCRC1;S100A6;ERP29;TXNIP;PFN1;PPIB;KPNB1;ATP6V1A;UQCRB;APCDD1;GABARAP;PRDX5;TSPAN8;ATP5E;SERPINH1;IGFBP6;TXNDC5;IVNS1ABP;GSTM2;GSTM1;GADD45A;EPHX1;LSM1;CHCHD10;PRDX6;H19;GLUD1;RPS28;COL1A2;COL5A1;ID1;RSRP1;ID3;RGL1;ITM2B;LGALS3BP;ILK…
Gamma-hydroxybutyric acidaemia C0268631 mouse GSE2866 sample 311	90/273	8.06947e-26	2.75215e-25	0	0	4.62518	267.239	TXN1;VPS29;SPARC;CCNI;GDI1;RNF13;CLTC;ATP5C1;ATP2A2;HBA-A1;COX6A1;CLU;ACTG1;PPP3CA;LAPTM4B;GJA1;LAPTM4A;MAP1LC3A;TUBB5;CSRP1;FTH1;BSG;CFL1;ENPP2;NPTN;SCN1B;YWHAH;PDIA3;PPTC7;PGAM1;SDHC;SDHD;PPP2R5C;RHOB;PSMA6;MORF4L2;CMPK1;MYADM;MATR3;SRSF5;TKT;SRSF6;DLD;SLC25A4;RTN3;NDUFB9;NDUFB6;NDUFB3;HTRA1;ATP5J;HSD17B4;COX7A2;ATP5O;COX5B;NDRG1;MYL12A;UQCRH;RTN4;PSMB7;PRDX5;TTR;UBB;FAM120A;PGK1;MBP;RABAC1;PLT…
hepatitis C DOID-1883 human GSE20948 sample 601	94/294	8.64354e-26	2.936e-25	0	0	4.42525	255.383	EIF4A1;SERPINA1;HSP90AB1;ARPC1B;ARPC1A;ATP5C1;PEBP1;DBI;SAT1;LGALS3;RPS6KA3;GJA1;LIPC;CAPNS1;FTH1;MPC2;BSG;CFL1;ME1;TMED2;SEPHS2;G6PD;GPX3;ANXA4;PGAM1;TALDO1;NDUFC2;APOA1;ACTN4;ATP1B1;NIPSNAP1;DDB1;ACLY;SUB1;ALDH1A1;VDAC3;SRSF2;KDELR2;TAX1BP3;PFN1;PPIB;ND3;ND2;GAPDH;VAMP3;CEBPA;DDX5;CPB2;OAT;PFKFB3;SHC1;MGST3;PON2;MTTP;PTTG1IP;NDRG1;ADD1;HSP90B1;HSPD1;LDHA;RPS15A;TTR;RPL14;SPP1;APOB;S100A10;FDPS;…
Parkinson's disease DOID-14330 human GSE7621 sample 941	87/258	8.82699e-26	2.98623e-25	0	0	4.78042	275.78	IFITM3;LGALS3BP;RPL5;EIF4A1;SLC25A3;IFITM2;GBE1;CISD1;HBB;MYLK;ACTG1;PPP1CB;RBM3;LGALS1;TMSB4X;PEA15;CFL1;NPTN;PIP4K2A;RPL35;TIMP3;GYG1;RPS13;CAP1;SRGN;ELOVL1;GPX1;ANXA2;ACSL1;GPX3;HBA1;F3;YWHAZ;PTP4A2;TUBB2A;RRAGC;IFI27;HNRNPH1;COL4A1;ALDH1A1;S100A6;SRSF2;SPARCL1;RPL27;TAGLN2;RPL26;PFN1;ATP6V0D1;ND3;ND2;ISCU;VAMP3;C1QA;CD63;NDUFB9;DDX5;OAT;EPAS1;RPL11;MGST1;HIF1A;ADIPOR2;RTN4;ATP5B;CYB5R3;SPP1;S…
amyotrophic lateral sclerosis DOID-332 mouse GSE3343 sample 685	124/462	9.7159e-26	3.27375e-25	0	0	3.48265	200.578	CYFIP1;FAM49B;MTCH1;AHCYL1;SPARC;NDUFA11;CD81;GHITM;FADS2;LAMP1;MPC1;ARHGDIA;BSG;ENPP2;PLS3;VPS35;B2M;ENPP5;FADS1;SCN1B;PDIA3;IGFBP5;RPS8;APLP2;EPDR1;ATP1B3;ATP1B2;EID1;MORF4L2;UQCRC1;MYADM;UQCRC2;PFN1;ATP6V0D1;COPA;DDX5;NDRG2;GABARAP;UQCRH;HSP90B1;PRDX2;LDHB;LDHA;PSAP;ATP5D;PGK1;SLC38A2;PRNP;NDFIP1;GOT2;PRDX6;GNB1;ACO2;ITM2C;HSP90AB1;RNF13;WDR1;HIBADH;RNF14;SCHIP1;CLTC;FHL1;PPP3CA;UBL3;MAP1LC3A;…
Status Epilepticus C0038220 rat GSE4236 sample 391	88/264	1.17221e-25	3.93393e-25	0	0	4.69916	269.759	VPS29;COX7B;SLC25A3;ALAS2;GDI1;GDA;YWHAB;TECR;ATP5C1;HBB;DBI;COX6A1;RPL6;ACTG1;RPS15;PPP1CB;MAP1LC3A;CCND2;TUBB5;AUH;TMSB4X;NPTN;UQCRFS1;LOC100134871;COX8A;BNIP3L;TPI1;GPX4;PABPC4;APLP2;AKR1A1;HBA1;ATP1B1;SDHA;YWHAZ;TUBA4A;ACLY;SUB1;EEF1A2;ALDH1A1;SPARCL1;MAPT;ATP6V0C;ND2;SLC25A4;GAPDH;CAMK2B;NDUFB9;NDUFB8;NDUFB6;MAOA;NDUFB5;MGST3;NDUFB2;LPL;ATP5H;ATP5O;COX5B;HSD11B1;PSMB5;UBB;ATP5E;ATP5D;NPHP1;P…
Cancer of prostate C0376358 mouse GSE1413 sample 48	96/306	1.29621e-25	4.33276e-25	0	0	4.30633	246.775	RPL5;SLC25A3;SPARC;RPL3;HIBADH;FHL1;ILK;ATP2A2;HBA-A1;ETFB;CLU;RPL6;MYLK;ACTG1;RPL7A;LAPTM4A;SERP1;CCND2;CSRP1;C1QBP;SUMO2;RPL35;UQCRFS1;PHGDH;SLC37A4;TGM2;SRRM2;GSTK1;TMED9;ANXA2;IGFBP5;RPS8;RPL23;TPM2;RPL13A;RPSA;REXO2;PDIA6;DCN;EEF1A1;EEF1G;AZGP1;SMDT1;COL4A1;COL6A2;ALDH1A1;MXRA8;S100A6;COL6A3;KDELR2;RPL26;COPA;NDUFB8;OAT;SAR1A;UQCRB;NDUFB11;GSTP1;ATP5J;SLC1A5;CRIP1;SSFA2;CST3;ADH1;CALD1;CBS;M…
Gamma-hydroxybutyric acidaemia C0268631 mouse GSE2866 sample 409	78/216	2.0028e-25	6.66805e-25	0	0	5.29551	301.156	ANKRD13C;VPS29;APP;NCKAP1;COX7B;HSP90AB1;ATP2A2;HBA-A1;COX6A1;COX7C;CLU;BZW1;PPP3CA;RPL7A;TUBB5;LAMP1;TMSB4X;ENPP2;YWHAH;USMG5;NDUFC1;YWHAZ;TUBA4A;RHOB;NISCH;EEF1A1;EID1;SRSF2;ANAPC5;VPS28;MTPN;NDUFB8;SAR1A;NDUFB6;NDUFB5;GNAI3;HTRA1;NDUFB2;COX7A2;ARPP19;NDRG1;RTN4;ADD1;HSP90B1;HSPD1;CST3;LDHB;PRDX5;TTR;PGK1;MBP;CYC1;SPTBN1;NPDC1;TIMM8B;CAR2;RPL41;NDUFA7;GSN;HSPA5;NDUFA5;CHCHD10;S100B;PRDX6;UBAC1;…
Senescence C0001792 rat GSE3531 sample 167	93/292	2.17635e-25	7.21722e-25	0	0	4.3981	249.755	COX7B;SLC25A3;DDX3X;HSP90AB1;GDA;COX6A1;ATP5G1;PPP1CB;RPS4X;MAP1LC3A;AUH;MPC1;FLOT1;RPL35;YWHAG;YWHAH;COX8A;BNIP3L;GPX1;ATP6AP1;GSTO1;RPS8;RPL23;PABPC4;PGAM1;TPM1;TALDO1;NDUFC2;ATP1B3;NDUFC1;ATP1B1;YWHAZ;RCN2;SUB1;MORF4L2;CANX;CYP2A1;MYADM;RPL27;FKBP3;SLC25A4;CSTB;NDUFB9;NDUFB6;NDUFB11;NDUFB5;NDUFB4;NDUFB3;NDUFB2;ATP5J;LPL;COX7A2;ATP5O;GABARAP;PSMA7;HSPD1;CDC42;GNG10;LDHA;PSMB5;TTR;UBB;ATP5E;NPHP…
Overexertion C0161750 human GSE3606 sample 286	97/314	2.67914e-25	8.8496e-25	0	0	4.2114	238.278	RPL5;RPL3;CD81;PEBP1;PARK7;RPL6;RPS15;EEF1B2;LGALS3;CHCHD2;CAPNS1;RPL35;HMGN2;RPS13;GSTK1;RPS9;RPS8;RPL23;RPSA;NCL;CMPK1;RPL27;MATR3;RPL26;PFN1;PPIB;ISCU;CFD;CSF1R;UQCRB;COX7A2;ATP5H;ZFP36L2;MYL12B;ATP5L;LDHB;ATP5B;LDHA;RAP1A;SERF2;CD99;XBP1;NDFIP1;NACA;RPL27A;RPS23;COX7B;SLC25A3;DBI;ATP5G3;COX7C;RPS4X;RBM3;RPL7A;YWHAQ;C1QBP;ANXA6;UQCRFS1;CTSC;COX8A;SUN2;FCER1G;GPX1;ANXA2;PGAM1;RPL13A;NDUFC2;RPS3…
Severe acute respiratory syndrome (SARS) C1175175 human GSE1739 sample 165	113/405	4.47783e-25	1.47329e-24	0	0	3.6616	205.289	RPL5;CD81;ICAM2;RPL6;EEF1B2;LAPTM4A;RGS2;CCND2;RPL35;RPS13;PDIA3;CAST;RPS9;ST6GAL1;ATP6V0E1;RPS8;RPL23;CYBB;ACLY;IFI27;MORF4L2;SRSF2;TXNIP;RPL27;MATR3;UQCRC2;SRSF5;MACF1;COPA;DDX5;ATP5O;GABARAP;ZFP36L2;MYL12B;SEP15;LDHB;PSAP;PGK1;SLC38A2;NDFIP1;NONO;ARPC5;FLI1;CNIH1;PTPRC;NACA;LPAR6;CAPRIN1;GNB1;CALM2;EIF4G2;ITM2B;BTG1;HSP90AB1;DDX3X;CELF2;GDI2;CTSS;RBM3;RPL7A;SERP1;RAC2;ANXA7;RBM5;JAK1;CD53;CAP1…
familial hypercholesterolemia DOID-13810 human GSE6054 sample 910	94/300	4.64548e-25	1.52248e-24	0	0	4.29492	240.639	IFITM3;RPL5;EIF4A1;ACADVL;IFITM2;BTG1;HSP90AB1;CCNI;CELF2;HBB;HMGB1;RCSD1;COX7C;CLU;SAT1;RPL6;CTSS;RBM3;SCPEP1;RPL7A;CHCHD2;DPYSL2;FTH1;TMSB4X;SUMO2;NPTN;RPL35;TMED2;RPS13;CTSC;COX8A;ACTR2;RPS9;FCER1G;IFNGR1;RPS8;RPL23;ANXA5;NCOA4;ATP6AP2;RPSA;HBA1;YWHAZ;RHOA;TUBA4A;PSMA6;RAB31;SDPR;HNRNPH1;NPC2;CAT;ALDH1A1;S100A6;TXNIP;VDAC2;RPL27;TMBIM6;CD302;LCP1;ND2;KMT2E;RTN3;ASAH1;MAX;RPL11;CAPG;IQGAP2;ADD3…
Colitis C0009319 mouse GSE2172 sample 401	100/334	7.13972e-25	2.33083e-24	0	0	4.02879	223.996	APP;ERRFI1;AHCYL1;RPL3;ACAA2;KDELR1;CD81;AQP8;ATP5C1;IFI30;COX6A1;LGALS3;FAM134B;LAPTM4A;CHCHD3;FTH1;GSTK1;GRCC10;ECH1;SHISA5;TALDO1;SDHB;IFI27;VDAC3;CMPK1;S100A6;SBDS;TXNIP;PPIB;CFD;UQCRB;MAX;MGST3;LYZ2;MGST1;PTTG1IP;MYL12A;UQCRH;SEP15;ADH1;UBB;PCBP2;ESD;HAO2;GSTM1;STARD10;NEK7;CHCHD10;CLK1;MOB1A;REEP5;ARPC3;RPL27A;GNB2;GNAS;SERINC3;ITM2B;LGALS3BP;BTG1;HSP90AB1;SOWAHC;RPL7A;ALDH2;ME1;TSPO;HMGCS2…
cervical cancer DOID-4362 human GSE9750 sample 619	87/265	7.41246e-25	2.41049e-24	0	0	4.59062	255.062	SPARC;RPL3;BTG1;CCNI;CD81;FHL1;HBB;DBI;MYLK;RPS15;EEF1B2;LGALS3;GJA1;LAPTM4A;LGALS1;TMSB4X;TSPO;B2M;RPS13;CTSB;RPS9;ANXA1;ANXA2;RPS8;GPX3;RPL23;SERPINF1;MMP2;EMP1;RPL13A;ATP1B3;RPS3A;HBA1;DCN;RHOB;SFRP4;IFI27;SLPI;CRISPLD2;PALLD;COL6A2;SPARCL1;TXNIP;COL6A3;RPL27;S100A4;PABPC1;CFD;CSTB;CD63;DDX5;AHNAK;GSTP1;NDRG1;GABARAP;RPS15A;GPNMB;UBB;RPS3;CCL2;IGFBP7;RPS27A;RPL17;CD74;RPL41;GSN;LUM;KLF4;COL1A1…
asthma DOID-2841 human GSE16032 sample 729	94/303	1.05493e-24	3.41733e-24	0	0	4.23255	233.673	IFITM3;IFITM2;SPARC;SERPINA1;BTG1;ARPC1B;AQP9;HBB;F13A1;IFI30;TMEM140;CLU;SAT1;YBX3;CTSS;ACTG1;LGALS3;LGALS1;ALDH2;FTH1;TMSB4X;NPTN;CYP1B1;B2M;CLIC1;CTSB;CD53;CAP1;SRGN;LYPLA1;ATP6V0E1;FCER1G;GPX1;ANXA2;ACSL1;MMD;IFNGR1;GSTO1;PGAM1;NCOA4;TALDO1;HBA1;RHOA;TUBA4A;RBP7;PSMA6;RAB31;IFI27;SDPR;TXNIP;TAGLN2;TAX1BP3;S100A4;TMBIM6;CD302;AIDA;ATP6V0D1;ND3;ND2;GAPDH;VCL;CD63;ASAH1;GRN;CEBPB;FGL2;MYL12A;ZFP…
nemaline myopathy DOID-3191 mouse GSE3384 sample 977	78/221	1.09961e-24	3.54835e-24	0	0	5.10892	281.844	VPS29;PYGM;ATP2A1;GHITM;HBA-A1;ENO3;PPP3CA;MAP1LC3A;UBL3;FTH1;ARHGDIA;BSG;ME1;TIMP3;CAR14;MYOZ1;SLC37A4;CTSD;SCN1B;NOMO1;MEF2C;TPI1;ACTN3;GPX3;TNNC2;PGAM2;PHKA1;RHOA;PTP4A2;ACTA1;MYL1;TNNT3;ALDH1A1;ADSSL1;TXNIP;ANAPC5;CASQ1;MYH4;SLC25A4;SMPDL3A;GAPDH;PVALB;CAMK2B;COPB2;NDUFB7;SAR1B;MRPS36;TOB1;GNAI2;LDHA;TMEM205;PCBP2;PGK1;STOM;TNNI2;SNX9;IGFBP6;CYC1;SPTBN1;CD99;SVIL;NDUFA7;GSTM1;CKM;UBE2B;KCNJ11…
Schizophrenia C0036341 human GSE4036 sample 357	95/309	1.25155e-24	4.02318e-24	0	0	4.17867	229.984	MTCH1;SLC25A3;ACADVL;SPARC;RPL3;CLTC;ATP5C1;PEBP1;DBI;GHITM;HMGB1;ATP5G3;COX6A1;RPL6;ACTG1;PSMD8;EEF1B2;LAPTM4B;RPL7A;CHCHD2;APMAP;DPYSL2;TMSB4X;CFL1;FAM198B;NPTN;UQCRFS1;CCNL2;B2M;TNS3;GYG1;RPS13;COX8A;RPL23;NCOA4;EPDR1;RPL13A;RPS3A;RHOA;EEF1A1;TUBB2A;ALDH1A1;SPARCL1;NDUFS2;RPL27;UQCRC2;RPL26;PABPC1;ATP6V0C;GAPDH;ISCU;ATP6V1A;NDUFB8;NDUFB5;RPL12;PON2;NDUFB4;ATP5A1;NDUFB2;SLC1A3;PTTG1IP;UQCR10;NR…
Down syndrome DOID-14250 human GSE19681 sample 1066	97/320	1.31491e-24	4.21072e-24	0	0	4.09671	225.271	RPL5;MTCH1;IFITM2;RPL3;CD81;COX6A1;RPL6;ACTG1;RPS15;EEF1B2;LAPTM4B;LAPTM4A;CHCHD2;LGALS1;CCND2;CFL1;ARHGDIB;RPL35;HMGN2;B2M;RPS13;RPS9;RPL23;IFI27;ERP29;SRSF2;TXNIP;VDAC2;RPL27;ND2;ATF4;CFD;DDX5;UQCRB;ATP5I;PTTG1IP;GABARAP;UQCRH;ATP5L;ATP5B;PRKAR2B;ATP5E;PSAP;IGFBP7;CD99;TXNDC5;ARPC2;NACA;RPL27A;PPT1;CALM2;RPS24;EIF4G2;SLC25A3;SCHIP1;HBB;RPL7A;LASP1;YWHAQ;SUMO2;UQCRFS1;COX8A;CAP1;SRGN;GPX1;PABPC4…
COPD - Chronic obstructive pulmonary disease C0024117 human GSE1650 sample 36	71/188	1.32546e-24	4.21237e-24	0	0	5.67132	311.811	IFITM3;MTCH1;TFRC;GMFG;C4BPA;CXCL13;IFI30;AQP1;ACTG1;RPS15;LGALS3;RGS2;TMEM43;ALDH2;ADAMTS1;FTH1;CFL1;MRC1;CAPN2;RAC1;B2M;CTSC;CD53;ANXA1;ANXA2;GSTO1;ECH1;ANXA5;ATP1B3;EMP3;IFI27;S100A6;SPARCL1;S100A4;FKBP9;FBP1;LY6E;ATF4;CSTB;CEBPB;GRN;SDC4;AHNAK;EPAS1;MGST3;PTTG1IP;CRIP1;MYL12B;UBB;CCL2;IGFBP6;APOE;S100A10;RPL41;GSN;SLC31A2;MDH1;CAV1;LAPTM5;CYP4B1;ARPC5;KLF4;KLF2;NR4A1;RGCC;KRT18;FABP4;GNAS;CD9…
nemaline myopathy DOID-3191 mouse GSE3384 sample 973	71/188	1.32546e-24	4.21237e-24	0	0	5.67132	311.811	TXN1;APP;EIF4A1;COX7B;ZFAND5;FHL1;ADK;ATP2A1;HBA-A1;ENO3;COX7C;YBX3;GHR;CHCHD3;LAMP1;CFL2;PDK4;ME1;TSPO;CCNL2;SLC37A4;B2M;MEF2C;CACNA2D1;TNNC2;ACYP2;PHKA1;NDUFC1;COQ10A;MLF1;DCN;PTP4A2;ACTA1;PPP1R3C;IFI27;MYL1;CSNK2B;TNNT3;MYADM;SPARCL1;SRSF5;CYP2E1;CASQ1;TLN1;MYH4;SLC25A4;SLC25A11;GAPDH;PVALB;UQCRB;ATP5A1;UQCR10;RTN4;LDHA;POLR2M;GSTM2;GSN;UBE2B;CKM;KCNJ11;NDUFA5;AGL;CLK1;UQCRQ;CCNG1;HRC;ACO2;P4H…
pancreatic invasive intraductal papillary-mucinous carcinoma DOID-8150 human GSE19650 sample 610	83/248	2.11049e-24	6.68188e-24	0	0	4.71812	257.209	RPL5;SRPX;MTCH1;IFITM2;SPARC;RPL3;CD81;ECI2;PARK7;CLU;RPL6;EEF1B2;RPS4X;RPL7A;GJA1;RGS2;LGALS1;EFEMP1;FTH1;PDK4;TIMP2;TIMP3;RPS13;SRGN;PDGFRA;RPS9;AMY1A;SERPINF1;ANXA4;IGFBP3;NCOA4;RPL13A;RPS3A;DCN;EEF1A1;EEF1G;SFRP4;CCDC80;CRISPLD2;COL4A1;PALLD;SPARCL1;TXNIP;COL6A3;RPL26;PABPC1;PPIB;CD63;NNMT;CFH;RPL12;FGL1;RPL11;FSTL1;GABARAP;RTN4;C3;LDHB;SH3BGRL;RASD1;TTR;C7;RPS3;IGFBP7;RPL17;CD99;TXNDC5;PRNP;…
schizophrenia DOID-5419 human GSE21935 sample 855	102/350	2.46095e-24	7.76217e-24	0	0	3.87844	210.838	APP;CCNI;ATP5C1;PEBP1;ENO1;COX6A1;FGF1;ACTG1;LGALS1;CAPNS1;LAMP1;MPC1;FTH1;CFL2;LAMP2;ENPP2;PIP4K2A;CAPN3;SCN1B;FADS1;PHLDA3;LMO4;TALDO1;ACYP2;ATP1B2;ATP1B1;PLA2G16;BIN1;UQCRC1;ATP6V0D1;ISCU;ATF4;STK39;HTRA1;ATP5I;NDRG2;HIGD1A;ADIPOR2;NDRG1;GABARAP;UQCRH;FAM171A1;LDHB;ATP5B;PRDX5;LDHA;MBP;IGFBP7;SLC38A2;IQSEC1;TF;RGCC;UQCRQ;SLC25A3;RNF13;SCHIP1;ATP5G3;ATP5G1;UBL3;CSRP1;YWHAQ;TMSB4X;ANXA6;UQCRFS1;…
Turner Syndrome C0041408 mouse GSE1606 sample 218	98/329	3.26623e-24	1.02636e-23	0	0	3.99592	216.093	RPL5;TRIO;CCNI;TFRC;NDUFA11;CD81;ZFAND5;COX6A1;ACTG1;PPP1CB;GJA1;LAPTM4A;LGALS1;CHCHD3;MPRIP;BSG;B2M;TMOD3;COL4A2;COL4A1;MORF4L2;NCL;CMPK1;MYADM;MATR3;UQCRC2;PPIB;KMT2E;DDX5;PSMD11;MAX;GLO1;ZFP36L1;VTN;PRDX5;UBB;ATP5E;PCBP2;PSAP;PGK1;APOE;CYC1;CD99;PRNP;NDFIP1;HSPA5;CHCHD10;MARCH6;COL1A1;CLK1;H19;GLUD1;PKIA;FXYD1;ALB;SFXN1;ITM2B;RPS24;EIF4G2;ITGB1;ARF4;CLIC4;ARF1;CLTA;DBI;RBM3;YWHAQ;TMSB4X;RAC1;A…
Cardiomyopathy C0878544 human GSE5406 sample 88	94/309	5.22847e-24	1.63682e-23	0	0	4.11305	220.492	IFITM3;SRPX;MTCH1;CLIC4;RNF14;ATP2A2;CLU;YBX3;SYNE2;FADS3;C4A;C1QTNF1;ADAMTS1;TIMP3;ANKRD2;TMEM38B;LMCD1;AASS;TGM2;SRGN;CDV3;SUN2;RBFOX1;MBNL2;GPX3;ATP1B3;VEZF1;EMP3;ATP1B1;TUBA4A;KLHL41;TRDN;PTP4A2;METTL22;ACTA1;RBP4;POR;PTP4A3;EMCN;CRISPLD2;PALLD;PSME4;SLCO2A1;POLR1D;PLIN2;MTFR1;FKBP4;SLC25A12;ATF4;POPDC3;LRRC59;ACSS3;NNMT;SLC1A3;GMPR;TNFRSF11B;ABHD5;SSFA2;C3;UGP2;CBS;NRAP;MKNK2;CD59;CD14;FLNC;…
HIV - Human immunodeficiency virus infection C0019693 human GSE2171 sample 40	78/226	5.67746e-24	1.77078e-23	0	0	4.93494	264.145	HIST2H2AA3;EIF4A1;ARF4;SPARC;SERPINA1;BTG1;HSP90AB1;WDR1;AQP9;ZFAND5;ICAM2;F13A1;IFI30;SAT1;CTSS;EEF1B2;RGS2;PNP;SERP1;FCGRT;FTH1;SLC16A3;CTSB;SRGN;RPS9;ANXA1;FCER1G;GPX1;ACSL1;MMD;IFNGR1;GSTO1;APLP2;CYBB;RPL13A;RPS3A;RHOB;NPC2;RPL27;TAGLN2;PLIN2;PABPC1;SRSF5;TKT;ATP6V0C;CFD;CEBPB;PFKFB3;FGL2;NDUFB1;HSD17B11;HIF1A;NDRG1;ZFP36L2;ZFP36L1;HSPD1;CST3;SDCBP;BAG3;PSAP;CD14;RPL18;RNF130;SLC38A2;S100A11;…
Hepatitis C infection C0019196 human GSE2067 sample 309	72/197	6.24884e-24	1.94177e-23	0	0	5.38352	287.64	PECR;HSP90AB1;GDI2;PEBP1;ENO1;ATP5G3;CLU;ACTG1;EEF1B2;LGALS3;RPL35;CLIC1;CAP1;IGFBP1;FGB;FGA;ST6GAL1;RPS9;ANXA2;AHSG;GPX3;RPL23;FGG;APOA2;RPL13A;NDUFC1;SEPT2;CYP27A1;EEF1A1;EEF1G;RBP4;NCL;SNURF;RPL27;ANG;PPIB;GAPDH;CSTB;SDC4;CFI;RPL11;NDRG1;UQCRH;HSP90B1;HSPD1;SULT1A1;ATP5B;FAM168B;APOM;TTR;APOH;RPS3;CYC1;APOB;RPL18;RPL19;CAV3;AMBP;IDH1;VEGFB;HSPE1;CP;DHRS3;FABP1;TF;HAL;SCD;RPL27A;GNAS;SFXN1;P4HB…
Neurofibromatosis DOID-8712 mouse GSE1482 sample 668	103/360	7.08655e-24	2.19395e-23	0	0	3.7794	201.457	TXN1;AHCYL1;NDUFA11;ATP5C1;GHITM;ACTG1;LAPTM4A;TUBB5;ARHGDIA;BSG;CFL1;VPS35;APLP2;SDHC;SDHD;BIN1;MORF4L2;EEF1A2;UQCRC1;CMPK1;MYADM;SRSF2;MATR3;ATP6V0D1;SRSF6;RTN2;RTN3;FKBP2;DDX5;MGST3;HTRA1;COX7A2;NREP;NDRG2;KLC1;HIF1A;SEP15;PRDX5;LDHA;ATP5E;PSAP;PRNP;HSPA5;ZWINT;MLLT11;GLUD1;NACA;GNB2;ACO2;ITM2C;ITGB1;GDI1;RNF14;CLTC;BRK1;AP2A2;RBM3;GM2A;TIMM17A;NPTN;CTSF;RAC1;YWHAG;YWHAH;ACTR2;TPI1;PGAM1;NDUFC…
myelodysplastic syndrome DOID-0050908 human GSE19429 sample 748	87/273	7.55677e-24	2.33093e-23	0	0	4.39121	233.786	RPL5;SLC25A3;RPL3;BTG1;HSP90AB1;CD81;SCHIP1;GDI2;ATP5C1;ENO1;PARK7;HMGB1;RCSD1;YBX3;RPL6;ELK3;MYLK;ACTG1;AKAP12;EEF1B2;RPS4X;RBM3;RPL7A;LAPTM4A;RGS2;YWHAQ;CTSL;FTH1;C1QBP;SUMO2;HMGN2;CD53;SRGN;MEF2C;MME;RPS8;EBF1;RPL13A;ATP1B3;RPS3A;HBA1;RNASE2;PDIA6;EEF1A1;EEF1G;PSMA6;HNRNPH1;PXDN;CAT;SRSF2;MATR3;UQCRC2;ND3;GAPDH;DDX5;MYCBP2;ADD3;HIF1A;MYL12A;SEP15;RAP1B;LDHA;RPS3;EIF4H;RPL17;SF3B1;CD99;MPP1;CMT…
systemic lupus erythematosus DOID-9074 mouse GSE2376 sample 633	86/269	1.07645e-23	3.30822e-23	0	0	4.41031	233.243	RPL3;BTG1;DDX3X;HNRNPU;CLTA;TDRP;HMGB1;COX6A1;BZW1;SAT1;RPS15;EEF1B2;RBM3;LAPTM4A;RGS2;CHCHD2;TUBB5;FTH1;ARHGDIB;SH3BGRL3;YWHAH;CAP1;PDIA3;GRCC10;RPS8;ATP1B3;EMP3;ATP1B1;RHOA;TUBA4A;RHOB;EEF1G;HNRNPH1;NPC2;MORF4L2;SRSF2;RPL27;PRKCQ;MATR3;SRSF5;PFN1;SRSF6;PPIB;ATF4;DDX5;MAX;RPL12;MYCBP2;RPL11;IQGAP1;CRIP1;TOB1;ZFP36L2;ZFP36L1;HSPD1;CST3;RAP1B;RPS15A;ATP5E;RPL14;RABAC1;SLC38A2;SERF2;POLR2K;S100A10;…
endometrial cancer DOID-1380 human GSE17025 sample 847	106/380	1.40141e-23	4.29117e-23	0	0	3.65049	192.096	RPL5;ERRFI1;SPARC;RPL3;CD81;PARK7;SAT1;RPL6;ACTG1;RPS15;EEF1B2;GJA1;LAPTM4A;FAM198B;RPL35;CCNL2;ACAD11;HMGN2;PDGFRA;RPS9;IGFBP3;TPM1;RPSA;NISCH;EEF1A1;SFRP4;SLPI;MYADM;SRSF2;SPARCL1;TXNIP;RPL27;ANAPC5;SRSF5;SRSF6;PPIB;ND3;ATF4;DDX5;PFKFB3;COX7A2;NREP;HIF1A;ZFP36L2;C3;RAP1B;UBB;ST3GAL5;IGFBP7;TXNDC5;RPL41;CAV1;CLK1;RPS28;COL1A2;CXCL12;COL5A1;NACA;RSRP1;AMOTL2;TCF4;RGL1;PAM;ITM2B;RPS23;ARF4;PIGR;AC…
Nemaline Myopathy C0206157 mouse GSE3384 sample 78	79/234	1.46185e-23	4.45998e-23	0	0	4.77311	250.969	VPS29;YWHAB;PYGM;ATP2A1;HBA-A1;COX6A1;ENO3;COX7C;YBX3;ARHGDIA;MYOZ1;CTSD;YWHAG;PHLDA3;KCMF1;TPI1;GPX1;ACTN3;GPX3;SERPINF2;TNNC2;USMG5;SDHC;ACTA1;MYL1;CYP21A1;CSNK2B;TNNT3;ADSSL1;TXNIP;UQCRC2;CASQ1;MYH4;GAPDH;PVALB;LY6E;CFD;CAMK2B;COPB2;PSMD11;NDUFB7;NDUFB5;COX5B;GNAI2;LDHA;TMEM205;PGK1;STOM;TNNI2;SNX9;CYC1;RABAC1;SPTBN1;CD99;CAR3;SVIL;NDUFA7;GSTM1;GSN;DMPK;CKM;NDUFA5;NDUFA3;GOT2;G0S2;COL1A1;MYLPF…
Barrett's esophagus DOID-9206 human GSE1420 sample 643	89/286	1.47679e-23	4.48923e-23	0	0	4.24318	223.062	GPI;SYNM;SLC25A3;HSPB8;TECR;ZFAND5;FHL1;PEBP1;ILK;DBI;COX7C;AQP1;MYLK;PSMD8;EEF1B2;RPL7A;LAPTM4A;CAPNS1;CSRP1;PDK4;RPL35;TSPO;GYG1;PGM1;COX8A;KCMF1;RPS9;ATP6AP1;RPS8;GPX3;PGAM1;TPM2;DCXR;TPM1;TALDO1;EMP1;RPL13A;PGD;ACTA1;PALLD;SPARCL1;TXNIP;VDAC2;CRYAB;GAPDH;MGLL;ALDH9A1;CFD;GRN;OAT;MAOB;NDUFB11;RPL12;NDUFB4;ATP5A1;ATP5J;ATP5H;UQCR10;HSD17B10;CST3;ABLIM1;RPS15A;GPNMB;MKNK2;PGK1;FLNA;RPL18;RPS27A;…
anaplastic thyroid carcinoma UMLS CUI-C0238461 human GSE65144 sample 654	87/276	1.75405e-23	5.31281e-23	0	0	4.32078	226.398	RPL5;MTCH1;RPL3;BTG1;CCNI;FHL1;PEBP1;PARK7;COX7C;CLU;SAT1;RPL6;RPS4X;C4A;RPL7A;GJA1;DEPTOR;ACADM;HMGN2;PDIA3;MLIP;ANXA3;GPX3;SACM1L;ATP6AP2;SORD;NDUFC2;NDUFC1;RPS3A;ATP1B1;EEF1A1;EEF1G;NPC2;ALDH1A1;SNURF;TXNIP;ND3;CRYAB;ISCU;ALDH9A1;NDUFB9;ASAH1;FKBP2;DDX5;GSTP1;MGST1;NDUFB2;ADD3;TOB1;ZFP36L2;HSP90B1;CLN5;SEP15;LDHB;PPP2CB;PRDX5;C7;IGKC;UBB;RPS27A;TXNDC5;RPL41;NDFIP1;HSPA5;NDUFA5;GADD45A;CAV2;NDU…
endometrial cancer DOID-1380 human GSE17025 sample 846	91/298	2.07154e-23	6.25187e-23	0	0	4.13098	215.766	RPL5;ERRFI1;MTCH1;RPL3;CD81;GBE1;HMGB1;CLU;SAT1;RPL6;ACTG1;EEF1B2;RPS4X;GJA1;LAPTM4A;CSRP1;TMSB4X;FAM198B;ENPP2;RPL35;CTSH;CCNL2;RPS13;PDGFRA;RPS9;ANXA3;RPS8;RPL13A;RPSA;RPS3A;F3;DCN;EEF1A1;EEF1G;SFRP4;TWSG1;RCN1;HNRNPH1;MORF4L2;MYADM;SRSF2;SPARCL1;TXNIP;COL6A3;RPL27;SRSF5;SRSF6;RBM24;LEPROT;RPL12;CFI;RPL11;PTTG1IP;APCDD1;ZBTB4;TOB1;ZFP36L2;RPS15A;RASD1;ST3GAL5;IGFBP7;RPS27A;CDIPT;RPL17;SF3B1;SRS…
Osteolysis C0029435 human GSE755 sample 128	90/293	2.29848e-23	6.91192e-23	0	0	4.16482	217.101	RPL5;ARF4;RPL3;GDI1;ICAM2;ATP5G1;RBM3;CCND2;LAMP1;DPYSL2;FTH1;TMSB4X;ARHGDIA;PEA15;ANXA6;RAC2;FLOT1;RPL35;CTSH;TSPO;AP3S1;B2M;CLIC1;RPS13;JAK1;COX8A;CDV3;SUN2;ST6GAL1;PGAM1;CYBB;RNASE4;NDUFC1;RPS3A;EMP3;RNASE2;RHOA;EEF1A1;PTP4A3;NPC2;MORF4L2;CSNK2B;EEF1A2;ERP29;TXNIP;CD48;S100A4;TMBIM6;ANG;TKT;FBP1;ATF4;CEBPB;AHNAK;SHC1;MGST3;GLO1;RPN1;SLC1A5;ADD3;GNAI2;ZFP36L1;HSPD1;LDHA;ABLIM1;IGKC;DDT;PSAP;RPL…
endometrial cancer DOID-1380 human GSE17025 sample 848	86/273	3.31574e-23	9.93538e-23	0	0	4.31501	223.348	RPL5;ERRFI1;PIGR;ACADVL;IFITM2;RPL3;CD81;GBE1;CLU;SAT1;RPS15;EEF1B2;RPL7A;GJA1;LGALS1;TMSB4X;FAM198B;ENPP2;RPL35;CTSH;PLS3;CCNL2;AP3S1;B2M;RPS13;PDGFRA;RPS9;ANXA3;RPS8;ANXA4;ANXA5;RPS3A;F3;DCN;SFRP4;SMDT1;RCN1;TST;HNRNPH1;PALLD;MORF4L2;MYADM;SPARCL1;TXNIP;RPL27;SRSF5;SRSF6;RBM24;NDUFB8;RPL12;RPL11;PTTG1IP;APCDD1;HIF1A;FSTL1;SH3BGRL;RASD1;UBB;RPS3;ST3GAL5;IGFBP7;RPS27A;RPL17;RPL19;PRNP;RPL41;ST13;…
autism spectrum disorder DOID-0060041 human GSE25507 sample 1028	98/339	3.87114e-23	1.15583e-22	0	0	3.82796	197.546	IFITM3;IFITM2;CD81;GMFG;IFI30;RPL6;IFIT2;RPS15;LGALS3;LGALS1;CAPNS1;FCGRT;DPYSL2;CFL1;ARHGDIB;RPL35;ANKRD13A;G6PD;RSAD2;APLP2;SHISA5;TALDO1;ACTN4;RNASE2;RBP7;RAB31;S100A6;ERP29;MYADM;TAGLN2;S100A4;PFN1;ATP6V0D1;ISCU;KPNB1;LY6E;CFD;RTN3;ATP5I;PTTG1IP;CORO1A;MYL12B;ATP5E;S100A11;S100A10;TXNDC5;TRAPPC1;CIDEB;CHCHD10;MSN;CS;ARPC3;LRP10;ITM2B;SERPINA1;GDI1;RCSD1;ALDH2;TMSB4X;TIMP2;RAC2;CTSH;TSPO;SH3BG…
endometriosis of ovary DOID-11432 human GSE7305 sample 939	87/279	4.01094e-23	1.19332e-22	0	0	4.25255	219.306	EIF4A1;ARF4;PIGR;CD81;C4BPA;ATP5G3;SAT1;RPL6;CNDP2;ACTG1;LAPTM4B;GJA1;LAPTM4A;CHCHD2;LGALS1;CAPNS1;YWHAQ;TMSB4X;CFL1;TMED2;PMEPA1;HMGN2;COX8A;GPX1;ANXA2;MME;GPX4;ANXA4;DYNLT3;ANXA5;NDUFC2;RPSA;PCOLCE;HBA1;PDIA6;DDOST;EEF1A1;EEF1G;SFRP4;SLPI;COL4A2;ALDH1A1;SRSF2;TXNIP;TAX1BP3;PFN1;PPIB;GAPDH;DDX5;PFKFB3;NDUFB11;RPL12;GSTP1;ATP5A1;COX7A2;NREP;APCDD1;CRIP1;LDHB;RASD1;UBB;SERPINH1;SPP1;RPS3;MEST;HSPA…
myelodysplastic syndrome DOID-0050908 human GSE19429 sample 750	94/317	4.08367e-23	1.21067e-22	0	0	3.96371	204.339	RPL5;BTG1;YWHAB;SCHIP1;F13A1;PARK7;HMGB1;IFI30;RCSD1;YBX3;RPL6;ELK3;AKAP12;EEF1B2;RPS4X;RBM3;RPL7A;LAPTM4A;RGS2;YWHAQ;CTSL;DPYSL2;TMSB4X;ARHGDIB;SUMO2;HMGN2;B2M;CD53;CPA3;SRGN;GABARAPL1;MEF2C;ANXA1;MME;GSTO1;RPS8;EBF1;RPS3A;RNASE2;YWHAZ;TUBA4A;EEF1A1;EEF1G;EID1;PSMA6;HNRNPH1;CAT;MYADM;SRSF2;RPL27;TMBIM6;UQCRC2;SRSF6;GAPDH;DDX5;NDUFB8;MYCBP2;HIF1A;MYL12A;ZFP36L2;RTN4;MYL12B;SEP15;RAP1B;PRDX5;LDHA;…
Acute Lung Injury C0242488 mouse GSE1871 sample 152	77/228	5.2325e-23	1.5458e-22	0	0	4.77158	244.804	RPL3;CD81;FHL1;PEBP1;ACTG1;CHCHD2;MAP1LC3A;EFEMP1;LAMP1;DPYSL2;TMSB4X;TNS3;GSTK1;GPX4;ELOVL5;GSTO1;RPL23;DCXR;CTDSPL;RNASE4;EEF1A1;POR;TST;SDPR;CAT;ALDH1A1;MXRA8;SPARCL1;FKBP9;SRSF5;MYH6;MACF1;CEBPA;PCOLCE2;EPAS1;GSTP1;LYZ2;PON1;MGST1;DPT;NREP;CRIP1;UQCRH;MYL12B;HSD11B1;CST3;LDHB;ADH1;TMEM205;APOE;IGFBP6;RPL17;PLTP;SPTBN1;GSTM2;GSTM1;GSN;CAV2;CAV1;EPHX1;FMO1;CHCHD10;CYP4B1;FMO3;RPS28;PTPRB;PINK1;…
Neurofibromatosis DOID-8712 mouse GSE1482 sample 665	97/335	5.69231e-23	1.67573e-22	0	0	3.83528	196.444	TXN1;AHCYL1;ACAA2;ZFAND5;ATP5C1;ACTG1;PPP1CB;GJA1;LAPTM4A;FTH1;BSG;SCN1B;RGS7;GRCC10;GABARAPL1;LMO4;TMOD3;SDHC;SDHD;SDHB;EEF1A1;CLDN5;BIN1;MORF4L2;EEF1A2;SPARCL1;MATR3;SRSF5;ATP6V0D1;ATP6V1A;KMT2E;MACF1;RTN3;FKBP2;UQCRB;HTRA1;NREP;ATP5O;MYL12B;SEP15;LDHA;UBB;PCBP2;PGK1;MBP;APOE;PLTP;CD99;PRNP;NDFIP1;UBE2B;CLK1;CALM1;ITM2B;RPS24;ITM2C;ITGB1;ARF1;CLTC;BRK1;RBM3;MAP1LC3A;YWHAQ;NPTN;RAC1;CTSD;ACTR2;T…
psoriasis DOID-8893 mouse GSE27628 sample 823	94/319	6.73539e-23	1.97587e-22	0	0	3.92804	200.535	MYOM1;HSPB6;SIX1;PYGM;ATP2A1;HSPB3;COMT;ENO3;COX6A2;LMOD3;IFIT2;MEDAG;LOXL2;AKAP12;MMP23;MRC1;FAM198B;TGM2;TMOD1;CPA3;UNC45B;MEF2C;COX8B;MYBPC2;FCER1G;TRIM63;TMOD4;SERPINF1;IGFBP3;PGAM2;GPX8;HFE2;ACYP2;PCOLCE;CPT1B;F3;KLHL41;MMP14;OBSCN;PPP1R3C;NOV;MYL1;TNMD;TNNT3;ALDH1A1;ADSSL1;SPARCL1;S100A4;CASQ1;LCP1;PVALB;SMTNL1;RTN2;CLEC4A3;SLC24A3;SMARCD3;SMPX;PCOLCE2;SEMA3C;FGL2;NEXN;ASB11;NREP;SRL;FSTL1;…
Parkinson's disease DOID-14330 human GSE7621 sample 940	102/365	8.48335e-23	2.47998e-22	0	0	3.65415	185.709	NCKAP1;CISD1;PARK7;COX6A1;ACTG1;PCMT1;CHCHD2;LGALS1;RPL35;CAPN3;PLS3;VPS35;HMGN2;GYG1;RPS9;TALDO1;EPDR1;RPSA;ATP1B1;EEF1A2;VDAC3;SBDS;SPARCL1;RPL27;RPL26;ISCU;RTN3;SDC4;MGST3;ATP5I;COX7A2;NDRG2;HIGD1A;DTX4;RTN4;GNG10;LDHA;CYB5R3;UBB;PRKAR2B;ATP5E;APOE;NDUFV2;HHATL;RPL41;DCLK1;MLLT11;GLUD1;UQCRQ;RPL27A;ITM2C;LGALS3BP;COX7B;SLC25A3;GBE1;HBB;COX7C;MAP1LC3A;ALDH2;TMSB4X;PEA15;NPTN;YWHAG;GPX4;GPX3;DYN…
Arthropathy C0022408 human GSE10575 sample 271	108/401	1.1141e-22	3.2456e-22	0	0	3.47815	175.817	NCKAP1;TFRC;ENO1;PLOD1;FGF1;BZW1;LAPTM4B;CCND2;CYP1B1;HMGN2;BNIP3L;SERPINF1;TALDO1;ACTN4;ATP1B1;SDHA;PDIA6;EID1;RBP4;PPP1R3C;MYADM;TXNIP;FKBP9;PFN1;ATF4;PFKFB3;SDC4;ATP5J;TNFRSF11B;ATP5I;COX7A2;PTTG1IP;SLC1A5;HIF1A;NDRG1;SEP15;GNG10;BAG3;SERPINH1;EIF4EBP1;PGK1;PRKCDBP;IVNS1ABP;PRNP;GSTM2;GSTM1;HSPA5;TMEM50A;CRIM1;ASNS;MSN;INHBA;H19;RGCC;COL5A1;REEP3;FXYD1;FAT1;PPT1;AMOTL2;PAM;ITM2C;GPI;ACADVL;BTG…
autism spectrum disorder DOID-0060041 human GSE25507 sample 1023	85/273	1.42987e-22	4.15107e-22	0	0	4.23968	213.253	IFITM3;IFITM2;BTG1;RNF13;YWHAB;AQP9;HBB;IFI30;SAT1;IFIT2;EEF1B2;LAPTM4A;LGALS1;DPYSL2;TMSB4X;SUMO2;NPTN;RPL35;TSPO;B2M;CLIC1;GYG1;COX8A;SRGN;LYPLA1;RPS9;ATP6V0E1;FCER1G;GPX1;ACSL1;ANXA3;RPS8;RPL13A;NDUFC2;HBA1;EMP3;SLPI;S100A6;RPL27;S100A4;ATP6V0D1;PPIB;ND3;ISCU;ATP6V1A;RTN3;CEBPB;OAT;ATP5J;NDUFB1;COX7A2;COX5B;HSD17B11;ADD3;HIF1A;CRIP1;GABARAP;UQCRH;GNAI2;SDCBP;GNG10;RABAC1;RPL18;RPS27A;RPL17;S10…
Autism DOID-0060041 human GSE25507 sample 464	98/345	1.6102e-22	4.65847e-22	0	0	3.73372	187.36	IFITM3;IFITM2;GMFG;IFIT2;ACTG1;RPS15;DOCK11;LAPTM4A;LGALS1;CAPNS1;DPYSL2;BSG;LAMP2;CFL1;ARHGDIB;CAPN2;HMGN2;ANKRD13A;SHISA5;TALDO1;ACTN4;RAB31;S100A6;MYADM;TXNIP;TAGLN2;S100A4;PFN1;ATP6V0D1;ND3;ISCU;ATP6V1A;MYCBP2;PTTG1IP;HIF1A;CORO1A;GABARAP;CORO1C;SDCBP;PSAP;S100A11;CD99;S100A10;RPL41;TRAPPC1;TMEM50A;NEK7;PPT1;CALM2;RNF13;SH3KBP1;YWHAB;HMGB1;YWHAQ;TIMP2;NPTN;SH3BGRL3;AP3S1;CLIC1;YWHAG;COX8A;CAP…
inflammatory bowel disease DOID-0050589 human GSE4183 sample 551	83/263	1.6938e-22	4.8835e-22	0	0	4.32131	216.627	RPL5;AHCYL2;SLC25A3;RPL3;AQP8;ATP5C1;COX6A1;RPL6;ACTG1;RPS15;LGALS3;FCGRT;FTH1;BSG;CFL1;CAPN2;NPTN;HMGCS2;B2M;RPS13;PGM1;NXPE4;RPS8;IGFBP3;ECH1;NCOA4;USMG5;EMP1;RPL13A;ATP1B3;RPSA;RPS3A;ATP1B1;EEF1A1;EEF1G;TST;TXNIP;RPL27;TAX1BP3;PABPC1;ND3;ND2;CDH17;SMPDL3A;GAPDH;PRR13;NDUFB9;RPL12;RPL11;AK3;SRI;HIGD1A;HSD17B11;ADD3;CRIP1;TOB1;ATP5B;UGP2;TSPAN8;RPS3;PCK1;RPS27A;RPL17;S100A10;RPL19;CTSA;RPL41;STA…
Setleis syndrome C1744559 human GSE16524 sample 285	72/207	1.86603e-22	5.36163e-22	0	0	4.98196	249.263	ARF4;OXTR;BTG1;AKR1B1;DBI;SAT1;RPL6;ACTG1;RPS4X;GJA1;LGALS1;FTH1;MPC2;CFL1;CTSH;B2M;RPS13;POSTN;ATP6V0E1;TPI1;RSAD2;ANXA2;GSTO1;SERPINF1;PGAM1;TPM2;IGFBP3;USMG5;EPDR1;DCN;EEF1A1;ALDH1A3;PALLD;S100A6;PLIN2;S100A4;ND3;ND2;GAPDH;CD63;CEBPB;PFKFB3;SYNPO2;HTRA1;APCDD1;NDRG1;MYL12B;LDHA;GPNMB;UBB;PGK1;CCL2;IGFBP7;RABAC1;S100A11;FDPS;PRNP;RPL41;LUM;TMEM176A;FABP3;RGCC;ACTC1;RPL27A;VIM;CD24;FMOD;CALM2;PA…
bipolar disorder DOID-3312 human GSE5392 sample 573	105/388	2.96579e-22	8.49247e-22	0	0	3.49742	173.366	IFITM3;MTCH1;APP;CCNI;CD81;HNRNPU;GHITM;COX6A1;RPL6;PCMT1;GJA1;ZMIZ1;ENPP2;FAM3C;B2M;BNIP3L;ATP1B1;EID1;MORF4L2;NCL;SUB1;RPL27;MATR3;RPL26;PFN1;DDX5;ATP5J;ATP5I;ARPP19;RTN4;C3;LDHB;LDHA;GNG10;PRKAR2B;MBP;PRNP;NDFIP1;UBE2B;ARPC5;MARCH6;RPL27A;GNB1;SERINC3;CALM1;ITM2B;RPS23;GPI;HSP90AB1;RNF13;YWHAB;SCHIP1;CELF2;GDI2;DBI;HMGB1;COX7C;PPP3CA;LASP1;TMSB4X;PEA15;SUMO2;NPTN;UQCRFS1;AP3S1;YWHAH;MMD;NCOA4;…
colorectal adenocarcinoma DOID-0050861 human GSE24514 sample 595	97/342	3.00239e-22	8.56805e-22	0	0	3.72423	184.563	AHCYL2;AQP8;CLU;MYLK;RGS2;MPC1;PDK4;GABARAPL1;PHYH;TPM2;TPM1;UGT2B17;CRISPLD2;SPARCL1;UQCRC2;ADTRP;SKAP2;CFD;RETSAT;CFH;MAOB;MAOA;MGST3;ATP5J;DPT;IQGAP2;HIGD1A;SULT1A1;C7;PRKAR2B;IGFBP6;APOB;PCK1;FUCA1;CAV1;PRDX6;SULT1B1;RCAN1;CXCL12;FXYD1;ID1;ID3;ECHDC2;DENND1B;SRPX;SYNM;HSPB6;SOWAHC;HSPB8;CTSZ;HSPB7;FHL1;HBB;AKAP12;GHR;FYCO1;CSRP1;SGCA;ADAMTS1;ACADM;HMGCS2;TNNC1;APOA1;APOA4;HBA1;DCN;TST;PALLD;A…
Alexander Disease C0270726 mouse GSE977 sample 87	92/314	3.03498e-22	8.6317e-22	0	0	3.89296	192.883	APP;ARF1;AHCYL1;GDI1;RNF14;CLTC;ATP5C1;AQP4;PYGM;GHITM;HBA-A1;COX6A1;PPP3CA;UBL3;BSG;SCN1B;YWHAG;YWHAH;GABARAPL1;MEF2C;TPI1;PGAM1;USMG5;ATP1B3;SDHB;YWHAZ;TUBA4A;SMDT1;RCN2;MORF4L2;EEF1A2;UQCRC1;SBDS;NDUFS3;SPARCL1;NDUFS1;MAPT;ATP6V0D1;ATP6V0C;SLC25A4;GAPDH;ATP6V1A;CAMK2B;RTN3;FKBP2;NDUFB8;NDUFB5;ATP5A1;NDUFB3;HTRA1;NDUFB2;COX7A2;ATP5O;KLC1;GNAI1;VTN;PRDX5;UBB;OXCT1;PSAP;PGK1;TCEB2;IGFBP6;CYC1;RAB…
swine influenza DOID-0050211 human GSE48466 sample 498	92/315	3.88062e-22	1.09995e-21	0	0	3.87528	191.055	CYFIP1;RPL5;SLC25A3;RPL3;HSP90AB1;ARPC1B;ARPC1A;DBI;ENO1;PARK7;HMGB1;COX7C;RPL6;EEF1B2;RPS4X;LAPTM4B;RPL7A;GJA1;CHCHD2;YWHAQ;RPL35;UQCRFS1;RPS13;COX8A;RPS9;ANXA1;GPX1;ANXA2;GPX4;RPS8;RPL23;PABPC4;ECH1;TALDO1;USMG5;RPL13A;RPSA;RPS3A;EEF1G;NPC2;CAT;ALDH1A1;VDAC2;NDUFS2;RPL27;TAX1BP3;RPL26;PABPC1;TKT;GAPDH;ALDH9A1;NDUFB9;OAT;RPL12;GSTP1;RPL11;ATP5A1;ATP5I;COX7A2;SRI;GABARAP;UQCRH;ATP5L;LDHB;ATP5B;PR…
Neurofibromatosis DOID-8712 mouse GSE1482 sample 667	76/231	6.15397e-22	1.73844e-21	0	0	4.58464	223.913	ARF1;GDI1;CD81;HBA-A1;COX6A1;COX7C;AP2A2;CLU;ACTG1;LAPTM4A;TUBB5;CAPNS1;CSRP1;GM2A;ARHGDIA;BSG;CFL1;ENPP2;CTSD;NOMO1;YWHAG;GRCC10;SDHD;YWHAZ;EEF1A1;SMDT1;TUBB2A;BIN1;EEF1A2;UQCRC1;NDUFS3;TLN1;ATP6V0C;GAPDH;LY6E;RTN3;FKBP2;NDUFB6;GSTP1;HTRA1;NDUFB2;ATP5O;GNAI2;SEP15;LDHA;RPS15A;TTR;UBB;ATP5E;PSAP;SERPINH1;RPS3;TCEB2;APOE;CYC1;RABAC1;RPL18;ATP6V0E2;NPDC1;RPL41;NDUFA7;MDH2;CHCHD10;ZWINT;AGT;RPS28;DB…
hepatocellular carcinoma DOID-684 human GSE39791 sample 663	104/386	6.78275e-22	1.90964e-21	0	0	3.47474	169.367	PECR;CD81;ENO3;LAPTM4A;RGS2;TDO2;MACROD1;IGFBP1;PDGFRA;ACSL1;LMO4;IGFBP3;PCOLCE;MAT1A;TUBA4A;PLA2G16;AZGP1;S100A6;CYP2E1;IGFALS;ATF5;PPIB;LY6E;CFD;NNMT;DPT;IQGAP2;ZFP36L1;HSD11B1;HPX;LDHA;C7;C9;APOH;PCK1;SLC38A4;PRNP;GSTM2;GSTM1;AMBP;CIDEB;IGF1;H19;RPS28;ALDH6A1;CXCL12;PPP1R1A;CYP1A2;FXYD1;REEP6;RGL1;CD24;HAMP;SERPINA11;LGALS3BP;SRPX;PIGR;ORM1;TAT;LECT2;PZP;HBB;CSAD;C8B;GHR;ALDH2;TSPO;PHGDH;CTSB;…
polycystic ovary syndrome DOID-11612 human GSE34526 sample 797	73/218	1.24067e-21	3.48136e-21	0	0	4.70262	226.378	NCKAP1;SRPX;OXTR;SLC25A3;SPARC;ZFAND5;DBI;PARK7;SAT1;RPL6;RPS4X;GJA1;LAPTM4A;DEPTOR;EFEMP1;YWHAQ;ADAMTS1;TMSB4X;PLS3;UQCRFS1;RPS13;YWHAG;TPI1;ANXA2;MMD;ECH1;USMG5;RPS3A;RCN1;CRISPLD2;COL4A1;VDAC2;PLIN2;VCL;USP13;NDUFB9;ATP5A1;HTRA1;ATP5J;PTTG1IP;HIF1A;THBS4;MYL12B;HSD11B1;LDHB;ATP5B;PPP2CB;LDHA;UGP2;RASD1;C7;PRKAR2B;STOM;IGFBP7;CYC1;CD99;S100A10;RPL19;TXNDC5;SEPT10;RPL41;MDH1;GADD45A;LUM;NDUFA4;A…
myelodysplastic syndrome DOID-0050908 human GSE19429 sample 747	84/276	1.34092e-21	3.75011e-21	0	0	4.09943	197.023	GPI;RPL3;BTG1;HSP90AB1;GDI2;ATP5C1;PARK7;HMGB1;RCSD1;BZW1;YBX3;RPL6;ELK3;MYLK;AKAP12;EEF1B2;RPS4X;RPL7A;RGS2;CHCHD2;YWHAQ;CTSL;FTH1;C1QBP;ARHGDIB;SUMO2;TSPO;CD53;SRGN;MEF2C;MME;GPX4;RPS8;NCOA4;EBF1;RPL13A;ATP1B3;RPS3A;HBA1;RNASE2;TUBA4A;EEF1A1;EEF1G;CAT;VDAC3;MYADM;MATR3;UQCRC2;MAPRE1;SRSF6;GAPDH;PFKFB3;ADD3;HIF1A;MYL12A;ATP5L;SEP15;RAP1B;PRDX5;LDHA;RPL14;RPS3;EIF4H;RABAC1;RPL18;RPL17;SF3B1;CD99;…
diffuse large B-cell lymphoma DOID-0050745 mouse GSE6136 sample 687	100/366	1.39391e-21	3.88536e-21	0	0	3.53774	169.89	TXN1;EIF4A1;FAM49B;HNRNPU;PEBP1;IFI30;COX6A1;BZW1;ACTG1;PSMD8;CHCHD2;CCND2;TUBB5;CFL1;RPS13;PDIA3;MEF2C;TPM4;RPS8;MORF4L2;NCL;CSNK2B;SRSF2;VDAC2;RPL27;UQCRC2;PFN1;SRSF6;FKBP3;KPNB1;UQCRB;ATP5J;MRPL12;ZFP36L1;ATP5B;GNG10;LDHA;SNX2;ATP5D;PGK1;CYC1;SNX5;FDPS;HSPA5;NONO;ARPC5;ARPC2;SFXN1;CALM1;EIF4G2;BCAR3;SLC25A3;DDX3X;HSP90AB1;YWHAB;GDI2;CLTA;DBI;HMGB1;ATP5G3;YBX3;SERP1;C1QBP;SUMO2;SH3BGRL3;PHGDH;C…
HIV - Human immunodeficiency virus infection C0019693 human GSE2504 sample 157	70/204	1.75109e-21	4.86478e-21	0	0	4.87489	232.991	EIF4A1;FAM49B;RPL3;HSP90AB1;TFRC;PARK7;HMGB1;ATP5G3;ACTG1;EEF1B2;CHCHD3;YWHAQ;C1QBP;TMSB4X;CFL1;ARHGDIB;SUMO2;NPTN;FAM3C;HMGN2;RPS13;CD53;PDIA3;GPX1;SACM1L;PABPC4;RPL13A;RPSA;RPS3A;SEPT2;ATP5J2;EEF1A1;EEF1G;MORF4L2;NDUFS3;TAGLN2;MATR3;GAPDH;ISCU;USP14;DDX5;GLO1;UQCR10;HIF1A;MYL12A;ATP5L;LDHB;LDHA;RPS15A;UBB;PDCD10;ATP5E;RPS27A;NDUFA9;TIMM8B;HSPA5;GOT2;NEK7;NAP1L1;ARPC5;ZWINT;COPS5;NACA;CAPZA1;SER…
Neurofibromatosis DOID-8712 mouse GSE1482 sample 669	89/305	1.99369e-21	5.52049e-21	0	0	3.86581	184.261	ANKRD13C;ITGB1;VPS29;COX7B;AHCYL1;SPARC;WDR1;SCHIP1;CLTC;GDI2;ZFAND5;COX6A1;RBM3;TUBB5;LAMP1;SFR1;TMSB4X;TIMP3;B2M;SPTAN1;YWHAG;GABARAPL1;TPI1;GLRX3;LMO4;TMOD3;AKR1A1;USMG5;SDHB;YWHAZ;TUBA4A;RHOB;EID1;ACLY;TUBB2A;RRAGC;NOV;NCL;MYADM;SRSF2;SPARCL1;UQCRC2;CYP2E1;PABPC1;MAPRE1;CAMK2B;RTN3;MTPN;NDUFB9;UQCRB;NDUFB5;MYCBP2;NREP;HSD17B12;UQCRH;RTN4;ADD1;MYL12B;CDC42;PSMB7;SH3BGRL;OXCT1;NNAT;ATP6V0E2;NDU…
LGLL - Large granular lymphocytic leukemia C1522378 human GSE10631 sample 47	74/225	2.19912e-21	6.06929e-21	0	0	4.57848	217.781	RPL5;EIF4A1;GPI;RPL3;BTG1;HSP90AB1;GDI2;ATP5C1;ENO1;COX7C;YBX3;RPS15;EEF1B2;RPS4X;RPL7A;PNP;FTH1;RPS13;GABARAPL1;RPS9;TPI1;GPX1;MMD;GSTO1;NCOA4;TALDO1;RPL13A;RPSA;RPS3A;TUBA4A;EEF1G;PSMA6;UQCRC1;ERP29;SRSF2;VDAC2;TAGLN2;PABPC1;TKT;GAPDH;ATF4;RPL12;RPL11;CAPG;ATP5H;CORO1A;ATP5L;HSPD1;LDHB;LDHA;RPS15A;UBB;RPL14;RPL18;RPS27A;RPL17;METTL9;SLC38A2;S100A10;RPL19;RPL41;GADD45A;LAPTM5;ZWINT;RGCC;STK17B;I…
Malignant Melanoma C0025202 human GSE4587 sample 326	80/258	3.41319e-21	9.38908e-21	0	0	4.20576	198.203	GPI;MTCH1;SLC25A3;RPL3;CD81;FHL1;ACTG1;PSMD8;RPS15;RPL7A;GJA1;CHCHD2;CAPNS1;ALDH2;BSG;ANXA6;RPL35;TSPO;CAPN3;UQCRFS1;SH3BGRL3;CLIC1;COX8A;RPS9;GPX1;SCARA5;GPX4;ACSL1;GSTO1;ADIPOQ;TALDO1;RPL13A;RPSA;EMP3;TUBA4A;DCN;DDB1;EEF1G;SLPI;CSNK2B;UQCRC1;TXNIP;VDAC2;TAX1BP3;PFN1;ATP6V0D1;ATP6V0C;ATF4;CFD;AHCY;SDC4;RPL12;GSTP1;CAPG;APCDD1;CRIP1;RTN4;ATP5B;CYB5R3;MKNK2;RPS3;CYC1;RABAC1;RPL18;CDIPT;S100A11;CD9…
autism spectrum disorder DOID-0060041 human GSE25507 sample 1032	96/347	3.47335e-21	9.52333e-21	0	0	3.59461	169.339	IFITM3;IFITM2;SPARC;RPL3;NDUFA11;TMEM167A;GMFG;F13A1;C4BPA;IFI30;TMEM140;COX7C;RPS15;EEF1B2;RPS4X;RPL7A;LAPTM4A;LGALS1;FCGRT;SUMO2;TIMP2;NPTN;RPL35;CTSH;SH3BGRL3;ANKRD13A;COX8A;CAP1;RPS9;FCER1G;GPX1;RSAD2;MME;GPX4;RPL23;APLP2;TALDO1;USMG5;RPL13A;EMP3;RNASE2;TUBA4A;CYP27A1;EEF1G;PSMA6;NPC2;S100A6;ERP29;MYADM;S100A4;TMBIM6;LCP1;VPS28;VCL;CFD;ATP6V1A;GRN;UQCRB;NDUFB11;RPL12;RPL11;NDUFB1;COX7A2;ATP5H…
Endometriosis C0014175 human GSE7305 sample 149	82/270	4.74648e-21	1.29607e-20	0	0	4.0836	191.1	ERRFI1;SPARC;CD81;C4BPA;HMGB1;SAT1;ACTG1;RPS4X;LGALS3;GJA1;LGALS1;TMSB4X;CFL1;SUMO2;ENPP2;HMGN2;B2M;SOX4;YWHAG;CTSB;TGM2;GPX1;ANXA2;MME;GPX3;ANXA4;IGFBP3;MMP2;DYNLT3;RPSA;PCOLCE;ACTN4;EEF1A1;RCN1;SLPI;COL4A2;COL6A2;ALDH1A1;S100A6;MYADM;TXNIP;S100A4;PFN1;PPIB;GAPDH;VCL;PFKFB3;SLC24A3;MAOA;RPL12;GSTP1;RPL11;NREP;APCDD1;GABARAP;ZFP36L2;ZFP36L1;LDHA;RPS15A;RASD1;UCP2;MKNK2;SERPINH1;SPP1;FLNA;IGFBP7;I…
Rift Valley fever DOID-1328 mouse GSE18064 sample 876	98/360	4.75793e-21	1.29607e-20	0	0	3.51698	164.575	ERRFI1;EIF4A1;PDCD6;PEBP1;GHITM;RPL6;LGALS3;CHCHD2;TUBB5;FTH1;CAPN2;TNS3;SOX4;PHLDA3;PGD;KCTD10;TMEM126A;UQCRC1;MYADM;SRSF2;VDAC2;S100A4;SRSF5;EIF1A;ATF5;SRSF6;SQSTM1;ATF4;LRRC59;COPA;DDX5;ZFP503;ZFP36L2;BAG3;SLC38A2;SNX5;IVNS1ABP;XBP1;HSPA5;MSN;ASNS;INHBA;CNIH1;ID1;RSRP1;ID3;AMOTL2;MCFD2;BTG1;DDX3X;HSP90AB1;ATP5G3;AKAP12;RPL7A;SERP1;SFR1;C1QBP;PMEPA1;SH3BGRL3;PHGDH;CTSD;CLIC1;YWHAG;CAP1;ANXA1;GS…
salivary gland adenoid cystic carcinoma DOID-4866 human GSE36820 sample 511	78/249	5.35264e-21	1.44866e-20	0	0	4.26568	199.108	ARF4;PIGR;RNF13;HBB;PARK7;COX7C;PPP1CB;RGS2;SERP1;DEPTOR;CTSL;TMSB4X;LAMP2;TMED2;B2M;NXPE4;GABARAPL1;MYBPC1;MLIP;ANXA1;ACSL1;ANXA3;AMY1A;USMG5;HBA1;ATP1B1;GPCPD1;DCN;AZGP1;IFI27;SLPI;ALDH1A1;CMPK1;SPARCL1;TXNIP;TMBIM6;RIN2;OAT;TMED10;UQCRB;MAOA;STK39;COX7A2;IQGAP1;IQGAP2;NDRG2;ADD3;C3;CST3;SDCBP;ABLIM1;RASD1;TSPAN8;IGKC;TSPAN6;CD14;TXNDC5;SLC12A2;XBP1;NDFIP1;SLC31A2;TMEM50A;NDUFA4;NDUFA1;TM9SF2;T…
colorectal cancer DOID-9256 human GSE1323 sample 763	78/249	5.35264e-21	1.44866e-20	0	0	4.26568	199.108	RPL5;GPI;ARF4;ARF1;RPL3;TFRC;KDELR1;ARPC1A;ENO1;HMGB1;CLU;YBX3;PSMD8;EEF1B2;RPS4X;LAPTM4A;CCND2;CAPNS1;YWHAQ;UQCRFS1;AP3S1;TGM2;IGFBP3;RPL13A;ACTN4;PDIA6;DDOST;ATP5J2;EEF1G;RCN1;MORF4L2;CANX;EEF1A2;POLR1D;KDELR2;PABPC1;ATF5;FKBP4;PPIB;GAPDH;SDC4;RPL12;RPL11;ATP5A1;ATP5J;NDUFB1;SLC1A5;SRI;ATP5O;COX5B;MYL12B;RPL14;CTNNA1;CYC1;RABAC1;RPL18;RPS27A;RPL17;MEST;S100A11;NDUFA9;HSPA5;NDUFA4;NDUFA3;ASNS;IN…
Huntington's disease DOID-12858 human GSE24250 sample 466	101/379	6.45809e-21	1.74223e-20	0	0	3.41838	158.917	EIF4A1;MTCH1;RPL3;CCNI;ZFAND3;PITPNB;PARK7;SAT1;ACTG1;RPS15;LGALS3;CAPNS1;ARHGDIB;PIP4K2A;HMGN2;B2M;RPS13;CPA3;MAP2K3;GSTK1;BNIP3L;RPS9;RSAD2;RPSA;SDHA;NISCH;EEF1A1;NCL;SRSF2;TXNIP;VDAC2;TAGLN2;ATP6V0D1;ISCU;VCL;DDX5;MAX;MYL12A;GABARAP;LDHB;SDCBP;LDHA;CYB5R3;UBB;ATP5E;PCBP2;S100A11;SERF2;RPL41;HSPA5;ST13;NONO;MSN;PRDX6;MARCH2;RPS28;NACA;RPL27A;PPT1;GNAS;CALM1;CALM2;ITM2B;RPS23;SLC25A3;HSP90AB1;IL…
SCID - Severe combined immunodeficiency C0085110 mouse GSE3414 sample 201	87/299	6.97659e-21	1.87608e-20	0	0	3.84704	178.548	RPL5;ERRFI1;ALAS2;BTG1;CD81;ICAM2;HP;ATP2A2;DBI;CLU;RPL6;ACTG1;RPS15;AKAP12;EEF1B2;RPL7A;RGS2;CHCHD2;EFEMP1;CSRP1;MB;ARHGDIB;CTSD;CAP1;ELOVL1;RPS9;PPTC7;RPS8;TNNC1;DCXR;ANXA5;SHISA5;TALDO1;RNASE4;RPSA;EEF1A1;CLDN5;POR;CAT;RPL27;SRSF5;SMPDL3A;GAPDH;MYH6;PRR13;CEBPA;RPL12;PON1;CRIP1;CORO1A;UQCRH;HSPD1;CLN5;LDHB;ATP5E;S1PR1;NDUFV3;IGFBP6;RABAC1;RPL18;DCAF11;RPL17;PLTP;RPL19;RPL41;GSTM2;GSTM1;STARD10…
Idiopathic fibrosing alveolitis C0085786 human GSE10921 sample 272	100/374	7.78876e-21	2.08779e-20	0	0	3.4329	158.949	GMFB;ENO1;COX6A1;BZW1;SAT1;LOXL2;CHCHD2;CFL2;MPC2;ENPP2;CYP1B1;HMGN2;DAPK1;LMO4;IGFBP3;ATP1B3;SDHC;SDHD;PDIA6;ATP5J2;PPA2;SBDS;TAGLN2;MATR3;SRSF5;PPIB;UQCRB;NDUFB11;ATP5I;UQCRH;ATP5L;ZFP36L1;PRDX3;SEP15;SDCBP;LDHA;SERPINH1;PGK1;TMEM50A;ARPC5;RCAN1;SCCPDH;UQCRQ;GNAS;ARF4;NRP1;ARF1;MCFD2;SH3KBP1;AKR1B1;LAMC1;HMGB1;CSRP1;CTSL;SGCB;TIMM17A;AP3S1;PGM1;ANXA1;MME;ELOVL5;PGAM1;NDUFC1;EMP3;REXO2;PSMA6;RCN…
endometrial cancer DOID-1380 human GSE17025 sample 841	92/328	8.44153e-21	2.25555e-20	0	0	3.65914	169.129	RPL5;ERRFI1;MTCH1;RPL3;CD81;GBE1;HMGB1;MYLK;ACTG1;RPS15;EEF1B2;GJA1;LAPTM4A;CSRP1;FAM198B;SUMO2;TIMP2;ENPP2;RPL35;CCNL2;CTSF;HMGN2;RPS13;PDGFRA;GABARAPL1;RPS9;ANXA3;RPS8;SACM1L;IGFBP3;TPM1;RPL13A;RPSA;RPS3A;F3;DCN;NISCH;EEF1A1;EEF1G;SFRP4;TWSG1;HNRNPH1;MORF4L2;MYADM;SRSF2;SPARCL1;TXNIP;COL6A3;RPL27;SRSF5;LETMD1;SRSF6;RBM24;OAT;GLO1;RPL11;PTTG1IP;ZBTB4;ZFP36L2;SH3BGRL;RPS15A;RASD1;ST3GAL5;IGFBP7;R…
endometrial cancer DOID-1380 human GSE17025 sample 843	86/295	1.02227e-20	2.72281e-20	0	0	3.85603	177.492	RPL5;ERRFI1;MTCH1;RPL3;CD81;GBE1;CLU;SAT1;EEF1B2;RPS4X;CSRP1;FAM198B;ENPP2;RPL35;CTSH;CCNL2;CTSF;ACAD11;RPS13;PDGFRA;GABARAPL1;RPS9;ANXA3;RPS8;GPX3;SACM1L;ANXA4;TPM1;RPL13A;RPSA;RPS3A;F3;DCN;NISCH;EEF1A1;SFRP4;TST;HNRNPH1;MYADM;SRSF2;SPARCL1;TXNIP;RPL27;ANAPC5;SRSF5;SRSF6;RBM24;RPL11;PTTG1IP;APCDD1;ZFP36L2;RPS15A;RASD1;UBB;RPL14;ST3GAL5;IGFBP7;RPS27A;CDIPT;RPL17;SF3B1;SRSF11;RPL19;PRNP;RBM39;RPL4…
familial hypercholesterolemia DOID-13810 human GSE6054 sample 909	84/285	1.33614e-20	3.54753e-20	0	0	3.9139	179.108	IFITM3;IFITM2;HSP90AB1;RNF13;CELF2;PARK7;HMGB1;IFI30;RCSD1;SAT1;CTSS;LGALS1;TMSB4X;SUMO2;NPTN;PIP4K2A;RPL35;TMED2;B2M;CTSC;COX8A;SRGN;ACTR2;LYPLA1;RPS9;RPL23;APLP2;ANXA5;NCOA4;CYBB;YWHAZ;RHOA;TUBA4A;EEF1A1;EEF1G;PTP4A2;SDPR;ALDH1A1;MYADM;TXNIP;VDAC2;CD48;LCP1;ND2;ATP6V1A;RTN3;RPN1;RPL11;FGL2;IQGAP1;IQGAP2;ADD3;HIF1A;CORO1C;RAP1B;GNG10;PRDX5;SH3BGRL;PRKAR2B;PSAP;RPS3;S100A11;RPL41;CNBP;NEK7;LAPTM5…
invasive lobular carcinoma DOID-3457 human GSE5764 sample 625	89/313	1.35338e-20	3.58198e-20	0	0	3.72607	170.464	ERRFI1;GPI;PIGR;OXTR;SYNM;ACADVL;RPL3;SERPINA1;ATP5C1;ETFB;SERPINA6;CLU;YBX3;RPL6;MYLK;RPS15;EEF1B2;RPS4X;RPL7A;RGS2;CHCHD2;CSRP1;YWHAQ;ALDH2;MB;ANXA6;UQCRFS1;SEPHS2;PGM1;MYBPC1;ANXA1;ATP6AP1;ANXA3;ELOVL5;RPS8;APLP2;ECH1;RPL13A;RPS3A;EEF1A1;EEF1G;AZGP1;NDUFS3;TXNIP;RPL27;TMBIM6;PABPC1;SRSF6;ND3;MGLL;ATF4;RAB1A;ASAH1;NNMT;SDC4;GLO1;COX7A2;HIGD1A;HSD17B10;LDHB;ATP5B;PSMB5;UBB;RPL14;RPS3;TCEB2;IGFBP…
Papillary Carcinoma of the Thyroid C0238463 human GSE3678 sample 306	85/292	1.91122e-20	5.04249e-20	0	0	3.84642	174.643	IFITM3;ERRFI1;MTCH1;COX7B;IFITM2;CD81;FHL1;HBB;PEBP1;AKAP12;GJA1;RGS2;DEPTOR;EFEMP1;CSRP1;ALDH2;HMGN2;CGNL1;ANKRD13A;COX8A;MEF2C;GPX3;SACM1L;DCXR;SORD;EMP1;F3;PDIA6;DCN;SDPR;SLCO2A1;ALDH1A1;MYADM;SRSF2;SPARCL1;CD302;CRYAB;ATF4;ALDH9A1;CFD;RTN3;ASAH1;OAT;EPAS1;ADD3;ADIPOR2;NDRG1;TOB1;ZFP36L2;HSP90B1;ATP5B;SDCBP;C7;UBB;CREG1;TP53INP2;CCL2;IGFBP7;ATP6V0E2;SLC38A2;SPTBN1;IL33;GSTM2;GSTM1;HSPA5;GADD45…
Niemann-Pick Type C disease DOID-14504 mouse GSE39621 sample 471	96/356	2.49039e-20	6.54996e-20	0	0	3.46842	156.562	ISCA1;ALAS2;RPL3;BTG1;GDA;HBA-A1;ATP5G3;IFI30;CXCL13;YBX3;RPL6;AQP1;RPS15;PPP1CB;RPS4X;LAPTM4A;CHCHD2;TMSB4X;MRC1;B2M;RPS13;CD53;SRGN;BNIP3L;GPX1;SHISA5;USMG5;RPL13A;ATP1B3;ATP5J2;EEF1A1;PLA2G16;PTP4A3;SUB1;ALDH1A1;RPL27;RPL26;PABPC1;SRSF5;HAGH;PFN1;PPIB;ISCU;CSF1R;DDX5;MGST3;RPL12;RPL11;COX7A2;ATP5H;CORO1A;UQCRH;MYL12B;ZFP36L1;HSP90B1;CST3;PRDX2;GNG10;SNX2;RPS15A;ATP5E;ATP5D;S1PR1;RPL18;RPS27A;R…
endometrial cancer DOID-1380 human GSE17025 sample 849	90/322	2.90898e-20	7.62698e-20	0	0	3.63829	163.664	RPL5;ERRFI1;PIGR;MTCH1;ACADVL;RPL3;CD81;CLU;SAT1;RPL6;EEF1B2;RPS4X;RPL7A;GJA1;CSRP1;TMSB4X;FAM198B;ENPP2;NPTN;RPL35;CTSH;CCNL2;ACAD11;HMGN2;RPS13;RBM5;RPS9;RPS8;SACM1L;RPL13A;RPSA;RPS3A;F3;DCN;NISCH;EEF1A1;EEF1G;SFRP4;SMDT1;RCN1;TST;HNRNPH1;PALLD;MORF4L2;SRSF2;SPARCL1;TXNIP;RPL27;SRSF5;SRSF6;ND3;RBM24;DDX5;RPL12;RPL11;APCDD1;ZFP36L2;UQCRH;RPS15A;RASD1;UBB;RPL14;RPS3;ST3GAL5;IGFBP7;RPS27A;RPL17;SF…
Niemann-Pick Type C DOID-14504 mouse GSE39621 sample 495	96/357	3.08342e-20	8.05916e-20	0	0	3.45494	155.216	ISCA1;ALAS2;RPL3;BTG1;GDA;HBA-A1;ATP5G3;IFI30;CXCL13;YBX3;RPL6;AQP1;RPS15;PPP1CB;RPS4X;LAPTM4A;CHCHD2;TMSB4X;MRC1;B2M;RPS13;CD53;SRGN;BNIP3L;GPX1;SHISA5;USMG5;RPL13A;ATP1B3;ATP5J2;EEF1A1;PLA2G16;PTP4A3;SUB1;ALDH1A1;RPL27;RPL26;PABPC1;SRSF5;HAGH;PFN1;PPIB;ISCU;CSF1R;NDUFB9;DDX5;MGST3;RPL12;RPL11;COX7A2;ATP5H;CORO1A;UQCRH;MYL12B;ZFP36L1;HSP90B1;CST3;PRDX2;GNG10;SNX2;RPS15A;ATP5E;ATP5D;S1PR1;RPL18;R…
Rift Valley fever DOID-1328 mouse GSE18064 sample 875	97/363	3.16818e-20	8.25498e-20	0	0	3.42616	153.83	ERRFI1;EIF4A1;RPL3;PDCD6;GHITM;IFI30;COX6A1;RPL6;LOXL2;ACTG1;PSMD8;CHCHD2;FTH1;RPL35;TNS3;PHLDA3;SRRM2;GABARAPL1;NCL;TMEM126A;UQCRC1;S100A6;SBDS;VDAC2;RPL27;S100A4;SRSF5;EIF1A;ATF5;SQSTM1;ATF4;UQCRB;ZFP503;ZFP36L2;ATP5B;PSAP;EIF4EBP1;PGK1;SLC38A2;S100A11;S100A10;XBP1;GOT1;GADD45A;FUS;ASNS;INHBA;CNIH1;ARPC3;NDUFAF4;ID1;ID3;AMOTL2;FERMT2;BTG1;DDX3X;HSP90AB1;AKAP12;SCPEP1;RPL7A;CSRP1;C1QBP;TMSB4X;TI…
endometrial cancer DOID-1380 human GSE17025 sample 839	88/311	3.17987e-20	8.25979e-20	0	0	3.69898	166.065	RPL5;ERRFI1;MTCH1;RPL3;CD81;GBE1;HMGB1;SAT1;ACTG1;EEF1B2;RPS4X;RPL7A;GJA1;CSRP1;TMSB4X;FAM198B;SUMO2;TIMP2;ENPP2;RPL35;CCNL2;ACAD11;RPS13;PDGFRA;GABARAPL1;RPS9;ANXA3;RPS8;SACM1L;ANXA4;IGFBP3;RPL13A;RPSA;RPS3A;F3;DCN;NISCH;EEF1G;SFRP4;HNRNPH1;MORF4L2;MYADM;SRSF2;SPARCL1;TXNIP;RPL27;RPL26;SRSF5;SRSF6;RBM24;RPL12;RPL11;PTTG1IP;ZBTB4;ZFP36L2;RPS15A;RASD1;ST3GAL5;IGFBP7;RPS27A;CDIPT;RPL17;SF3B1;SRSF11…
Bipolar Disorder C0005586 human GSE5389 sample 302	102/395	5.02473e-20	1.30116e-19	0	0	3.27446	145.508	APP;CCNI;GHITM;PCMT1;DPYSL2;ENPP2;FAM3C;B2M;RPS13;BNIP3L;RBFOX1;MEF2C;LMO4;ATP1B1;EID1;MORF4L2;NCL;SUB1;MATR3;ISCU;ATP6V1A;UQCRB;MGST3;MYCBP2;ATP5J;COX7A2;NREP;HIGD1A;ARPP19;RTN4;LDHB;SDCBP;LDHA;PRKAR2B;ATP5E;PGK1;MBP;SLC38A2;PRNP;NDFIP1;HOMER1;MARCH6;DCLK1;MLLT11;TF;REEP5;GNB1;PPT1;TCF4;SERINC3;CALM1;CALM2;EIF4G2;ITM2B;RPS24;HSP90AB1;RNF13;GDI1;YWHAB;SCHIP1;CELF2;GDI2;ATP2A2;HMGB1;ATP5G3;PPP3CA;…
testis seminoma DOID-5842 human GSE8607 sample 624	105/414	5.94176e-20	1.53389e-19	0	0	3.19844	141.594	SPARC;UBE2D2;PARK7;CLU;BZW1;PCMT1;LAPTM4A;LGALS1;CAPNS1;LAMP1;MPC2;FTH1;HMGN2;GYG1;BNIP3L;SERPINF1;ACOT13;SDHA;CPT1B;PLA2G16;MORF4L2;SUB1;CSNK2B;VDAC3;SPARCL1;ISCU;VCL;COX7A2;PTTG1IP;GABARAP;RTN4;MYL12B;CYB5R3;UBB;PCBP2;IGFBP7;CDR2;CD99;DECR1;PRNP;HSPA5;INHBB;COPS5;SCCPDH;ARPC2;STAR;UQCRQ;GNAS;CALM1;CALM2;EIF4G2;HIST2H2AA3;ARF4;ARF1;TECR;HBB;ATP2A2;DBI;COX7C;YBX3;YWHAQ;ALDH2;PEA15;SUMO2;NPTN;UQCR…
Schizophrenia C0036341 human GSE12649 sample 261	75/242	6.17795e-20	1.58997e-19	0	0	4.1942	185.513	MTCH1;SLC25A3;HSP90AB1;TFRC;ATP2A2;ATP5G3;SAT1;PSMD8;AKAP12;RGS2;LGALS1;CFL1;ANXA6;CTSH;UQCRFS1;B2M;TNS3;YWHAH;SRGN;RPS9;ATP6AP1;GPX4;ATP1B3;PSMA6;IFI27;CANX;UQCRC1;NDUFS3;SNURF;NDUFS2;ATP6V0D1;DLD;ATP6V0C;GAPDH;MGLL;PVALB;ATF4;EPAS1;NDUFB4;RPL11;ATP5A1;NDUFB2;COX7A2;UQCR10;NREP;COX5B;ARPP19;UQCRH;HSPD1;CST3;ATP5B;LDHA;CYB5R3;NNAT;SERPINH1;PGK1;CCL2;MBP;CDIPT;METTL9;SLC38A2;TIMM8B;CD74;HOMER1;HSP…
autism spectrum disorder DOID-0060041 human GSE25507 sample 1025	95/357	1.06699e-19	2.73763e-19	0	0	3.40391	148.697	IFITM3;EIF4A1;IFITM2;BTG1;RNF13;YWHAB;GMFG;AQP9;GHITM;ENO1;TMEM140;IFIT2;ACTG1;PPP3CA;LAPTM4A;LGALS1;CAPNS1;YWHAQ;FTH1;TMSB4X;BSG;CFL1;SUMO2;ANXA6;RAC2;NPTN;TSPO;SH3BGRL3;CLIC1;SLC16A3;SRGN;ACSL1;ANXA3;SACM1L;ATP6AP2;TALDO1;USMG5;ACTN4;HBA1;EMP3;RNASE2;YWHAZ;RHOA;PTP4A2;SMDT1;RAB31;SUB1;S100A6;TXNIP;PFN1;ATP6V0D1;TKT;GAPDH;VPS28;ISCU;CHMP5;CSTB;ATP5J;HSD17B11;ADD3;HIF1A;CRIP1;CORO1A;GABARAP;ZFP36…
Huntington's disease DOID-12858 human GSE1751 sample 795	69/213	1.27719e-19	3.26696e-19	0	0	4.46672	194.322	IFITM3;ALAS2;IFITM2;SPARC;SERPINA1;CCNI;HBB;ENO1;IFI30;ACTG1;RPS4X;LASP1;LAMP1;CFL1;ARHGDIB;RAC2;TSPO;VPS35;SH3BGRL3;RAC1;RPS13;CTSB;MAP2K3;FCER1G;GPX1;ATP6AP1;TALDO1;HBA1;EMP3;TUBA4A;EEF1G;UQCRC1;S100A4;TMBIM6;PFN1;ATP6V0C;VCL;PRR13;CFD;ATP5A1;GMPR;NDRG1;GABARAP;CST3;LDHB;UCP2;MKNK2;S100A11;CD99;RPL19;MPP1;CD74;GSTM2;SEMA4D;NDUFA3;LAPTM5;MSN;PRDX6;KLF2;FKBP1A;MARCH2;RPS28;TNIP1;GNAS;CHMP2A;ESYT1…
anemia DOID-2355 human GSE4619 sample 791	83/290	1.73843e-19	4.43326e-19	0	0	3.75197	162.071	RPL5;GPI;SLC25A3;RPL3;BTG1;DDX3X;CD81;UBE2D2;GDI2;SYAP1;PARK7;RCSD1;YBX3;ELK3;ACTG1;EEF1B2;RPS4X;RPL7A;LAPTM4A;RGS2;PNP;LGALS1;YWHAQ;FTH1;C1QBP;RPL35;TSPO;AP3S1;HMGN2;CPA3;SRGN;MEF2C;ANXA1;GPX4;RPS8;RPL23;PGAM1;RPL13A;ATP1B3;HBA1;RNASE2;PDIA6;YWHAZ;TUBA4A;EEF1A1;EEF1G;SMDT1;CAT;MYADM;SRSF2;SPARCL1;VDAC2;UQCRC2;RPL26;SRSF6;PPIB;GAPDH;PFKFB3;RPL12;HSD17B12;HIF1A;NDRG1;MYL12A;ATP5B;PRDX5;LDHA;MKNK2;…
nasopharynx carcinoma DOID-9261 human GSE13597 sample 808	74/242	2.5902e-19	6.58538e-19	0	0	4.11126	175.951	PIGR;MTCH1;IFITM2;RPL3;HSP90AB1;CD81;CXCL13;PRSS23;CLU;CNDP2;ACTG1;C4A;TMSB4X;CFL1;ANXA6;RAC2;B2M;CLIC1;PDIA3;GSTK1;RPS9;RSAD2;ANXA2;ANXA5;RPSA;RHOA;EEF1A1;AZGP1;SLPI;NCL;ALDH1A1;S100A6;IRF7;SPARCL1;TXNIP;S100A4;SRSF5;LCP1;PFN1;PPIB;LY6E;TMED10;AHNAK;EPAS1;PTTG1IP;DTX4;HIF1A;CORO1A;C3;C7;TSPAN8;UCP2;RPS3;ST3GAL5;FLNA;GBP2;SLC12A2;HSPA5;TMEM176A;MSN;CYP4B1;CP;KLF2;ARCN1;TM9SF2;TMEM59;PTPRC;CXCL12;…
pancreatitis DOID-4989 mouse GSE3644 sample 513	73/238	3.73585e-19	9.46941e-19	0	0	4.12798	175.155	RPL5;SPARC;RPL3;HIBADH;KDELR1;CD81;ECI2;ADK;ETFB;COX6A1;RPL6;FAM134B;RPL7A;LAPTM4A;CHCHD2;FTH1;TMED2;AP3S1;HMGCS2;SEPHS2;B2M;PDIA3;RPS9;RPL23;PABPC4;RPL13A;RNASE4;RPSA;SDHB;POR;ALDH1A1;PLIN4;TXNIP;VDAC2;TMBIM6;RPL26;SRSF5;SRSF6;PPIB;OAT;AHCY;UQCRB;PEX11A;RPL11;ATP5J;ASB11;TOB1;GABARAP;SSFA2;HSP90B1;RPS3;NDUFV3;RPS27A;IVNS1ABP;RPL41;GSTM2;GSTM1;MDH1;GNMT;FBXO31;TM9SF2;RPS28;ALDH6A1;COL3A1;RPL27A;P…
endometrial cancer DOID-1380 human GSE17025 sample 838	81/282	3.75138e-19	9.48014e-19	0	0	3.76817	159.872	RPL5;ERRFI1;MTCH1;RPL3;CD81;CLU;RPL6;RPS15;EEF1B2;RPS4X;GJA1;CSRP1;TMSB4X;FAM198B;ENPP2;RPL35;CCNL2;ACAD11;HMGN2;RPS13;PDGFRA;RPS9;ANXA3;RPS8;GPX3;TPM1;RPL13A;RPSA;RPS3A;F3;DCN;EEF1A1;SFRP4;HNRNPH1;MORF4L2;MYADM;SRSF2;SPARCL1;TXNIP;COL6A3;RPL27;SRSF5;SRSF6;RBM24;RPL12;GLO1;RPL11;NREP;ZFP36L2;RPS15A;RASD1;RPL14;ST3GAL5;RPS27A;CDIPT;RPL17;SF3B1;SRSF11;RPL19;PRNP;RBM39;RPL41;ST13;LUM;NAP1L1;CLK1;RPS…
nemaline myopathy DOID-3191 mouse GSE3384 sample 971	46/107	4.44213e-19	1.1192e-18	0	0	6.97852	294.898	NDUFB8;UQCRB;NDUFB5;ATP5A1;ATP5J;PYGM;ATP2A1;HBA-A1;ATP5O;COX6A2;ENO3;COX7C;UQCRH;ACTG1;ART1;CKMT2;LDHA;MB;OXCT1;TMSB4X;CFL1;TSPO;SLC37A4;RPL18;ATP6V0E2;CD74;RPL41;DMPK;MDH2;TNNC2;PGAM2;CS;ACTA1;ACTC1;MYL1;EEF1A2;RSRP1;NDUFS1;CASQ1;MYH4;SLC25A4;SLC25A11;GAPDH;PFKM;PVALB;TPT1
endometrial cancer DOID-1380 human GSE17025 sample 842	83/295	5.5808e-19	1.40188e-18	0	0	3.66245	153.932	RPL5;ERRFI1;MTCH1;RPL3;CD81;GBE1;HMGB1;CLU;RPL6;ACTG1;EEF1B2;RPS4X;GJA1;LAPTM4A;TMSB4X;FAM198B;RPL35;CCNL2;CTSF;ACAD11;HMGN2;RPS13;PDGFRA;RPS9;ANXA3;RPS8;GPX3;IGFBP3;RPL13A;RPSA;RPS3A;F3;DCN;NISCH;EEF1G;SFRP4;HNRNPH1;MORF4L2;MYADM;SRSF2;SPARCL1;TXNIP;RPL27;ANAPC5;SRSF5;SRSF6;RBM24;RPL12;GLO1;RPL11;ZFP36L2;RPS15A;RASD1;ST3GAL5;IGFBP7;RPS27A;CDIPT;RPL17;SF3B1;SLC38A2;SRSF11;RPL19;PRNP;RBM39;RPL41;L…
neurofibromatosis DOID-8712 mouse GSE1482 sample 666	87/318	5.6277e-19	1.40944e-18	0	0	3.52685	148.203	TXN1;RPL5;COX7B;RPL3;ACAA2;GDI1;ATP5C1;AQP4;DBI;PARK7;HBA-A1;COX7C;RPL6;RBM3;RPL7A;GJA1;LAPTM4A;MAP1LC3A;TUBB5;BSG;TIMM17A;SPTAN1;GLRX3;TMOD3;USMG5;ATP1B3;SDHD;CLDN5;PSMA6;TUBB2A;NPC2;NCL;SPARCL1;UQCRC2;MAPT;SQSTM1;SLC25A4;CAMK2B;MACF1;FKBP2;NDUFB8;UQCRB;NDUFB6;NDUFB5;ATL2;NDUFB3;GNAI3;NREP;APCDD1;ATP5O;NDRG2;HIF1A;MYL12B;GNAI2;LDHB;PSMB7;RPS15A;ATP5E;PSAP;NNAT;RPS3;PGK1;TCEB2;APOE;RPL18;RPS27A;A…
pancreatic cancer DOID-1793 human GSE16515 sample 475	70/224	6.46291e-19	1.6138e-18	0	0	4.23705	177.46	RPL5;SRPX;RPL3;AQP8;FHL1;HBB;F13A1;PEBP1;CLU;RPS4X;RPL7A;GJA1;RGS2;ADAMTS1;PDK4;CYP1B1;RPL35;RPS13;MLIP;ACSL1;GPX3;SERPINF1;PABPC4;NCOA4;ADIPOQ;UGT2B17;APOA1;RPS3A;APOA4;HBA1;DCN;EEF1A1;EEF1G;AZGP1;ALDH1A1;SPARCL1;COL6A3;PLIN2;ALDOB;ND3;ND2;CFD;OAT;FGL1;MTTP;ATP5A1;LPL;C3;LDHB;TTR;C7;IGKC;UBB;APOB;PCK1;RPL17;PLTP;TXNDC5;XBP1;RARRES2;EPHX1;IGF1;FABP1;FABP4;SPCS1;CXCL12;CCNG1;ALB;PDCD4;P4HB
Leukemia, Chronic T-Cell C2363142 human GSE5788 sample 74	86/313	6.68722e-19	1.66486e-18	0	0	3.54668	148.425	SLC25A3;BTG1;GMFG;HNRNPU;HMGB1;COX6A1;RPL6;RPS15;LAPTM4A;YWHAQ;FTH1;TMSB4X;ARHGDIB;FAM21C;CAPN2;PIP4K2A;UQCRFS1;B2M;CLIC1;RPS13;JAK1;SRGN;GSTK1;CDV3;RPS9;ANXA1;MMD;RPL23;DYNLT3;EEF1A1;PTP4A2;SNURF;TXNIP;CD48;S100A4;MATR3;SRSF5;LCP1;ISCU;DDX5;UQCRB;NDUFB4;RPL11;COX7A2;RNF4;HSD17B11;HIF1A;MYL12B;LDHB;ABLIM1;RPS15A;UGP2;RPL14;EIF4H;STOM;RPS27A;NDUFV2;GBP2;RPL17;TBC1D15;CD99;RPL19;RBM39;RPL41;NDUFA4;…
Generalized seizures C0234533 mouse GSE6614 sample 169	80/279	6.98631e-19	1.72906e-18	0	0	3.75751	157.083	APP;RPL5;NCKAP1;ARF1;SPARC;TRIO;HBA-A1;COX6A1;COX7C;TUBB5;CAPNS1;LAMP1;BSG;FLOT1;TMED2;CCNL2;CTSF;CTSD;SCN1B;GRCC10;GLRX3;USMG5;ATP1B3;NDUFC1;NISCH;CLDN5;RRAGC;EEF1A2;UQCRC1;SRSF2;PABPC1;FKBP4;SQSTM1;LY6E;CAMK2B;RTN3;COPA;ITIH3;NDUFB7;NDUFB5;HTRA1;NDUFB2;ATP5J;COX7A2;UQCR10;KLC1;FAM171A1;PPP2CB;RPS15A;PCBP2;SPP1;APOE;RABAC1;SPTBN1;CD99;POLR2M;PRNP;CPSF7;NDUFA7;GSN;HSPA5;NDUFA5;YIPF4;YIPF5;NDUFA2;…
familial hypercholesterolemia DOID-13810 human GSE6088 sample 907	80/279	6.98631e-19	1.72906e-18	0	0	3.75751	157.083	IFITM3;ITGB1;RPL5;IFITM2;BTG1;HSP90AB1;HBB;IFI30;SAT1;RPL6;CTSS;LAPTM4A;RGS2;CHCHD2;LGALS1;FTH1;TMSB4X;SUMO2;NPTN;PIP4K2A;RPL35;TMED2;B2M;CD53;SRGN;RPS9;ANXA1;FCER1G;GPX1;IFNGR1;RPS8;RPL23;HBA1;EMP3;YWHAZ;RHOA;EEF1G;PTP4A2;NPC2;S100A6;ERP29;TXNIP;CD48;S100A4;CD302;CD47;LCP1;PPIB;GAPDH;PRR13;CFD;CD63;ASAH1;DDX5;CEBPB;RPL11;FGL2;MYL12A;UQCRH;CST3;RAP1B;SDCBP;SH3BGRL;PSAP;RPS3;CD14;RABAC1;CD99;RPL41…
schizophrenia DOID-5419 human GSE17612 sample 852	78/268	7.30177e-19	1.80182e-18	0	0	3.83502	160.154	APP;SLC25A3;AHCYL1;GDI1;YWHAB;SCHIP1;ATP5C1;PEBP1;GHITM;ATP5G3;COX6A1;PPP3CA;CHCHD2;LGALS1;MAP1LC3A;CAPNS1;YWHAQ;CFL1;ANXA6;ENPP2;CTSH;HMGN2;YWHAG;COX8A;DYNLT3;ZFYVE21;USMG5;NDUFC2;ACTN4;ATP1B2;ATP1B1;TUBB2A;ALDH1A1;UQCRC1;VDAC2;RPL27;MAPT;GAPDH;PVALB;PRR13;NDUFB9;OAT;SDC4;ATP5A1;SRI;APCDD1;COX5B;NDRG2;ARPP19;CST3;LDHB;ATP5B;CYB5R3;TP53INP2;EIF4H;IGFBP7;ATP6V0E2;EPS15;MEST;CAP2;RPL41;NDFIP1;MDH1;…
endometrial cancer DOID-1380 human GSE17025 sample 844	89/331	7.536e-19	1.85417e-18	0	0	3.44543	143.776	RPL5;ERRFI1;MTCH1;CD81;GBE1;SAT1;EEF1B2;GJA1;LAPTM4A;CSRP1;TMSB4X;FAM198B;SUMO2;TIMP2;ENPP2;NPTN;RPL35;CTSH;CCNL2;CTSF;AP3S1;HMGN2;RPS13;PDGFRA;GABARAPL1;RPS9;ANXA3;RPS8;GPX3;SACM1L;TPM1;RPL13A;RPSA;RPS3A;F3;DCN;EEF1A1;SFRP4;TWSG1;RCN1;HNRNPH1;MORF4L2;MYADM;SRSF2;SPARCL1;TXNIP;RPL27;SRSF5;SRSF6;RBM24;LEPROT;GLO1;RPL11;PTTG1IP;HIF1A;ZFP36L2;RPS15A;RASD1;ST3GAL5;IGFBP7;RPS27A;CDIPT;RPL17;SF3B1;SRSF…
nicotine dependence DOID-0050742 human GSE6264 sample 582	71/230	7.74416e-19	1.89981e-18	0	0	4.16344	173.625	EIF4A1;SLC25A3;RPL3;BTG1;HSP90AB1;ARPC1B;UBE2D2;AKR1B1;DBI;CTSS;ACTG1;RPS4X;RPL7A;TMSB4X;CFL1;ARHGDIB;SUMO2;HMGN2;SEPHS2;CTSC;COX8A;CD53;RPS9;ATP6V0E1;GPX1;RPS8;RPL23;RPL13A;VEZF1;EEF1G;SUB1;CD48;RPL26;PFN1;PPIB;FKBP3;GAPDH;PRR13;FH;RPL12;GSTP1;RPL11;UQCR10;SRI;ATP5O;HSD17B10;MYL12A;MYL12B;ZFP36L1;LDHB;PSMB7;LDHA;RPS15A;UBB;ATP5E;PSAP;RPL14;PGK1;RPL18;TXNDC5;NDUFA8;RPL41;XBP1;LAPTM5;ZWINT;CNIH1;A…
thymic carcinoma DOID-3284 mouse GSE2501 sample 985	90/339	1.17766e-18	2.88063e-18	0	0	3.38665	139.811	BTG1;HIBADH;GDI1;GMFG;ARPC1B;ICAM2;HMGB1;ACTG1;LGALS1;TUBB5;MPRIP;CSRP1;CTSL;TMSB4X;ARHGDIA;CFL1;ARHGDIB;RAC2;TSPO;CAPN3;CLIC1;JAK1;YWHAH;SUN2;ANXA2;PPTC7;IFNGR1;TMOD3;ANXA5;SHISA5;EMP1;ATP1B3;YWHAZ;APBB1IP;EEF1A1;PTP4A3;SMDT1;TUBB2A;ILVBL;SRSF2;ARHGEF1;CD48;ANAPC5;ATP6V0C;DDX5;NDUFB7;SLFN2;ATL2;TWF2;SRI;ATP5O;CORO1A;MYL12A;GABARAP;ADCY6;UQCRH;ADD1;MYL12B;GNAI2;UBB;GRK6;MKNK2;RABAC1;S100A11;CD99;…
Cardiomyopathy C0878544 human GSE1869 sample 79	78/270	1.18431e-18	2.88847e-18	0	0	3.79465	156.633	IFITM3;MTCH1;ACADVL;IFITM2;TFRC;F13A1;PYGM;ENO3;SAT1;FADS3;C1QTNF1;ADAMTS1;TIMP3;SH3BGRL3;ANKRD2;CLIC1;CTSC;TGM2;YWHAH;SH3GLB1;SUN2;APOBEC2;ANXA2;TPM4;GPX3;TPM2;ATP1B3;EMP3;ATP1B1;YWHAZ;KLHL41;PTP4A2;POR;PALLD;PLIN2;S100A4;PFN1;SYNC;TKT;ATF4;CFD;C1QB;POPDC2;TEX264;PON2;AK1;TNFRSF11B;RTN4;CST3;LDHA;MKNK2;EIF4EBP1;CCL2;CD59;CD14;SLC38A2;PLTP;S100A11;CD99;S100A10;TMEM176A;IDH2;G0S2;SOD2;PRDX6;AGT;AS…
Thymic Carcinoma C0205969 mouse GSE2501 sample 344	92/351	1.21333e-18	2.95067e-18	0	0	3.32988	137.368	ARF1;BTG1;HIBADH;GDI1;GMFG;ARPC1B;ICAM2;HMGB1;ACTG1;LGALS1;TUBB5;MPRIP;CSRP1;CTSL;TMSB4X;ARHGDIA;CFL1;ARHGDIB;RAC2;TSPO;CAPN3;CCNL2;AP3S1;CTSD;CLIC1;NOMO1;JAK1;YWHAH;SUN2;ANXA2;PPTC7;IFNGR1;TMOD3;ANXA5;SHISA5;EMP1;PPP2R5A;ATP1B3;YWHAZ;APBB1IP;SMDT1;TUBB2A;SRSF2;TXNIP;ARHGEF1;CD48;ANAPC5;CD47;TLN1;ATP6V0C;COPB2;DDX5;SLFN2;ATL2;TWF2;ATP5O;CORO1A;MYL12A;GABARAP;ADCY6;UQCRH;ADD1;MYL12B;GNAI2;UBB;GRK6…
schizophrenia 5419 human GSE12654 sample 465	86/316	1.29023e-18	3.12862e-18	0	0	3.49983	144.164	APP;NCKAP1;ARF1;RPL3;HSP90AB1;GDI1;USP33;TECR;CLU;ACTG1;RBM3;CAPNS1;CSRP1;YWHAQ;FTH1;TMSB4X;ARHGDIA;BSG;PEA15;SUMO2;ENPP2;TMED2;CAPN3;B2M;BNIP3L;GSTO1;RPS8;PGAM1;APLP2;ECH1;RPL13A;ATP1B1;YWHAZ;DDOST;PTP4A2;CANX;EEF1A2;SNURF;SPARCL1;TMBIM6;TLN1;PFN1;CRYAB;ATP6V0C;ASAH1;OAT;MYCBP2;ATP5A1;ATP5I;COX7A2;SRI;ARPP19;GNAI1;ZFP36L2;GNAI2;HSPD1;PRDX2;NNAT;SPP1;RPS3;STOM;ATP6V0E2;CDIPT;PLTP;CD74;GSTM1;MDH1;…
Sendai virus infection C1319860 mouse GSE2935 sample 336	88/328	1.38366e-18	3.34551e-18	0	0	3.43368	141.199	NRP1;ISCA1;RPL3;GDI1;IFI30;COMT;RPL6;ACTG1;GJA1;RGS2;LGALS1;CSRP1;GM2A;CTSL;MRC1;RAC2;CYP1B1;TIMP3;CTSD;FADS1;CTSB;YWHAH;GABARAPL1;POSTN;ADSL;ANXA1;ANXA3;TPM1;EMP1;SDHC;DCN;EID1;POR;IFI27;KCTD10;HNRNPH1;COL4A1;RAB34;ADSSL1;NDUFS3;ITGA6;FKBP9;RIN2;SKAP2;C1QB;C1QA;CD63;NDUFB8;LEPROT;LPL;FBLN2;ZFP36L1;CST3;FAM171A1;SDCBP;TMEM205;PRKCDBP;SPP1;CCL2;APOE;XDH;IVNS1ABP;PRNP;GSTM1;GSN;NDUFA5;FUCA1;NAP1L1;…
breast cancer DOID-1612 human GSE9574 sample 448	75/256	2.28133e-18	5.50011e-18	0	0	3.86675	157.074	IFITM3;APP;EIF4A1;ARF4;OXTR;SYNM;SLC25A3;SPARC;RNF13;PITPNB;ATP5C1;EEF1B2;RPS4X;LGALS3;LAPTM4B;LAPTM4A;RGS2;ADAMTS1;FTH1;CYP1B1;FAM3C;B2M;ANXA1;ANXA5;RPL13A;ATP1B3;ATP1B1;PDIA6;YWHAZ;DCN;RHOB;EEF1A1;ALDH1A3;SLPI;CANX;SPARCL1;RPL27;PABPC1;MAPRE1;GAPDH;CD63;RTN3;LEPROT;OAT;TMED10;AHNAK;RPL12;RPL11;FSTL1;TOB1;ZFP36L2;FAM171A1;LDHB;SDCBP;LDHA;IGKC;PSAP;SLC38A2;RPL41;CNBP;BBOX1;KLF4;DCLK1;TM9SF2;CXCL1…
endometriosis DOID-289 human GSE23339 sample 883	80/285	2.82917e-18	6.78193e-18	0	0	3.6463	147.335	RPL5;NCKAP1;PIGR;OXTR;ACADVL;IFITM2;CD81;FHL1;PLOD1;PRSS23;SAT1;CNDP2;PPP1CB;LGALS1;CSRP1;YWHAQ;CFL1;TMED2;CGNL1;TGM2;CAP1;TPI1;LMO4;GPX3;TPM2;IGFBP3;EMP1;PCOLCE;EEF1A1;NDUFS8;SLPI;TST;COL4A1;PALLD;SLCO2A1;S100A6;TXNIP;SLC25A51;S100A4;TMBIM6;PFN1;CRYAB;GAPDH;VCL;SLC24A3;SDC4;GSTP1;RPN1;NDUFB2;COX7A2;NREP;APCDD1;CRIP1;MYL12B;HSP90B1;ATP5B;RASD1;CALD1;TMEM205;TCEB2;TBL1X;FLNC;IGFBP6;MPZL2;DYNC1H1;X…
systemic lupus erythematosus DOID-9074 human GSE10325 sample 692	80/285	2.82917e-18	6.78193e-18	0	0	3.6463	147.335	RPL5;ARF1;RPL3;BTG1;CCNI;GDI1;YWHAB;ARPC1B;ICAM2;AKR1B1;RPL6;ACTG1;EEF1B2;RPS4X;LAPTM4A;TMSB4X;ARHGDIB;RAC2;RPL35;B2M;CLIC1;RPS13;SUN2;RPS9;ANXA1;GPX1;GPX4;RPS8;RPL23;SACM1L;DCXR;RPSA;NDUFC1;RPS3A;EEF1A1;EEF1G;NCL;ERP29;SNURF;TXNIP;CD48;RPL26;VPS28;DDX5;UQCRB;RPL12;RPL11;ATP5A1;UQCR10;ATP5O;CRIP1;GABARAP;MYL12B;LDHB;GNG10;ABLIM1;BAG3;UCP2;PSAP;RPL18;BCAP31;IVNS1ABP;XBP1;NDFIP1;CNBP;LAPTM5;NDUFA1;…
rheumatoid arthritis DOID-7148 human GSE15573 sample 904	86/321	3.76839e-18	9.00763e-18	0	0	3.4244	137.386	RPL5;EIF4A1;MTCH1;SLC25A3;BTG1;CCNI;CD81;ZFAND5;HBB;GHITM;CNDP2;ACTG1;RPS4X;LASP1;TMEM43;LAMP1;YWHAQ;CFL1;ARHGDIB;RAC2;RBM5;YWHAH;COX8A;RAB2B;ACTR2;TPM3;ECH1;ANXA5;NCOA4;RPL13A;HBA1;EMP3;DDOST;NDUFS8;NDUFS7;BIN1;HNRNPH1;NPC2;TXNIP;TMBIM6;PABPC1;SRSF5;HAGH;PFN1;MAPRE1;SRSF6;ALDH9A1;CFD;CSF1R;DDX5;NDUFB8;CEBPB;RPL12;GSTP1;ATP5A1;CRIP1;ADD1;CST3;ATP5B;UBB;PCBP2;PSAP;FAM120A;RPS3;PGK1;MBP;ATP6V0E2;RP…
systemic lupus erythematosus DOID-9074 human GSE10325 sample 691	66/210	4.68201e-18	1.11597e-17	0	0	4.26584	170.219	RPL5;SLC25A3;RPL3;ARPC1B;AKR1B1;PARK7;IFI30;RPL6;ACTG1;EEF1B2;RPS4X;RPL7A;TMSB4X;RAC2;RPL35;RPS13;GSTK1;RPS8;SACM1L;PGAM1;RPL13A;RPSA;RPS3A;EEF1A1;EEF1G;CAT;NDUFS2;RPL27;RPL26;PABPC1;LCP1;TKT;VCL;CFD;DDX5;CEBPB;AHNAK;RPL12;RPL11;ATP5A1;CRIP1;CORO1A;SULT1A1;RAP1B;ATP5B;RPS15A;RPS3;PGK1;RPL18;RPL17;RPL19;RPL41;NAP1L1;ARPC5;SOD1;PTPRC;NACA;RPL27A;PPT1;GNAS;RSRP1;VIM;CALM2;TPT1;RPS23;PF4
MS (Multiple Sclerosis) C0026769 mouse GSE842 sample 381	89/340	4.89882e-18	1.16434e-17	0	0	3.32021	132.335	APP;MTCH1;COX7B;ARF1;SLC27A1;AHCYL1;SPARC;HSP90AB1;RNF13;YWHAB;RNF14;GDI2;ATP5C1;ATP2A2;GHITM;FGF1;GJA1;UBL3;TUBB5;YWHAQ;MPC2;CFL1;ENPP2;RAC1;SCN1B;RPS13;FADS1;NOMO1;YWHAG;YWHAH;GRCC10;GABARAPL1;ELOVL5;SACM1L;ANXA5;USMG5;ATP1B2;SDHB;YWHAZ;SMDT1;RCN2;EEF1A2;UQCRC1;VDAC3;SPARCL1;MAPT;ATP6V0C;SLC25A4;PVALB;ATP6V1A;RTN3;NDUFB9;NDUFB8;NDUFB5;GSTP1;ATP5A1;NDUFB2;COX7A2;ATP5O;NDRG1;UQCRH;LDHB;PSMB7;ADH1…
hepatitis C DOID-1883 human GSE20948 sample 597	82/299	4.98536e-18	1.18156e-17	0	0	3.53211	140.719	ERRFI1;WDR1;HSPB8;ILK;DBI;COX6A1;COX7C;ACTG1;RPS15;GJA1;UBL3;CSRP1;YWHAQ;TMSB4X;CFL1;CAPN2;RPL35;PIEZO1;PLS3;TNS3;LMCD1;SOX4;RPS13;JAK1;COX8A;CDV3;GPX4;ANXA3;RPL23;HEG1;TPM1;USMG5;ACTN4;EMP3;F3;RHOB;ATP5J2;PTBP3;PALLD;MYADM;RBMS1;RPL27;TAGLN2;TAX1BP3;MAPRE1;ND3;VCL;PFKFB3;SDC4;ATL3;NDUFB4;MTTP;RPL11;NDUFB3;COX7A2;HIF1A;UQCRH;RTN4;MYL12B;ATP5L;RAP1B;FAM171A1;PPP2CB;VTN;ABLIM1;RPS15A;UGP2;TXNDC5;GA…
anemia DOID-2355 human GSE4619 sample 792	84/311	5.41743e-18	1.28034e-17	0	0	3.46055	137.581	RPL5;BTG1;CCNI;CD81;YWHAB;SYAP1;F13A1;IFI30;RCSD1;BZW1;YBX3;RPL6;ELK3;ACTG1;PPP1CB;EEF1B2;RPS4X;RBM3;RPL7A;LAPTM4A;RGS2;YWHAQ;CTSL;DPYSL2;FTH1;TMSB4X;SUMO2;RAC1;HMGN2;B2M;CD53;SRGN;MEF2C;ANXA1;ACSL1;RPS8;ATP1B3;RPS3A;RNASE2;YWHAZ;EEF1A1;HNRNPH1;MYADM;RPL27;PABPC1;SRSF6;DDX5;CEBPB;PFKFB3;INSIG1;MYCBP2;RPL11;RNF4;HIF1A;MYL12A;ZFP36L2;RTN4;MYL12B;SEP15;PSAP;MKNK2;RPS3;EIF4H;RPL18;SLC38A2;SRSF11;CD99…
anemia DOID-2355 human GSE4619 sample 793	81/294	5.91198e-18	1.3933e-17	0	0	3.55349	140.965	RPL5;SLC25A3;RPL3;BTG1;TFRC;CD81;SCHIP1;GDI2;HMGB1;IFI30;RCSD1;SAT1;YBX3;RPL6;ELK3;AKAP12;EEF1B2;RPS4X;RPL7A;LAPTM4A;RGS2;YWHAQ;CTSL;FTH1;C1QBP;HMGN2;CTSB;SRGN;MEF2C;ANXA1;MME;RPS8;ANXA5;NCOA4;EBF1;ATP1B3;RPS3A;HBA1;RNASE2;PDIA6;EEF1A1;EEF1G;PSMA6;HNRNPH1;CAT;ALDH1A1;SRSF2;RPL27;MAPRE1;SRSF6;PPIB;C1QB;C1QA;DDX5;CEBPB;PFKFB3;RPL12;ATP5A1;HIF1A;MYL12A;ZFP36L2;LDHB;LDHA;PSAP;MKNK2;RPS3;EIF4H;SLC38A2…
AML - Acute myeloid leukemia C0023467 human GSE2191 sample 112	75/261	7.65037e-18	1.79612e-17	0	0	3.76175	148.257	IFITM3;HIST2H2AA3;GPI;ISCA1;ALAS2;IFITM2;WDR1;CLU;YBX3;LGALS3;ALDH2;CTSL;RAC2;FLOT1;TSPO;PHGDH;GYG1;YWHAH;COX8A;CAP1;MAP2K3;TPI1;GSTO1;PGAM1;TALDO1;NDUFC1;RNASE2;PGD;TUBB2A;RAB31;SLPI;NPC2;MYL2;PPARG;HAGH;TLN1;PFN1;VCL;C1QB;CSTB;CD63;CEBPB;MGST3;GMPR;COX5B;MYL12A;UQCRH;PRDX2;LDHA;IGKC;UBB;PCBP2;GRK6;TCEB2;STOM;RABAC1;GSTM1;GSN;IDH2;NDUFA1;G0S2;MSN;UBAC1;SOD1;HNRNPL;CS;RPS28;GJB1;CXCL12;UQCRQ;CD9;…
Retinoschisis C0152439 mouse GSE5581 sample 146	63/196	7.66402e-18	1.79612e-17	0	0	4.40455	173.583	AHCYL1;RPL3;UBXN1;TECR;PEBP1;ENO1;BZW1;RPL6;ACTG1;PSMD8;RPL7A;LAPTM4A;CHCHD2;TUBB5;FTH1;BSG;CTSF;COX8A;PDIA3;GABARAPL1;PGAM1;APLP2;SDHC;SDHD;SDHA;EEF1A1;SRSF5;FKBP4;SQSTM1;SLC25A11;GAPDH;CHMP5;MTPN;UQCRB;GLO1;RPL11;ATP5A1;COX5B;NDRG1;UQCRH;ATP5B;LDHA;NNAT;RPL14;RPS3;PGK1;SNCG;FDPS;PRNP;RPL41;TRAPPC1;GOT1;NDUFA4;NDUFA3;GOT2;NAP1L1;NACA;NEDD4;GNB1;TRIM35;CTNNB1;YPEL5;CALM2
osteoarthritis DOID-8398 rat GSE8077 sample 944	72/245	9.07656e-18	2.12124e-17	0	0	3.87939	152.231	MYOM1;HP;ATP2A1;COX6A2;ABRA;FCNA;MB;RAC2;MYOZ1;IGFBP1;SRGN;MYBPC1;MYBPC2;ACTN3;RSAD2;ACTN2;TPM2;TNNC2;PGAM2;ADIPOQ;TPM1;IGG-2A;AMPD1;HFE2;RNASE2;MLF1;RBP7;ACTA1;MYH2;MYL1;TNNT1;ADSSL1;RT1-BA;CASQ1;MYH4;TRIM54;PVALB;FBP2;MYH6;CFD;SLC22A3;ITIH2;NPR3;PON1;MGST1;PPP1R3A;CORO1A;C3;CKMT2;CCL6;APOH;CMYA5;DHRS7C;TNNI2;CACNG1;CAR3;CAR2;CKM;CIDEA;CHCHD10;APOC3;CIDEC;MYLPF;EEPD1;BHMT;FABP4;CES1D;MGC109340;H…
breast cancer DOID-1612 human GSE3744 sample 978	105/443	1.14131e-17	2.65733e-17	0	0	2.91923	113.884	OXTR;TRIL;FGF1;MYLK;RGS2;DPYSL2;ENPP2;SCARA5;ADIPOQ;EBF1;RBP7;CLDN5;RBP4;AZGP1;EMCN;SLPI;SDPR;SPARCL1;TXNIP;CFD;CFH;CFI;DPT;LPL;APCDD1;NDRG2;TSPAN8;TSPAN6;IGFBP6;PLTP;GPIHBP1;PRNP;GSTM2;GSTM1;ADHFE1;CAV1;CRIM1;INHBB;IGF1;RCAN1;CXCL12;FXYD1;ID1;AMOTL2;SRPX;PIGR;SYNM;HSPB6;FHL1;HBB;SGCE;GHR;ADAMTS5;CSRP1;ADAMTS1;MRC1;HMGCS2;MYBPC1;ANXA1;MME;ANXA3;GPX3;HBA1;F3;DCN;ALDH1A3;ALDH1A1;PLIN4;ITGA7;PPARG;P…
nasopharynx carcinoma DOID-9261 human GSE13597 sample 613	81/297	1.14338e-17	2.65733e-17	0	0	3.50354	136.673	IFITM3;RPL5;ARF4;MTCH1;IFITM2;RPL3;HSP90AB1;GDI2;HBB;CXCL13;CLU;SAT1;CNDP2;ACTG1;CAPNS1;TMSB4X;CFL1;ARHGDIB;ANXA6;RAC2;CLIC1;JAK1;COX8A;CD53;CAP1;PDIA3;GSTK1;RPS9;ANXA2;RPSA;RHOA;TUBA4A;SLPI;S100A6;IRF7;TXNIP;CD48;S100A4;SRSF5;LCP1;PFN1;MGLL;PRR13;ATF4;LY6E;CD63;DDX5;TMED10;NNMT;RPL11;NDUFB1;DTX4;HIF1A;CORO1A;RTN4;MYL12B;C3;CST3;UGP2;C7;TSPAN8;UCP2;RABAC1;RPL18;PLTP;SLC12A2;XBP1;HSPA5;MSN;ASS1;KL…
Crohn's disease DOID-8778 human GSE3365 sample 794	88/339	1.33491e-17	3.0939e-17	0	0	3.28117	127.49	EIF4A1;MTCH1;ARF1;BTG1;HSP90AB1;CCNI;YWHAB;CELF2;HNRNPU;HBB;HMGB1;RPL6;CTSS;ACTG1;RPS15;LGALS3;LGALS1;CFL1;ARHGDIB;ANXA6;PIEZO1;CTSH;B2M;COX8A;PDIA3;BNIP3L;RPS9;ANXA1;ANXA2;RPS8;RPL13A;NDUFC2;RPS3A;HBA1;EMP3;RHOA;DDOST;EEF1A1;PTP4A2;SUB1;SRSF2;NDUFS3;POLR1D;TXNIP;TMBIM6;SRSF5;TKT;MAPRE1;PPIB;GAPDH;ATF4;VAMP3;CSTB;DDX5;CEBPB;OAT;PSMD11;AHNAK;RPL11;NDUFB2;PTTG1IP;UQCR10;ADD3;SULT1A1;ATP5B;RPS15A;UB…
Eczema C0013595 human GSE6012 sample 268	56/163	1.73114e-17	4.00117e-17	0	0	4.8559	187.414	RPL3;BTG1;PEBP1;RPL6;MYLK;RPS15;FADS2;RPL7A;APMAP;MPC1;RPL35;FADS1;RPS9;RPS8;ACSL1;ELOVL5;RPL23;ECH1;AKR1A1;RPL13A;RPS3A;DCN;EEF1A1;TXNIP;RPL27;PLIN2;CRYAB;AHNAK;INSIG1;MGST3;RPL12;HSD11B1;CYB5R3;RPS15A;GPNMB;PSAP;APOE;RPL18;RPL17;RPL19;FDPS;RPL41;ASS1;COL1A1;RPS28;COL1A2;NACA;RPL27A;FASN;FABP7;PMP22;DHCR7;VIM;CRAT;TPT1;RPS23
Nemaline Myopathy C0206157 mouse GSE3384 sample 317	50/134	1.7863e-17	4.11733e-17	0	0	5.51272	212.591	PIGR;AQP4;ATP2A1;HBA-A1;COX6A2;ENO3;COX7C;ACTG1;RPL7A;CHCHD3;MB;TMSB4X;PDK4;TSPO;MYOZ1;SLC37A4;NOMO1;TNNC2;PGAM2;USMG5;DCN;ACTA1;MYL1;EEF1A2;GPD1;TNNT3;CASQ1;MYH4;GAPDH;PVALB;NDUFB8;UQCRB;NDUFB5;ATP5A1;ATP5J;ART1;LDHA;UBB;PGK1;TCEB2;RPL18;CD74;CKM;SOD1;CS;RPS28;REEP5;PFKM;RPS24;TPT1
Cerebral Infarction C0007785 mouse GSE63 sample 262	99/408	1.84086e-17	4.23145e-17	0	0	3.00608	115.835	IFITM3;TXN1;NCKAP1;AHCYL1;SPARC;NDUFA11;GHITM;TUBB5;MPRIP;LAMP1;CFL1;GRCC10;GABARAPL1;PPTC7;APLP2;TPM1;SDHB;NISCH;NCL;UQCRC1;SPARCL1;ANAPC5;LY6E;ATP6V1A;MACF1;COPA;AK1;HTRA1;COX7A2;ATP5O;GABARAP;UQCRH;FAM171A1;PRDX5;ESD;PGK1;SPTBN1;TRAPPC3;PMM1;GOT2;NEK7;MARCH6;CS;REEP5;ARPC2;UQCRQ;SERINC3;CALM1;ITM2B;RPS23;ITM2C;ARF1;GDI1;RNF14;YWHAB;SCHIP1;ATP2A2;DBI;COX7C;PPP3CA;TMSB4X;NPTN;RAC1;SPTAN1;USMG5;Y…
nemaline myopathy DOID-3191 mouse GSE3384 sample 970	65/210	1.99597e-17	4.57547e-17	0	0	4.16983	160.342	PIGR;NDUFA11;AQP4;ATP2A1;HBA-A1;ENO3;COX7C;COX6A2;ACTG1;RPS4X;FAM134B;RPL7A;CHCHD3;ARHGDIB;PDK4;MYOZ1;NOMO1;TPI1;GPX3;TNNC2;USMG5;DCN;ACTA1;MYL1;BIN1;TNNT3;EEF1A2;GPD1;VDAC3;TXNIP;UQCRC2;CASQ1;MYH4;GAPDH;PVALB;CAMK2B;COPB2;NDUFB9;UQCRB;NDUFB5;NDRG2;LDHA;RPS15A;UBB;PGK1;TCEB2;STOM;RABAC1;RPL18;GSTM1;CKM;UBE2B;NDUFA3;MYLPF;RAB10;NR4A1;RPS28;REEP5;CCNG1;PLP2;PFKM;RPS24;TPT1;RPS23;TUBA8
Bipolar Disorder C0005586 human GSE7036 sample 181	79/288	2.01083e-17	4.59697e-17	0	0	3.52917	135.68	IFITM3;EIF4A1;SLC25A3;ACADVL;IFITM2;CD81;ARPC1B;PTEN;CLTA;DBI;GHITM;RPL6;RPL7A;LGALS1;CCND2;TMSB4X;CFL1;ARHGDIB;ANXA6;RAC2;TMED2;ANXA7;YWHAG;CAP1;MRPS28;MLIP;TPI1;ACSL1;RPL23;RPS3A;PDIA6;TUBA4A;EEF1A1;NCL;VDAC2;PFN1;ND3;ND2;GAPDH;CHMP5;DDX5;GSTP1;RPL11;CRIP1;MYL12A;UQCRH;LDHB;ATP5B;PSMB7;GNG10;LDHA;PSMB5;ATP5E;RPL14;RPS3;EIF4H;RDH14;SNX5;CD74;FDPS;RPL41;HNRNPA3;HSPA5;SEMA4D;STAT1;NONO;NDUFA1;SOD1…
Cancer of the Stomach C0024623 human GSE2685 sample 361	73/254	2.08729e-17	4.7588e-17	0	0	3.7597	144.403	ACADVL;RPL3;FHL1;F13A1;ATP5G3;COX6A1;COX7C;CLU;ATP5G1;LGALS3;RPL7A;LASP1;PNP;MPRIP;ALDH2;TMSB4X;CAPN2;TSPO;HMGCS2;COX8A;CD53;CAP1;POSTN;GPX3;PABPC4;PGAM1;AKR1A1;RNASE4;YWHAZ;IFI27;TST;MAPKAPK2;ALDH1A1;SNURF;TXNIP;VDAC2;TAGLN2;TAX1BP3;ANG;FBP1;ATF4;CFD;AHNAK;ATP5A1;MGST1;COX7A2;COX5B;CRIP1;NDRG1;CST3;ATP5B;ABLIM1;C7;TSPAN8;GRK6;EIF4H;RPS27A;NDUFV2;XBP1;GSN;MDH1;SEMA4D;FUCA1;KLF4;MYLPF;FABP1;AADAC;…
Schizophrenia C0036341 human GSE12654 sample 226	85/324	2.39532e-17	5.44626e-17	0	0	3.32544	127.266	APP;NCKAP1;ARF1;RPL3;GDI1;WDR1;YWHAB;USP33;TECR;CLU;ACTG1;RBM3;CAPNS1;CSRP1;YWHAQ;FTH1;TMSB4X;ARHGDIA;BSG;PEA15;SUMO2;ENPP2;NPTN;TMED2;CAPN3;PHGDH;B2M;BNIP3L;PGAM1;APLP2;ATP1B1;YWHAZ;TUBA4A;DDOST;PTP4A2;CANX;EEF1A2;UQCRC1;SNURF;SPARCL1;TMBIM6;PFN1;ATP6V0C;ASAH1;OAT;MYCBP2;ATP5A1;ATP5I;COX7A2;NREP;SRI;ARPP19;CORO1A;GNAI1;GNAI2;HSPD1;PRDX2;NNAT;RPS3;STOM;ATP6V0E2;CDIPT;PLTP;CD74;GSTM1;MDH1;KIDINS22…
colorectal adenocarcinoma DOID-0050861 mouse GSE31106 sample 1070	86/330	2.41648e-17	5.47953e-17	0	0	3.29642	126.126	PIGR;AHCYL2;HSP90AB1;HIBADH;GDA;YWHAB;SOWAHC;AQP8;ATP5C1;AQP4;COX6A1;ENO3;RPS15;LGALS3;CHCHD2;HNF4A;BSG;COX8A;POSTN;ANXA3;GSTO1;RPS8;ECH1;RNASE4;NDUFC1;ACTN4;ATP1B1;ATP5J2;AKR1C12;IFI27;NPC2;COL6A1;ALDH1A1;SPARCL1;TXNIP;RPL26;ALDOB;PRR13;CHMP5;NDUFB9;AHCY;MAOB;SDC4;MAOA;NDUFB11;NDUFB5;MGST3;AK2;ATP5J;DPT;COX7A2;ATP5H;IQGAP2;CRIP1;UQCRH;THBS4;ZFP36L1;SULT1A1;ADH1;TSPAN8;CCL6;ATP5E;ATP5D;TNNI1;COX1…
endometrial cancer DOID-1380 human GSE17025 sample 840	81/302	3.34759e-17	7.57043e-17	0	0	3.42332	129.866	RPL5;ERRFI1;MTCH1;SPARC;RPL3;CD81;CLU;SAT1;MYLK;RPS15;EEF1B2;RPS4X;GJA1;CSRP1;TMSB4X;FAM198B;SUMO2;ENPP2;RPL35;CTSH;RPS13;PDGFRA;GABARAPL1;RPS9;RPS8;GPX3;RPL13A;RPSA;RPS3A;ATP1B1;F3;DCN;EEF1G;SFRP4;SMDT1;HNRNPH1;MORF4L2;SRSF2;SPARCL1;TXNIP;COL6A3;RPL27;RPL26;SRSF5;SRSF6;RBM24;NDUFB8;RPL12;CFI;RPL11;COX7A2;TOB1;ZFP36L2;RPS15A;RASD1;ST3GAL5;IGFBP7;RPS27A;CDIPT;RPL17;SF3B1;RPL19;PRNP;RPL41;ST13;LUM;…
Huntington's disease DOID-12858 mouse GSE3248 sample 727	71/246	4.48153e-17	1.01075e-16	0	0	3.77939	142.271	COX7B;SLC27A1;SPARC;ATP5C1;ATP2A2;GHITM;HBA-A1;COX6A1;FGF1;COX7C;ACTG1;RBM3;PPP3CA;LAPTM4A;CAPNS1;FTH1;BSG;ENPP2;NPTN;B2M;SPTAN1;SCN1B;YWHAH;GPX4;USMG5;ATP1B3;TUBA4A;IFI27;SRSF2;SPARCL1;MATR3;SLC25A4;PVALB;CAMK2B;CSTB;ITIH3;NDUFB8;NDUFB5;MGST3;GLO1;ATL2;NDUFB3;HTRA1;NREP;COX5B;NDRG2;NDRG1;UQCRH;RTN4;SEP15;TTR;NNAT;MBP;CYC1;MPP1;SLC12A2;NDUFA9;CAR2;NDUFA7;GSTM1;NDUFA3;MAPK12;PNRC2;DBNDD2;UQCRQ;FAS…
Carcinoma in situ of small intestine C0686083 mouse GSE422 sample 119	61/192	4.79611e-17	1.0788e-16	0	0	4.32582	162.548	RPL5;PIGR;ACAA2;RDH7;ATP5C1;COX6A1;PEPD;COX7C;CTSS;MYLK;UBL3;MPC2;CCNL2;ACADM;B2M;PPTC7;DGAT1;APOA1;SDHD;SDHB;SLC25A15;ALDH1A1;UQCRC2;SRSF5;ALDOB;SLC27A2;FBP1;ALDH9A1;NDUFB9;OAT;AHCY;NDUFB5;ATP5A1;MGST1;COX7A2;PTTG1IP;HSD17B11;TSPAN8;IGKC;CYC1;RPL18;SRSF11;IVNS1ABP;RPL41;NDUFA5;CYP4B1;KLF4;CLK1;FABP1;RPS28;SUCLA2;CPS1;AADAC;NDUFAB1;RSRP1;PDCD4;SERINC3;ITM2B;RPS24;TPT1;OTC
Epilepsy C0014544 human GSE7486 sample 417	97/401	4.88048e-17	1.09485e-16	0	0	2.99147	112.356	IFITM3;RPL5;IFITM2;NDUFA11;WIPF1;GMFG;ATP5C1;EEF1B2;HMGN2;CHCHD1;RPS8;ECH1;TALDO1;ATP1B1;TUBA4A;SUB1;S100A4;PFN1;ISCU;ATF4;UQCRB;INSIG1;MGST3;COX7A2;ATP5O;CORO1A;GABARAP;MYL12A;ATP5L;RAP1B;PRDX5;NDUFV2;SLC38A2;FDPS;GSTM2;GSTM1;CS;ARPC2;ARPC3;NACA;CALM2;ITM2C;SH3KBP1;YWHAB;GBE1;PTEN;DBI;ATP5G3;RCSD1;YWHAQ;C1QBP;SUMO2;RAC2;CTSH;UQCRFS1;AP3S1;RAC1;CLIC1;YWHAG;COX8A;MRPS28;CDV3;ADSL;ANXA2;GSTO1;ANXA4…
Escherichia coli infection of the central nervous system C1320188 mouse GSE3253 sample 341	67/225	5.93449e-17	1.32774e-16	0	0	3.94573	147.425	ARF1;SLC25A3;RPL3;DDX3X;HSP90AB1;HNRNPU;AQP4;HBA-A1;HMGB1;ATP5G3;COX6A1;RPS15;RGS2;CHCHD2;CAPNS1;LAMP1;FTH1;TMSB4X;BSG;SRRM2;COX8A;ELOVL5;RPL23;PGAM1;USMG5;RPL13A;ATP1B1;TUBA4A;EEF1G;CLDN5;RPL27;RPL26;GAPDH;PVALB;ATP6V1A;FKBP2;NDUFB11;RPN1;ATP5J;NREP;KLC1;UQCRH;RTN4;HECTD1;MBP;APOE;NDUFV3;PLTP;SPTBN1;SERF2;CAR2;RPL41;NDUFA6;HSPA5;MDH2;NDUFA2;CHCHD10;NR4A1;RPS28;CXCL12;RHEB;RPL27A;FABP7;GNB2;ID3;R…
autism spectrum disorder DOID-0060041 human GSE25507 sample 1027	84/324	7.98325e-17	1.77684e-16	0	0	3.27072	121.234	HIST2H2AA3;IFITM2;STEAP4;CCNI;GMFG;IFI30;TMEM140;CTSS;IFIT2;ACTG1;RPS15;LAPTM4A;RGS2;LAMP1;ALDH2;FCGRT;LAMP2;TIMP2;NPTN;AP3S1;RAC1;HMGN2;CLIC1;ANKRD13A;CTSB;COX8A;CAP1;RPS9;GPX1;RSAD2;PGAM1;APLP2;NCOA4;SHISA5;TALDO1;RBP7;SMDT1;RAB31;SLPI;S100A6;MYADM;IRF7;RPL27;TAGLN2;TAX1BP3;TMBIM6;CD302;ATP6V0D1;TKT;ISCU;KPNB1;PRR13;LY6E;ATP6V1A;RTN3;NDUFB9;GRN;FGL2;PTTG1IP;HSD17B11;HIF1A;GABARAP;SDCBP;PSAP;MKN…
autism spectrum disorder DOID-0060041 human GSE25507 sample 1026	85/330	7.98413e-17	1.77684e-16	0	0	3.2429	120.203	IFITM3;IFITM2;RNF13;GMFG;ARPC1B;AQP9;C4BPA;PYGL;IFI30;TMEM140;CTSS;IFIT2;ACTG1;LAPTM4A;LGALS1;LAMP1;APMAP;ALDH2;FTH1;TIMP2;RAC2;CTSH;TSPO;RAC1;CLIC1;GYG1;PGM1;CTSB;CAP1;SH3GLB1;SRGN;DGAT2;GPX1;ANXA2;MME;ACSL1;ANXA3;IFNGR1;PGAM1;APLP2;TALDO1;RNASE2;RHOA;RBP7;RAB31;SLPI;CAT;TXNIP;TMBIM6;PABPC1;LCP1;ATP6V0D1;TKT;PPIB;GAPDH;VAMP3;CFD;ATP6V1A;CSTB;RTN3;GRN;CEBPB;OAT;PTTG1IP;IQGAP1;CORO1A;GABARAP;GNAI2…
Anaplasmosis C0002797 human GSE2600 sample 21	92/373	8.49549e-17	1.88564e-16	0	0	3.06538	113.432	VPS29;IFITM2;NDUFA11;GDI2;PIGP;ATP5C1;BRK1;ENO1;PARK7;COX6A1;PSMD8;RPS15;MRPL42;LGALS1;BSG;ANXA6;RPL35;TMED2;HMGN2;CTSC;COX8A;SRGN;LYPLA1;GSTO1;NCOA4;TALDO1;USMG5;RNASE2;RHOA;DDOST;ATP5J2;EID1;PSMA6;SMDT1;RCN2;CSNK2B;TMEM126A;UQCRC1;ERP29;POLR1D;RPL27;S100A4;PFN1;PPIB;ND3;ND2;CSTB;NDUFB9;AHCY;NDUFB10;MRPS36;NDUFB5;NDUFB4;NDUFB3;ATP5J;ATP5I;ATP5H;UQCR10;COX5B;HSD17B11;HSD17B10;RAP1B;SH3BGRL;UGP2;P…
Huntington's disease DOID-12858 mouse GSE3248 sample 723	86/337	9.65595e-17	2.13756e-16	0	0	3.20322	118.123	APP;ISCA1;COX7B;ARF1;AHCYL1;HSP90AB1;GDI1;KDELR1;YWHAB;ATP2A2;DBI;ECE1;GHITM;HBA-A1;FGF1;COX7C;AP2A2;ACTG1;LAPTM4A;MAP1LC3A;MPRIP;LAMP1;ENPP2;TSPO;CTSD;SCN1B;NOMO1;YWHAG;JAK1;GAMT;GPX1;ATP1B3;SDHC;EMP3;COQ10A;NPC2;CSNK2B;UQCRC1;MATR3;MAPT;CD47;HAGH;PFN1;TKT;ATP6V0C;ABCG1;PVALB;MACF1;CSTB;RTN3;MTPN;SAR1A;NDUFB5;GSTP1;HTRA1;NREP;COX5B;TTR;UBB;PSAP;RPL14;STOM;MBP;APOE;CYC1;ATP6V0E2;PLTP;NDUFA9;POLR2…
Essential Thrombocytemia C0040028 human GSE2006 sample 434	57/174	1.07188e-16	2.3666e-16	0	0	4.51999	166.209	SPARC;RPL3;HBB;HMGB1;TMEM140;MYLK;RPS15;RPL7A;LIPC;TMSB4X;RAC1;HMGN2;B2M;RPS13;HGD;NCOA4;RPL13A;RPS3A;TUBA4A;EEF1A1;EEF1G;CLDN5;PTP4A2;RAB31;SDPR;RPL27;TLN1;VCL;MGLL;SKAP2;LEPROT;MAX;RPL12;RPL11;UQCR10;MYL12A;MYL12B;ATP5L;GNAI2;RPS15A;ATP5E;RPS3;METTL9;RPL19;CD74;PTPN18;RPL41;SEMA4D;CMTM6;LSM1;DHRS3;FKBP1A;YPEL5;RPS24;TPT1;RPS23;PF4
endometrial cancer DOID-1380 human GSE17025 sample 845	75/273	1.19687e-16	2.63563e-16	0	0	3.53139	129.467	RPL5;ERRFI1;MTCH1;RPL3;CD81;GBE1;HMGB1;EEF1B2;RPS4X;GJA1;CSRP1;FAM198B;ENPP2;RPL35;CTSH;CCNL2;RPS13;PDGFRA;RPS9;ANXA3;RPS8;SACM1L;RPL13A;RPSA;RPS3A;F3;DCN;EEF1A1;EEF1G;SFRP4;HNRNPH1;MORF4L2;SRSF2;SPARCL1;TXNIP;RPL27;SRSF5;SRSF6;RBM24;RPL12;RPL11;PTTG1IP;APCDD1;HIF1A;ZFP36L2;RPS15A;RASD1;UBB;ST3GAL5;IGFBP7;RPS27A;CDIPT;RPL17;SF3B1;SRSF11;RPL19;PRNP;RBM39;RPL41;LUM;RPS28;COL3A1;COL1A2;RPL27A;RSRP1;…
Premature aging C0231341 human GSE10123 sample 55	78/292	1.6648e-16	3.65645e-16	0	0	3.40034	123.54	IFITM3;LGALS3BP;ARF4;IFITM2;SLC4A1AP;SPARC;WDR1;CD81;CLTC;DBI;ATP5G3;COX7C;ACTG1;SERP1;FCGRT;FTH1;MPC2;FLOT1;TSPO;FAM3C;B2M;ANXA2;TPM4;ATP6AP1;GSTO1;TPM3;TPM2;APLP2;IGFBP3;ANXA5;TPM1;REXO2;F3;SEPT2;DCN;ATP5J2;EEF1A1;PLA2G16;CCDC80;TUBB2A;PPP1R3C;ACOX2;CANX;S100A6;SBDS;SNURF;KDELR2;PABPC1;PFN1;CRYAB;SQSTM1;PRR13;LY6E;UQCRB;GSTP1;PON2;HTRA1;DPT;SLC1A5;MYL12A;PRDX2;PRDX5;DDT;CBR3;TIMM8B;RPL41;YIPF5;…
Squamous cell carcinoma of lung C0149782 human GSE3268 sample 441	85/335	2.11533e-16	4.63383e-16	0	0	3.17715	114.67	SRPX;GMFG;HSPB8;FHL1;ICAM2;HBB;C4BPA;AQP4;TSPAN12;AQP1;AKAP12;SGCE;RGS2;EFEMP1;ALDH2;ADAMTS1;DPYSL2;MRC1;PDK4;CTSH;CPA3;ANXA3;GPX3;SACM1L;TNNC1;HEG1;FGG;RNASE4;HBA1;RHOB;CYP27A1;CLDN5;EMCN;SLPI;DDAH1;SDPR;SLCO2A1;CAT;SPARCL1;PPARG;S100A4;CD302;FBP1;CFD;C1QB;COLEC12;C1QA;PON3;CPB2;SDC4;PCOLCE2;EPAS1;LPL;HSD17B6;HSD17B11;CRIP1;SULT1A1;SDCBP;SH3BGRL;C7;TSPAN8;PALMD;CCL2;JAM2;SASH1;AOC3;IL33;CAV2;CAV…
Dystonia C0393593 human GSE3064 sample 329	82/317	2.15439e-16	4.70711e-16	0	0	3.25826	117.538	MTCH1;ARF1;PITPNB;CELF2;CLTC;HBB;PARK7;COX6A1;RPS15;PPP3CA;PPP3CB;ALDH2;BSG;CFL1;NPTN;IDS;UQCRFS1;RAC1;SPTAN1;YWHAH;ACTR2;RBFOX1;PRKCI;MEF2C;TPI1;MMD;LMO4;HBA1;YWHAZ;NISCH;EID1;RBP4;PPP1R3C;DDAH1;EEF1A2;VDAC3;NDUFS3;SPARCL1;ATP6V0C;ATP6V1A;CAMK2B;RTN3;NDUFB8;SMARCD3;EPAS1;NDUFB2;SLC1A3;LPL;NDUFB1;COX7A2;ATP5O;NDRG2;ARPP19;UQCRH;RTN4;CST3;ATP5B;LDHA;UGP2;UBB;PRKAR2B;NNAT;TCEB2;CAP2;NDUFA8;GSTM2;HO…
Osteoarthritis C0029408 human GSE16464 sample 199	76/283	2.96138e-16	6.4535e-16	0	0	3.42295	122.39	IFITM2;RPL3;RPS15;AKAP12;EEF1B2;LGALS3;RPL7A;EFEMP1;ALDH2;ADAMTS1;FTH1;PEA15;TSPO;PHGDH;B2M;CTSB;GPX1;GPX4;ACSL1;GPX3;RPL23;SERPINF1;PABPC4;IGFBP3;MMP2;RPL13A;PCOLCE;RPS3A;RCN1;NPC2;S100A6;RPL26;ND3;ND2;ISCU;ATF4;CD63;SDC4;SEMA3C;NDUFB5;RPL12;HTRA1;DPT;ATP5H;SLC1A5;ADD3;GABARAP;ATP5L;C3;PGRMC2;GPNMB;ATP5E;CREG1;EIF4EBP1;CCL2;IGFBP6;CDIPT;RPL17;S100A11;CD99;RPL19;CTSA;TIMM8B;STAT1;NDUFA4;IDH1;ASNS…
diffuse large B-cell lymphoma DOID-0050745 mouse GSE6136 sample 688	85/337	3.10123e-16	6.74075e-16	0	0	3.15158	112.541	TXN1;BCAR3;EIF4A1;SLC25A3;DDX3X;HSP90AB1;YWHAB;CLTC;HNRNPU;PEBP1;DBI;HMGB1;ATP5G3;COX6A1;YBX3;ACTG1;EEF1B2;RGS2;CHCHD2;PNP;CCND2;C1QBP;CFL1;SUMO2;RAB8B;YWHAH;CD53;PDIA3;CDV3;ST6GAL1;MEF2C;TPI1;TPM4;RPS8;RPL23;PGAM1;RPL13A;PDIA6;EEF1G;PSMA6;MORF4L2;NCL;SRSF2;RPL27;UQCRC2;RPL26;LCP1;PFN1;TKT;FKBP3;GAPDH;KPNB1;ALDH9A1;AHCY;UQCRB;SLFN2;ATP5J;ZFP36L1;HSPD1;GNG10;LDHA;ATP5D;UCP2;RPL14;PGK1;CYC1;FDPS;RP…
Spinal Muscular Atrophy, Infantile C0043116 mouse GSE3075 sample 126	55/168	3.80445e-16	8.2479e-16	0	0	4.51211	160.203	APP;ALAS2;SPARC;RNF13;CD81;CLTC;ATP5G3;FGF1;LAPTM4B;LAPTM4A;LAMP1;FTH1;CFL1;ENPP2;PIP4K2A;ENPP5;COX8A;CAP1;GABARAPL1;ANXA5;ATP1B3;SDHA;RHOB;EEF1A2;ALDH1A1;SPARCL1;SQSTM1;ASPA;ISCU;PVALB;CHMP5;ITIH3;COX7A2;RNF7;HSD17B11;NDRG1;ADIPOR2;RTN4;SDCBP;LDHB;SPP1;EIF4H;MBP;PRNP;CAR2;GOT1;NDUFA4;NDUFA3;AGT;PINK1;DBNDD2;GNAS;PFKM;TPT1;GRINA
Gamma-hydroxybutyric acidaemia C0268631 mouse GSE2866 sample 205	80/308	3.89888e-16	8.43083e-16	0	0	3.27424	116.172	APP;ARF1;HSP90AB1;GDI1;WDR1;ATP2A2;COMT;COX7C;LAPTM4B;TUBB5;CAPNS1;MPRIP;LAMP1;ARHGDIA;CFL1;ANXA6;FLOT1;RAC1;SPTAN1;SCN1B;FADS1;NOMO1;YWHAG;TPI1;ELOVL5;PGAM1;APLP2;AKR1A1;TALDO1;YWHAZ;RHOB;EID1;ACLY;SMDT1;TST;EEF1A2;GPD1;UQCRC1;NDUFS2;ANAPC5;ATP6V0D1;FKBP4;ATP6V0C;PRR13;CAMK2B;SAR1A;GLO1;AK1;COX7A2;NDRG1;HSP90B1;VTN;PRDX5;LDHA;OXCT1;NNAT;MBP;RABAC1;ATP6V0E2;CDIPT;PLTP;NPDC1;POLR2M;CAR2;GSN;YIPF4;…
COPD - Chronic obstructive pulmonary disease C0024117 human GSE3212 sample 196	61/200	4.21807e-16	9.09759e-16	0	0	4.07503	144.264	IFITM3;HIST2H2AA3;HSP90AB1;CLTA;AKR1B1;SIX1;C8B;CLU;LGALS3;RGS2;ALDH2;CTSL;FTH1;TMSB4X;RPL35;CTSH;CTSC;SRGN;GPX1;ANXA2;SERPINF1;RPL13A;RPS3A;RNASE2;IFI27;SLPI;IRF7;TXNIP;SQSTM1;LY6E;CFD;GSTP1;RPL11;SRI;C2;C3;CST3;RPS15A;TSPAN8;UCP2;APOE;RPS27A;S100A11;CD74;RPL41;SEMA4D;GADD45A;G0S2;CYP4B1;SOD2;H19;KRT18;NACA;RPL27A;GSTA2;ACO1;VIM;CD24;RPS24;TPT1;RPS23
colon carcinoma DOID-1520 mouse GSE422 sample 651	57/179	4.53996e-16	9.76674e-16	0	0	4.33353	153.097	RPL5;PIGR;ACAA2;RDH7;ATP5C1;COX6A1;PEPD;COX7C;CTSS;UBL3;MPC2;CCNL2;ACADM;B2M;PPTC7;DGAT1;APOA1;SDHB;SLC25A15;ALDH1A1;UQCRC2;SRSF5;ALDOB;SLC27A2;FBP1;ALDH9A1;NDUFB9;OAT;AHCY;ATP5A1;MGST1;COX7A2;PTTG1IP;HSD17B11;TSPAN8;IGKC;CYC1;RPL18;IVNS1ABP;RPL41;NDUFA5;CYP4B1;KLF4;CLK1;FABP1;SULT1B1;RPS28;SUCLA2;CPS1;AADAC;RSRP1;PDCD4;SERINC3;ITM2B;RPS24;TPT1;OTC
schizophrenia DOID-5419 human GSE17612 sample 853	77/291	4.61602e-16	9.90497e-16	0	0	3.35499	118.471	IFITM3;GPI;SPARC;ARPC1A;ATP5C1;HBB;DBI;PARK7;COX6A1;ACTG1;LASP1;CAPNS1;CSRP1;YWHAQ;ADAMTS1;TMSB4X;SUMO2;NPTN;CYP1B1;CTSH;B2M;CTSD;FADS1;COX8A;GPX4;ANXA5;ATP1B3;RPSA;HBA1;ATP1B2;F3;YWHAZ;TUBA4A;DCN;TUBB2A;SLPI;UQCRC1;NDUFS3;TXNIP;TMBIM6;ATP6V0D1;CD63;DDX5;OAT;RPL12;RPL11;UQCR10;SRI;APCDD1;ARPP19;FSTL1;GABARAP;RTN4;SEP15;PSAP;NNAT;RPS3;SNCG;IGFBP7;MEST;CAP2;RPL41;GOT2;NDUFA1;MLLT11;GLUD1;TF;MARCKS;…
osteoarthritis DOID-8398 human GSE16464 sample 752	62/206	4.91004e-16	1.0509e-15	0	0	3.99897	140.964	RPL3;SAT1;RPL6;RPS15;AKAP12;LGALS3;UBL3;ADAMTS1;FTH1;CYP1B1;MAN1A1;CTSB;SRGN;BNIP3L;GPX1;GPX4;SERPINF1;IGFBP3;MMP2;RPL13A;RPSA;RPS3A;EEF1A1;RBP4;TXNIP;COL6A3;PLIN2;RPL26;PABPC1;GAPDH;ATF4;CEBPB;SDC4;SEMA3C;RPL12;HTRA1;ADD3;C3;CDC42;CREG1;CCL2;IGFBP6;RPL17;CD99;RPL19;RPL41;IDH1;GFPT2;KLF4;SOD2;ASS1;MFAP5;COL1A2;CXCL12;NACA;PSAT1;CCNG1;VIM;PAM;TPT1;RPS23;FBN1
Cardiomyopathy, Dilated C0007193 human GSE3585 sample 198	74/274	5.24875e-16	1.12053e-15	0	0	3.44727	121.287	MOCS2;ACADVL;SERPINA1;TFRC;F13A1;PYGM;HSPB3;IFI30;RBM3;C4A;FYCO1;ADAMTS1;MRC1;ME1;CYP1B1;ANKRD2;FADS1;PGM1;SRGN;RBFOX1;MYBPC1;APOBEC2;FCER1G;AGTPBP1;ANXA3;TPM3;GPX3;PGAM2;ACOT13;ATP1B3;PGD;KLHL41;F5;KAT2B;AZGP1;PTP4A3;EMCN;IFI27;TST;CRISPLD2;LACTB2;GAS2;S100A4;SYNC;PDZRN3;RETSAT;CFI;HIF1A;C3;NRAP;CCL2;CD14;ATP6V0E2;PLTP;MEST;NDUFA5;IDH1;GFPT2;EPHX1;IDH2;G0S2;WWP1;LYVE1;ASS1;RCAN1;NR4A1;DAB2;DBNDD…
Type 1 diabetes mellitus C0011854 mouse GSE1623 sample 53	90/371	5.55647e-16	1.18322e-15	0	0	2.99557	105.224	NCKAP1;NRP1;ARF1;SPARC;NDUFA11;CD81;AQP8;USP33;ZFAND5;PARK7;HBA-A1;HMGB1;COMT;COX7C;PPP1CB;GHR;LAPTM4A;LGALS1;BSG;PLS3;MRPS28;POSTN;GPX4;ANXA5;ADIPOQ;TALDO1;EMP1;DDOST;NISCH;SLC25A15;RBP4;SDPR;HNRNPH1;COL4A1;TMEM126A;COL6A3;ANAPC5;ITGA6;FKBP9;SRSF6;FKBP4;PPIB;FKBP3;ALDH9A1;KMT2E;FKBP2;NDUFB8;UQCRB;NDUFB11;MGST3;RPN1;LPL;COX7A2;NREP;COX5B;VTN;TSPAN6;SERPINH1;SPP1;TCEB2;NDUFV3;GC;MEST;CD99;CAR3;CAR…
B-cell chronic lymphocytic leukaemia/small lymphocytic lymphoma C0023458 human GSE8835 sample 194	90/372	6.63344e-16	1.40898e-15	0	0	2.98478	104.316	EIF4A1;SLC25A3;SERPINA1;BTG1;CCNI;GDI1;CELF2;HNRNPU;HMGB1;SAT1;LGALS3;LAPTM4A;LGALS1;CAPNS1;FTH1;ARHGDIA;JAK1;SRRM2;CAP1;SRGN;GSTK1;BNIP3L;ANXA1;FCER1G;IFNGR1;RPL23;DYNLT3;NCOA4;RPS3A;YWHAZ;NPC2;MORF4L2;NCL;SRSF2;RBMS1;CD48;PABPC1;SRSF5;LCP1;PPIB;ATP6V0C;DDX5;HIF1A;CRIP1;CORO1A;GABARAP;RTN4;HSPD1;CST3;RAP1B;LDHB;SDCBP;LDHA;ABLIM1;RPS15A;IGKC;UCP2;PSAP;RPS3;RPS27A;GBP2;SLC38A2;TBC1D15;S100A10;RPL1…
MDS - Myelodysplastic syndrome C0026986 human GSE4619 sample 206	79/305	7.07518e-16	1.49901e-15	0	0	3.26058	113.745	RPL5;MTCH1;RPL3;BTG1;CCNI;CD81;UBE2D2;SCHIP1;GDI2;SYAP1;PARK7;HMGB1;RCSD1;YBX3;ELK3;AKAP12;EEF1B2;RPS4X;RPL7A;LAPTM4A;RGS2;YWHAQ;CTSL;DPYSL2;FTH1;RPL35;HMGN2;CPA3;SRGN;MEF2C;ANXA1;MME;GPX4;RPS8;NCOA4;ATP1B3;RPS3A;RNASE2;YWHAZ;TUBA4A;EEF1A1;EEF1G;HNRNPH1;CAT;MYADM;SPARCL1;RPL27;TAX1BP3;SRSF6;DDX5;CEBPB;PFKFB3;MYCBP2;HIF1A;MYL12A;ZFP36L2;LDHA;PSAP;MKNK2;GNA12;RPS3;EIF4H;TXNDC5;MPP1;RPL41;LAPTM5;G0S…
Chronic phase chronic myelogenous leukemia DOID-8552 human GSE5550 sample 456	73/270	7.76921e-16	1.64191e-15	0	0	3.45125	120.073	RPL5;SPARC;AKR1B1;F13A1;IFI30;MYLK;ACTG1;RPS15;AKAP12;EEF1B2;RPS4X;RPL7A;RGS2;RPL35;PLS3;MAN1A1;B2M;RPS13;SRRM2;CD53;RPS9;FCER1G;MME;RPL23;APLP2;ANXA5;CYBB;RPL13A;RPS3A;EEF1A1;HNRNPH1;ERP29;IRF7;CD48;PABPC1;SRSF6;PPIB;VAMP5;GAPDH;CFD;C1QB;MACF1;C1QA;CSF1R;RPL12;RPL11;FGL2;SLC1A3;RPS15A;GPNMB;UBB;RPS3;CD14;RPL18;RPL17;RPL19;PRNP;RPL41;KLF4;KLF2;RCAN1;RPS28;HAL;FABP4;RPL27A;TCF4;MNDA;RPS24;TPT1;LGM…
Rett Syndrome C0035372 human GSE6955 sample 390	64/219	8.14191e-16	1.71635e-15	0	0	3.83665	133.302	IFITM3;HIST2H2AA3;GMFB;SERPINA1;CCNI;GDI1;ATP2A2;IFI30;COX7C;SAT1;RGS2;DPYSL2;TMSB4X;CFL1;NPTN;B2M;CLIC1;SCN1B;RPS13;YWHAH;CD53;SRGN;FCER1G;ACSL1;ATP1B3;ACTN4;ATP1B1;EEF1A1;MMP14;TUBB2A;SLPI;TNNT1;PLIN2;LCP1;PFN1;ATP6V0C;C1QB;CEBPB;NREP;ARPP19;RTN4;ZFP36L1;HSPD1;SDCBP;LDHA;SPP1;SNCG;CCL2;CD14;S100A11;BCAP31;PRNP;HOMER1;MDH1;LAPTM5;G0S2;MSN;SOD2;MLLT11;NR4A1;ARPC2;CTNNB1;CALM1;CALM2
cystic fibrosis DOID-1485 mouse GSE33319 sample 1048	82/324	8.44192e-16	1.77513e-15	0	0	3.16277	109.774	SLC25A1;PIGR;AQP8;PCSK9;C8B;CSAD;SERPINA6;C8A;NSDHL;CSRP3;GM2A;MB;ANXA6;CAPN2;CTSC;FADS1;MBL1;TGM2;ST6GAL1;RSAD2;ACSL1;EMP1;ELOVL6;SYPL2;PDIA6;CLPX;ACLY;IFI27;EHHADH;ALDH1A1;GAS2;IRF7;PLIN2;SRSF5;IGFALS;FKBP4;PVALB;LY6E;RBMS3;CFD;PRPS2;CEBPA;ACSS2;INSIG1;PERM1;PRELP;HSD17B6;NREP;HSD17B12;ABCB11;NDRG1;EGFR;ACACA;CKMT2;LIMA1;ADH1;CYB5R3;OXCT1;C9;HAO2;S100A10;CAR3;CYB5B;CD74;FDPS;GSTM2;ST13;LUM;IDH1…
myelodysplastic syndrome DOID-0050908 human GSE19429 sample 749	78/300	8.6073e-16	1.80538e-15	0	0	3.27633	113.652	RPL5;BTG1;CD81;UBE2D2;SCHIP1;GDI2;PARK7;HMGB1;RCSD1;YBX3;RPL6;ELK3;MYLK;RPS15;AKAP12;EEF1B2;RPS4X;RPL7A;RGS2;YWHAQ;CTSL;DPYSL2;FTH1;TMSB4X;ARHGDIB;HMGN2;CD53;MEF2C;MME;RPS8;EBF1;ATP1B3;RPS3A;HBA1;RNASE2;PDIA6;EEF1A1;EEF1G;PSMA6;HNRNPH1;ALDH1A1;SRSF2;RPL26;MAPRE1;SRSF6;PPIB;GAPDH;DDX5;NDUFB8;MYCBP2;ATP5A1;NREP;HIF1A;MYL12A;SEP15;LDHB;LDHA;UBB;RPL14;EIF4H;RPL17;SLC38A2;MPP1;CMTM7;RPL41;HNRNPA3;HSPA…
Nicotine addiction C0028043 human GSE11208 sample 325	109/497	9.77322e-16	2.04482e-15	0	0	2.63806	91.1758	CYFIP1;NCKAP1;MTCH1;APP;CCNI;CD81;PEBP1;PARK7;PSMD8;LAPTM4B;LAPTM4A;LGALS1;CHCHD3;DPYSL2;HMGN2;CHCHD1;TMOD1;TALDO1;ATP1B1;ATP5J2;MORF4L2;NCL;UQCRC1;SRSF2;VDAC3;TXNIP;VDAC2;PFN1;ATP6V0D1;KPNB1;SHC1;ATP5J;ATP5I;COX7A2;PTTG1IP;ATP5O;ARPP19;HIF1A;GABARAP;RTN4;ATP5L;SEP15;PRDX2;FAM171A1;ATP5B;PRDX5;LDHA;GNG10;PDCD10;ATP5E;CYC1;ZWINT;CS;ARPC2;UQCRQ;ARPC3;GNB2;GNB1;PPT1;TCF4;EIF4G2;ITM2B;RPS23;LGALS3BP;…
head and neck squamous cell carcinoma 5520 human GSE6631 sample 458	67/237	1.08021e-15	2.25446e-15	0	0	3.66474	126.293	RPL5;IFITM2;RPL3;HBB;CLU;AQP1;EEF1B2;RGS2;PNP;CSRP1;ALDH2;MB;TSPO;RPS13;RPS9;ANXA1;RPS8;GPX3;EMP1;RPL13A;ACTN4;HBA1;RHOA;CLDN5;AZGP1;MYH2;TUBB2A;SLPI;MYL2;SPARCL1;CRYAB;ATF4;MYH7;CSTB;NNMT;CFH;AHNAK;MYCBP2;RPL11;DPT;ATP5I;CRIP1;CORO1A;ZFP36L2;ABLIM1;TSPAN8;RPL14;CCL2;IGFBP6;SASH1;CD74;XBP1;GSN;RARRES2;KLF4;SOD3;NR4A1;KLF6;CFHR1;NACA;RPL27A;ID1;PMP22;TACC1;VIM;CD24;TPT1
HIV - Human immunodeficiency virus infection C0019693 human GSE6740 sample 419	71/260	1.10245e-15	2.29518e-15	0	0	3.49669	120.43	RPL5;MTCH1;SLC25A3;RPL3;BTG1;HSP90AB1;F13A1;ATP5G3;RPS15;EEF1B2;RGS2;SERP1;RPL35;UQCRFS1;SH3BGRL3;RPS13;COX8A;KCMF1;CPA3;RPS9;GPX1;MMD;RPS8;RPSA;RHOA;EEF1G;POLR1D;VDAC2;RPL27;TAGLN2;CD48;SRSF6;ATF4;ATP5A1;NDUFB1;COX7A2;HSD17B12;HIF1A;TOB1;ZFP36L2;CST3;LDHA;PRKAR2B;UCP2;PSAP;RPS3;S1PR1;EIF4H;RPL18;RPS27A;SLC38A2;MEST;S100A10;CTSA;MPP1;RPL41;GSTM2;GSTM1;HSPA5;SEMA4D;ST13;GADD45A;NONO;LAPTM5;STK17B;…
APECED - Autoimmune polyendocrinopathy-candidiasis-ectodermal dystrophy C0085859 mouse GSE85 sample 6	83/334	1.75626e-15	3.64728e-15	0	0	3.08661	104.869	IFITM3;APP;CYFIP1;PIGR;YWHAB;HP;COX6A1;COX7C;CLU;LAPTM4B;GJA1;LAPTM4A;RGS2;CTSL;FTH1;ARHGDIB;RAC1;SUN2;ANXA1;ANXA2;PPTC7;GLRX3;GSTO1;TMOD3;ANXA5;TPM1;AKR1A1;USMG5;APOA1;ATP1B3;YWHAZ;DDB1;TWSG1;SRSF2;TAGLN2;SRSF6;FKBP4;ATP6V0C;SLC25A4;LY6E;CAMK2B;AHNAK;UQCRB;NDUFB5;ATP5A1;ATP5J;PTTG1IP;NREP;HIF1A;CRIP1;MYL12B;GNAI2;ZFP36L1;LDHB;LDHA;CCL9;UBB;SPP1;CCL2;CD14;IGFBP6;CYC1;S100A11;SPTBN1;S100A10;SLC12A…
Type 2 diabetes mellitus C0011860 rat GSE2470 sample 238	72/268	1.76241e-15	3.65102e-15	0	0	3.41974	116.176	HIST2H2AA3;PECR;NDUFA11;CD81;AQP8;TECR;GDE1;HBB;SLC2A2;PYGL;DHTKD1;FADS2;CCND2;ALDH2;NNT;MPC1;LAMP2;ARHGDIB;CYP2D2;SOX4;AASS;FADS1;DGAT2;AGTPBP1;AMY1A;AMY2A3;DCXR;HBA1;RHOA;TUBA4A;RBP4;ALDH1A1;CMPK1;ERP29;RT1-BB;TMBIM6;ANG;LCP1;LY6E;PRKAA2;MAOB;TEX264;GSTP1;LPL;LCAT;CST3;DPP7;OXCT1;TP53INP2;NNAT;AGA;AOC3;CD74;PRNP;XBP1;FUCA1;CMTM6;S100B;BCKDK;H19;COL3A1;CMSS1;PROC;SCCPDH;PPP1R1A;CES1D;SCD;FASN;PA…
Sendai virus infection C1319860 mouse GSE10211 sample 82	76/292	1.89887e-15	3.92403e-15	0	0	3.27867	111.139	ISCA1;ACAA2;KDELR1;ECI2;AQP4;CSAD;ACTG1;GJA1;LGALS1;DAG1;FLOT1;ME1;LONP2;CYP1B1;ACADM;SPTAN1;FADS1;GSTK1;BNIP3L;ACSL1;SACM1L;ECH1;TPM1;CTPS2;RNASE4;SDHC;SDHD;DCN;F5;EID1;ACTA1;POR;RCN2;CAT;UQCRC1;ANAPC5;ATP6V0D1;FKBP4;SLC27A2;CEBPA;ASAH1;RETSAT;AK1;PON1;HSD17B4;SRI;HSD17B10;FAM171A1;LDHB;SH3BGRL;CYB5R3;OXCT1;TSPAN6;CREG1;NPHP1;SPTBN1;IVNS1ABP;SEPT10;NDUFA8;LAMB2;EPHX1;NEK7;IDH2;VEGFB;CHCHD10;FMO3…
Breast Cancer C0006142 human GSE3744 sample 24	101/449	1.98843e-15	4.099e-15	0	0	2.72	92.0759	OXTR;TRIL;FGF1;CLU;MYLK;AQP1;RGS2;EFEMP1;DPYSL2;PDK4;ENPP2;SCARA5;ADIPOQ;EBF1;RBP7;CLDN5;RBP4;AZGP1;EMCN;SLPI;SDPR;SPARCL1;CFD;CFH;MAOA;CFI;DPT;LPL;APCDD1;NDRG2;C3;TSPAN8;TSPAN6;IGFBP6;PLTP;GPIHBP1;GSTM2;GSTM1;ADHFE1;CAV1;CIDEA;CRIM1;INHBB;IGF1;EHD2;CXCL12;FXYD1;REEP6;SRPX;PIGR;SYNM;HSPB6;FHL1;HBB;SGCE;GHR;ADAMTS5;CSRP1;ADAMTS1;MRC1;HMGCS2;MYBPC1;ANXA1;MME;ANXA3;GPX3;HBA1;F3;DCN;ALDH1A1;PLIN4;ITG…
multiple sclerosis DOID-2377 human GSE16461 sample 584	101/452	3.1542e-15	6.48622e-15	0	0	2.69629	90.0294	IFITM3;MTCH1;IFITM2;CCNI;IFIT2;ACTG1;RPS15;LAPTM4A;GOLGA4;CHCHD2;LGALS1;CAPNS1;FTH1;CFL1;ARHGDIB;HMGN2;RPS8;RPL23;RPSA;TUBA4A;EEF1A1;MORF4L2;NCL;SUB1;VDAC2;RPL27;S100A4;TAGLN2;MATR3;PFN1;ND2;ISCU;ABCG1;ATF4;DDX5;UQCRB;ATP5I;COX7A2;ATP5O;HIF1A;CORO1A;NDRG1;UQCRH;ATP5L;RAP1B;ATP5B;BAG3;ATP5E;PSAP;SNX9;SLC38A2;CD99;CPSF7;HSPA5;TMEM50A;GADD45A;MSN;ARPC2;CALM1;CALM2;RPS24;SLC25A3;BTG1;HBB;COX7C;RBM3;L…
Infection by Yersinia enterocolitica C0238528 mouse GSE2973 sample 127	74/284	4.1863e-15	8.58755e-15	0	0	3.28127	108.633	MCFD2;YWHAB;F13A1;BRK1;RPS15;RPL7A;RGS2;CAPNS1;TMSB4X;ARHGDIA;CFL1;CTSH;SEPHS2;B2M;CTSD;CTSC;ELOVL1;FCER1G;ATP6AP1;GPX4;DAPK1;IFNGR1;GSTO1;LMO4;SHISA5;EMP3;PGD;SDHB;EEF1A1;PLA2G15;TMEM37;CDC34;NDUFS8;NPC2;SRSF2;TXNIP;PFN1;ATP6V0C;ISCU;C1QB;C1QA;CSF1R;CEBPA;ASAH1;UNC93B1;LYZ2;RPL11;GABARAP;FAM105A;GNAI2;CST3;UCP2;PSAP;S1PR1;APOE;RABAC1;IVNS1ABP;CD74;SLC31A2;NDUFA3;TMEM176A;LAPTM5;UBE2G1;SULF2;PNRC…
myelodysplastic syndrome DOID-0050908 human GSE19429 sample 812	78/309	4.99831e-15	1.02283e-14	0	0	3.14709	103.633	RPL5;SLC25A3;RPL3;BTG1;HSP90AB1;CCNI;CD81;GMFG;UBE2D2;CELF2;GDI2;ATP5C1;IFI30;RCSD1;YBX3;ELK3;RPS15;AKAP12;RPS4X;RPL7A;RGS2;ZMIZ1;CTSL;DPYSL2;FTH1;ARHGDIB;AP3S1;CD53;MEF2C;RPS9;ANXA1;MME;EBF1;RPL13A;ATP1B3;YWHAZ;EEF1A1;EEF1G;PSMA6;PXDN;MYADM;VDAC2;UQCRC2;PABPC1;SRSF5;LCP1;SRSF6;GAPDH;ATF4;CFD;DDX5;MYCBP2;NREP;ADD3;HIF1A;ZFP36L2;ATP5B;LDHA;RASD1;RPL14;RPS3;RPL17;SLC38A2;CD99;CMTM7;HNRNPA3;LAPTM5;N…
diabetes mellitus type 2 DOID-9352 human GSE12643 sample 766	84/346	5.04199e-15	1.02925e-14	0	0	2.99237	98.5116	SRPX;GDE1;CLU;SGCE;GJA1;ALDH2;FCGRT;ENPP2;PHGDH;MYOZ2;CTSC;PGM1;JAK1;MBNL2;ABCC2;ANXA2;MME;MMD;GPX3;IGFBP3;TNNC2;RNASE4;SDHA;RNF144A;SFRP4;ACTA1;ALDH1A3;RBP4;NOV;PPARG;PLIN2;TMBIM6;FKBP9;ATF5;CRYAB;PDZRN3;DDR2;CFD;PRPS2;KANK1;TNXB;MAOA;LAMA4;ATP5A1;FGL2;SLC1A5;ADD3;GNS;FBLN2;NDRG1;FAM105A;TTN;HSD11B1;SDCBP;TSPAN8;GPNMB;STOM;TBL1X;IGFBP6;MEST;S100A10;CBR3;SVIL;F10;IDH1;EPHX1;G0S2;KLF4;DCLK1;ZWINT;…
Pulmonary Hypertension C0020542 human GSE703 sample 241	54/173	6.93378e-15	1.412e-14	0	0	4.20312	137.032	SPARC;RPL3;DDX3X;HSP90AB1;CCNI;GDI2;HMGB1;MYLK;RPS6KA3;CCND2;TMSB4X;ANXA6;RPL35;TMED2;JAK1;RPS9;RPS8;RPL23;RPL13A;RPSA;VEZF1;DDOST;EEF1A1;EEF1G;NCL;TXNIP;RPL27;TAGLN2;MATR3;CD48;LCP1;FKBP4;PPIB;PFN1;MAPRE1;COPA;LEPROT;RPL12;RPL11;RNF4;CORO1A;ZFP36L2;HSPD1;ABLIM1;RPS15A;GRK6;RPL14;SSR1;RPL18;RPL19;CD74;RPS28;SERINC3;RPS23
Aplastic anaemia C0002874 human GSE3807 sample 424	83/346	1.51417e-14	3.076e-14	0	0	2.94379	93.6752	IFITM3;EIF4A1;IFITM2;RPL3;SERPINA1;HSP90AB1;CCNI;TFRC;ARPC1B;ZFAND5;F13A1;IFI30;SAT1;CTSS;LGALS3;RGS2;PNP;CTSL;FCGRT;FTH1;SH3BGRL3;RAC1;HMGN2;TNS3;CAP1;RPS9;FCER1G;ACSL1;MMD;IFNGR1;GSTO1;APLP2;NCOA4;TALDO1;ATP1B3;RNASE2;TUBA4A;EEF1A1;EEF1G;CAT;SRSF2;POLR1D;VDAC2;TAGLN2;CD48;CD302;PABPC1;LCP1;TKT;SRSF6;GAPDH;VPS28;GRN;CEBPB;PFKFB3;RPL12;FSTL1;CORO1A;CST3;PGK1;CD14;ATP6V0E2;SLC38A2;IVNS1ABP;CD74;CN…
autism spectrum disorder DOID-0060041 human GSE25507 sample 1022	81/334	1.65659e-14	3.3572e-14	0	0	2.98495	94.7167	IFITM3;IFITM2;SERPINA1;STEAP4;RNF13;ARPC1B;AQP9;HBB;F13A1;C4BPA;IFI30;TMEM140;CTSS;IFIT2;RGS2;FCGRT;FTH1;CFL1;RAC2;CAPN2;CTSH;TSPO;SH3BGRL3;CLIC1;SRGN;FCER1G;ANXA2;MME;ACSL1;APLP2;NCOA4;SHISA5;TALDO1;ACTN4;TUBA4A;RBP7;RAB31;CRISPLD2;S100A6;TXNIP;TAGLN2;S100A4;TMBIM6;LCP1;ATP6V0D1;TKT;ATP6V0C;GAPDH;ATP6V1A;RTN3;GRN;CEBPB;FGL2;PTTG1IP;IQGAP1;HSD17B11;GNAI2;CST3;SDCBP;IGKC;PSAP;MKNK2;FLNA;CD14;S100A…
mytonic dystrophy Type 1 DOID-11722 human GSE7179 sample 1049	78/317	2.21615e-14	4.48036e-14	0	0	3.04038	95.5908	IFITM3;RPL5;EIF4A1;IFITM2;RPL3;ACAA2;HSP90AB1;YWHAB;GDI2;ENO1;COX7C;RPL6;PPP1CB;EEF1B2;RPL7A;CHCHD2;FTH1;IDH3B;NPTN;PHGDH;HMGN2;AASS;PDIA3;TMED9;RPS9;ADSL;RPL23;TALDO1;RPL13A;RPS3A;PDIA6;EEF1G;TUBB2A;NCL;UQCRC1;ERP29;SRSF2;VDAC2;NDUFS2;MAPRE1;FKBP3;GAPDH;DDX5;AHCY;RPL12;RPL11;ATP5A1;HSD17B4;PTTG1IP;ATP5O;PSMA7;UQCRH;HSPD1;PRDX3;LDHB;ATP5B;LDHA;UGP2;SERPINH1;RPL14;RPS3;EIF4H;RPL17;SNX5;RPL19;RPL41…
Down syndrome DOID-14250 human GSE19681 sample 1065	69/265	3.68518e-14	7.43237e-14	0	0	3.27212	101.213	MTCH1;SLC25A3;CD81;SCHIP1;ACTG1;RPS15;RBM3;LAPTM4B;RPL7A;CHCHD2;LASP1;CCND2;YWHAQ;TMSB4X;MPC2;CFL1;SH3BGRL3;HMGN2;B2M;RPS13;RAB8B;ANXA3;SACM1L;RPL13A;RPS3A;PTP4A2;LATS2;HNRNPH1;SRSF2;TXNIP;ATP6V0C;ND2;GAPDH;ISCU;VCL;ATF4;CD63;DDX5;PFKFB3;UQCRB;MAX;PTTG1IP;GABARAP;UQCRH;ATP5L;CST3;RAP1B;FAM168B;RPS15A;PRKAR2B;ATP5E;STOM;IGFBP7;SF3B1;SLC38A2;GADD45A;NDUFA4;CMTM6;LAPTM5;MSN;NAP1L1;ARPC2;NACA;RPL27A;…
Hypoxia C0242184 human GSE4483 sample 440	70/275	8.09509e-14	1.62872e-13	0	0	3.17386	95.6759	IFITM3;CYFIP1;EIF4A1;CD81;PARK7;HMGB1;ACTG1;LAPTM4B;CHCHD2;LASP1;CCND2;CFL1;DAG1;CYP1B1;RPL35;ACADM;HMGN2;COX8A;TALDO1;ATP1B3;ATP1B2;ATP1B1;PDIA6;YWHAZ;PSMA6;HNRNPH1;PALLD;NCL;SRSF2;SNURF;SPARCL1;NDUFS2;ITGA7;SRSF5;PFN1;SRSF6;PPIB;ND3;ND2;VCL;MACF1;CD63;NDUFB9;DDX5;SHC1;GLO1;HTRA1;UQCR10;HIF1A;MYL12B;GNAI2;LDHB;UBB;NNAT;CCL2;CD59;ATP6V0E2;SRSF11;NDUFA4;MSN;PRDX6;ZWINT;COL1A1;MLLT11;COL1A2;UQCRQ;F…
colon adenoma DOID-0050912 mouse GSE422 sample 650	52/173	1.19072e-13	2.38998e-13	0	0	3.97598	118.322	TXN1;RPL5;PIGR;ACAA2;RDH7;ATP5C1;PEPD;COX7C;CTSS;UBL3;MPC2;B2M;PPTC7;DGAT1;SDHB;SLC25A15;HNRNPH1;ALDH1A1;UQCRC2;SRSF5;ALDOB;SRSF6;SLC27A2;FBP1;ALDH9A1;OAT;AHCY;ATP5A1;MGST1;RRBP1;HSPD1;TSPAN8;IGKC;SRSF11;IVNS1ABP;SLC12A2;RPL41;NDUFA5;NDUFA2;AP3D1;NR1H4;RPS28;ARPC2;CPS1;AADAC;NDUFAB1;RSRP1;PDCD4;SERINC3;RPS24;TPT1;OTC
Cancer of the Intestine C0346627 mouse GSE3915 sample 90	76/315	1.43018e-13	2.86378e-13	0	0	2.95932	87.5243	IFITM3;PIGR;IFITM2;DDX3X;HSP90AB1;CLTA;DBI;HMGB1;SAT1;YBX3;CTSS;PPP1CB;EEF1B2;LGALS3;C1QBP;TMSB4X;RPL35;RPS13;CTSC;PDIA3;ELOVL1;ACTR2;RPS8;GPX3;ATP6AP2;RPL13A;RPSA;NDUFC1;ACTN4;YWHAZ;TUBA4A;DDOST;DCN;POR;HNRNPH1;CANX;TXNIP;RPL27;TAX1BP3;PPIB;C1QB;C1QA;GRN;GLO1;RPN1;RPL11;MGST1;GNAI3;HSD17B12;IQGAP2;HSP90B1;HSPD1;RPS15A;OXCT1;PSAP;RPL14;APOE;RPS27A;S100A11;S100A10;XBP1;EGLN3;HNRNPA3;GSN;HSPA5;TMEM…
Atherosclerosis C0004153 human GSE420 sample 234	69/274	2.13422e-13	4.26335e-13	0	0	3.12689	91.2286	ITGB1;CLIC4;SPARC;CCNI;FHL1;ENO1;HMGB1;CLU;AQP1;RPS4X;RBM3;GJA1;LAPTM4A;PLS3;B2M;RPS13;SUN2;GABARAPL1;RPS9;ANXA1;IGFBP3;NCOA4;RPL13A;EEF1A1;MMP14;NOV;COL4A2;PALLD;PXDN;CRYAB;CD63;OAT;MAOB;AHNAK;HTRA1;GMPR;TNFRSF11B;PRELP;CRIP1;MYL12A;PSMA7;ZFP36L1;PPP2CB;SH3BGRL;PDLIM3;GPNMB;IGKC;FRZB;CALD1;PCBP2;IGFBP7;APOE;RPL41;XBP1;GSTM1;CAV1;CRIM1;GNG12;MYO1C;REEP5;TNIP1;GNAS;AMOTL2;VIM;FMOD;CALM2;PAM;ITM2B;…
Bacterial Infection C0004623 human GSE3026 sample 322	59/215	2.28038e-13	4.5445e-13	0	0	3.50492	102.026	IFITM3;RPL5;IFITM2;BTG1;CCNI;ETFB;COX7C;RPS15;EEF1B2;RPS4X;RBM3;FTH1;SLC22A18;ARHGDIA;ARHGDIB;RAC2;RPL35;CD53;SRGN;TPM4;RPL23;RPL13A;EEF1A1;HNRNPH1;EEF1A2;IRF7;RPL27;CD48;ANG;LY6E;CFD;UQCRB;RPL11;CORO1A;ZFP36L2;MYL12B;RPS15A;UCP2;RPL14;RPS3;EIF4H;RPL18;RPS27A;ATP6V0E2;S100A11;CD99;RPL19;CD74;RPL41;RPS28;ARPC2;ARPC3;NACA;RPL27A;MNDA;ITM2B;RPS24;TPT1;RPS23
Huntington's disease DOID-12858 human GSE24250 sample 671	72/293	2.38457e-13	4.74089e-13	0	0	3.02864	88.0261	RPL5;MTCH1;SLC25A3;RPL3;HSP90AB1;ZFAND3;PITPNB;ILK;RPS15;RPS4X;RPL7A;TMEM43;HMGN2;RPS13;SUN2;RPS9;GPX1;PGAM1;NCOA4;RPL13A;PPP2R5A;RPSA;RPS3A;SDHA;NISCH;EEF1A1;EEF1G;HNRNPH1;SRSF2;SNURF;VDAC2;RPL27;CD48;PABPC1;ADTRP;ISCU;VCL;ATF4;DDX5;RPL11;ADD3;GABARAP;RAP1B;LDHB;LDHA;ABLIM1;CYB5R3;RPS15A;IGKC;RPL14;RPS3;RPL18;RPL17;SF3B1;METTL9;SERF2;RPL19;RPL41;NONO;TMEM176A;GOT2;RPS28;RGCC;UQCRQ;RPL27A;CAPZA1;…
muscular dystrophy DOID-9884 human GSE42806 sample 530	77/325	2.71659e-13	5.38822e-13	0	0	2.8895	83.6055	PHTF2;AHCYL1;HSP90AB1;HSPB6;AQP4;TMEM52;ATP2A1;COX6A2;ABRA;LMOD3;AQP1;EEF1B2;LGALS1;NMRK2;SUMO2;PDK4;FAM21C;RPL35;CAPN3;GAMT;SS18;PRKCI;MBNL2;MYBPC2;ACTN3;TNNC2;SDHB;RHOA;RHOB;MYH2;NDUFS8;PPA2;IFI27;HNRNPH1;TNNT3;EEF1A2;GPD1;SNURF;TXNIP;RPL26;SMPDL3A;FBP2;SLFN5;CEBPB;PFKFB3;NNMT;NDUFB7;NDUFB10;GSTP1;PON2;NDUFB4;RPL11;ATP5I;ATP5H;HSPD1;C3;TSPAN8;PALMD;CMYA5;SMYD2;TCEB2;TNNI2;NDUFV3;NDUFV2;RPL17;PD…
polycystic ovary syndrome DOID-11612 human GSE48301 sample 818	85/378	3.51687e-13	6.9591e-13	0	0	2.70432	77.5491	ARF4;SPARC;STEAP4;NDUFA11;COL14A1;ARPC1A;GHITM;ENO1;PRSS23;ACTG1;PSMD8;PCMT1;DOCK11;ADAMTS5;LGALS1;EFEMP1;CSRP1;DPYSL2;CLIC1;SRGN;ELOVL1;MEF2C;MBNL2;GSTO1;IGFBP3;EBF1;AKR1A1;GPX8;TALDO1;DCN;SFRP4;PSMA6;PLA2G16;IFI27;CSNK2B;ALDH1A1;CMPK1;SPARCL1;KDELR2;CRYAB;GAPDH;MAOB;ATL3;NDUFB6;GSTP1;LAMA4;ATP5A1;MOSPD2;UQCR10;COX5B;MYL12A;PRDX3;PRDX5;LDHA;PSMB5;PALMD;ATP5E;LMAN2;SPP1;PGK1;COX14;PDLIM5;PAK2;MPZ…
Type 2 diabetes mellitus C0011860 mouse GSE2899 sample 279	74/308	3.75478e-13	7.41238e-13	0	0	2.94076	84.1369	GDI1;CD81;FMR1;CLTC;COX7C;CTSS;MYLK;ACTG1;C4A;LGALS3;GJA1;ACADL;LAMP1;GM2A;CTSL;ME1;CTSH;AP3S1;SCN1B;TNPO3;SRGN;GSTO1;LMO4;EMP1;PPP2R5A;PCOLCE;PSMA6;RBP4;COL4A2;PLIN4;COL6A3;ITGA7;CYP2E1;TLN1;CRYAB;SQSTM1;CFD;C1QB;ATP6V1A;CAMK2B;LYZ2;MYCBP2;NDUFB3;MGST1;SLC1A5;RTN4;PRDX3;CDC42;CCL9;TMEM205;ESD;SERPINH1;SNX9;MEST;RPL19;CAR3;CD74;NDUFA8;CDKN2C;DMPK;LAPTM5;SOD3;FLI1;FABP4;RGCC;REEP5;UQCRQ;CHPT1;CDO1…
HIV encephalitis C0276548 human GSE3489 sample 2	64/249	5.86527e-13	1.15515e-12	0	0	3.20909	90.3826	APP;GPI;IFITM2;HSP90AB1;GDI1;CD81;HBB;PEBP1;ATP2A2;CLU;SAT1;CFL1;HMGN2;YWHAH;ATP6AP1;SERPINF1;PGAM1;RPS3A;HBA1;ATP1B1;F3;YWHAZ;NISCH;EEF1A1;EID1;TUBB2A;MORF4L2;VDAC3;SPARCL1;VDAC2;TAGLN2;ATP6V0C;GAPDH;ATP6V1A;ATP5A1;COX7A2;NREP;ADCY6;ZFP36L2;RTN4;HSPD1;LDHA;NNAT;SPP1;PGK1;SNCG;MBP;ATP6V0E2;CDIPT;RPL17;EPS15;CAP2;DYNC1H1;MDH1;GOT1;DCLK1;PINK1;GNB1;GNAS;ACO2;CALM1;CALM2;RPS23;GRINA
JRA - Juvenile rheumatoid arthritis C0553662 human GSE7753 sample 176	69/280	6.51062e-13	1.27925e-12	0	0	3.03695	85.2174	RPL5;RPL3;CELF2;RPL6;CTSS;ACTG1;PPP1CB;EEF1B2;RPS4X;PPP3CA;RPL7A;YWHAQ;DPYSL2;FTH1;TMSB4X;VPS35;B2M;RPS13;RAB8B;CAP1;SACM1L;DYNLT3;LIX1L;RPS3A;EEF1A1;EEF1G;RBP7;RCN1;KCTD10;HNRNPH1;NPC2;CANX;ALDH1A1;TXNIP;RPL27;S100A4;CD302;PABPC1;LCP1;ND3;ND2;KMT2E;RPL12;GSTP1;RPL11;FGL2;IQGAP1;HSD17B11;ZBTB4;ZFP36L2;SDCBP;PSAP;RPL14;RPS3;CD74;RPL41;ADHFE1;CRIM1;CS;REEP5;ARPC2;NACA;RPL27A;CCNG1;ECHDC1;ESYT1;GPD1…
Down Syndrome C0013080 mouse GSE1611 sample 105	73/306	7.87724e-13	1.54416e-12	0	0	2.91211	81.1595	ISCA1;ARF1;ALAS2;AHCYL1;BTG1;PTEN;ATP2A2;DBI;GHITM;HBA-A1;RPL6;ACTG1;PPP3CA;GJA1;TUBB5;FTH1;FLOT1;CTSD;SCN1B;YWHAH;ELOVL5;PGAM1;ATP1B3;SDHD;SDHB;TUBA4A;EEF1A1;PSMA6;LATS2;NCL;GPD1;UQCRC1;NDUFS3;SPARCL1;SLC25A4;VPS28;CD63;NDUFB8;SAR1A;GSTP1;ATL2;NDUFB3;GNAI3;COX7A2;NREP;COX5B;NDRG1;GNAI1;MYL12B;HSP90B1;CORO1C;PRDX5;RPS15A;ATP5E;PSAP;NNAT;RPS3;RABAC1;CAR2;XBP1;NDUFA7;TMEM30A;HSPA5;YIPF4;NDUFA2;S100…
testis seminoma DOID-5842 human GSE8607 sample 623	79/345	8.93021e-13	1.74649e-12	0	0	2.76404	76.686	HIST2H2AA3;ARF4;ARF1;SPARC;UBE2D2;TECR;HBB;ATP2A2;DBI;COX7C;CLU;YBX3;LAPTM4A;LGALS1;LAMP1;YWHAQ;MPC2;PEA15;NPTN;AP3S1;HMGCS2;HMGN2;GYG1;BNIP3L;GPX4;ELOVL5;SERPINF1;PABPC4;ACOT13;APOA1;NDUFC1;HBA1;SDHA;CPT1B;MLF1;SERPINB6;PSMA6;PLA2G16;NDUFS7;PALLD;CSNK2B;CANX;ALDH1A1;VDAC3;SPARCL1;VDAC2;PABPC1;HAGH;ISCU;PRPS2;RAB1A;COX7A2;PTTG1IP;TOB1;GABARAP;RTN4;MYL12B;CYB5R3;UBB;TCEB2;IGFBP7;EPS15;CD99;DECR1;S…
Acute pancreatitis C0001339 mouse GSE3644 sample 376	53/188	1.18032e-12	2.303e-12	0	0	3.63123	99.7325	SPARC;HIBADH;KDELR1;ADK;ETFB;FAM134B;CHCHD2;SERP1;FTH1;TMED2;HMGCS2;AP3S1;SEPHS2;PDIA3;RPL23;RPL13A;RNASE4;SDHB;ATP5J2;EEF1G;POR;VDAC2;RPL26;SRSF6;PPIB;CHMP5;ITIH4;NDUFB7;AHCY;AK3;ATP5J;COX7A2;TOB1;GABARAP;SSFA2;SEP15;RPS3;RPS27A;IVNS1ABP;RPL41;GSTM2;NDUFA3;FBXO31;GNMT;TM9SF2;COL3A1;PAH;PDCD4;P4HB;SERINC3;RPS24;TPT1;RPS23
cellular phase chronic idiopathic myelofibrosis 8106 human GSE3410 sample 460	58/218	1.5087e-12	2.93689e-12	0	0	3.35689	91.3737	GPI;COX7B;RPL3;BTG1;HBB;DBI;HMGB1;COX6A1;RPS15;AKAP12;RPL7A;RGS2;C1QBP;TMSB4X;MPC2;CFL1;HMGN2;PDIA3;SRGN;GPX1;PGAM1;RPL13A;ATP1B3;RPS3A;RNASE2;PDIA6;ATP5J2;EEF1A1;TST;UQCRC1;CD48;PFN1;PPIB;GAPDH;LRRC59;OAT;TMED10;UQCR10;NREP;GABARAP;CST3;LDHA;RPL19;RPL41;HNRNPA3;HSPA5;IDH2;KLF4;ZWINT;RPS28;RGCC;UQCRQ;NDUFAB1;MNDA;P4HB;CD24;CALM2;RPS23
pulmonary tuberculosis DOID-2957 mouse GSE48027 sample 832	39/114	1.52555e-12	2.96282e-12	0	0	4.7911	130.36	CFD;GDI1;PCOLCE2;NPR3;HP;PYGM;ATP2A1;HBA-A1;TSPAN12;AQP1;CKMT2;CHCHD2;TSPAN8;MB;IGFBP6;PCK1;CAR3;PDGFRA;MYBPC1;GSTM1;GSN;IGFBP5;NDUFA4;TNNC1;TNNC2;FMO1;H19;ACTA1;FABP4;ACTC1;CES1D;SDPR;TNNT3;ALDH1A1;SRSF5;TEK;CDO1;CALM2;PAM
familial hypercholesterolemia DOID-13810 human GSE6088 sample 908	74/317	1.73034e-12	3.35278e-12	0	0	2.83041	76.6552	IFITM3;RPL5;EIF4A1;IFITM2;BTG1;HSP90AB1;CCNI;YWHAB;CELF2;HBB;HMGB1;IFI30;COX7C;RPL6;CTSS;EEF1B2;CHCHD2;FTH1;TMSB4X;SUMO2;NPTN;RPL35;TMED2;HMGN2;B2M;RPS13;CAP1;ACTR2;SUN2;RPS9;FCER1G;GPX4;RPS8;RPL23;PABPC4;HBA1;YWHAZ;RHOA;EEF1A1;EEF1G;PTP4A2;HNRNPH1;S100A6;ERP29;TXNIP;NDUFS2;CD48;LCP1;ND3;KPNB1;PRR13;ATF4;ALDH9A1;SLFN5;RPL11;FGL2;CORO1A;UQCRH;RAP1B;PSAP;CD14;SRSF11;SEMA4D;NDUFA1;ARPC5;SOD1;HNRNPL;…
epidermolysis bullosa simplex DOID-4644 human GSE28315 sample 711	80/356	1.81205e-12	3.50302e-12	0	0	2.69751	72.9313	SRPX;SYNM;HSPB6;COL14A1;FHL1;HBB;PYGM;YEATS4;PRSS23;MYLK;SGCE;LIPE;EFEMP1;CTSL;SGCB;CYP1B1;TNS3;TMOD1;CPA3;PDGFRA;MME;SCARA5;IGFBP5;TPM2;ADIPOQ;HBA1;F5;RBP4;PLCB4;TNMD;EHHADH;PLIN4;PLIN1;DDR2;CFD;ACSS3;MAOB;PCOLCE2;SYNPO2;FGL2;NEXN;DPT;HSD17B6;FBLN2;LDHB;PDLIM3;C7;TSPAN8;PRKAR2B;MARC2;NNAT;FLNC;IGFBP6;AOC3;SLC12A2;F10;ADHFE1;MCAM;GFPT2;HSD3B1;FMO1;CYP4B1;SORBS1;FMO3;CP;LYVE1;CIDEC;SULF2;TTLL7;H19…
amyotrophic lateral sclerosis DOID-332 rat GSE7493 sample 682	72/308	3.21652e-12	6.20382e-12	0	0	2.83375	74.9887	VPS29;NRP1;SLC25A3;HSP90AB1;CCNI;GDI1;HNRNPU;COX7C;ATP5G1;EEF1B2;RBM3;PPP3CA;DPYSL2;IDS;FADS1;TNPO3;COX8A;KCMF1;ACTR2;RBFOX1;GLRX3;MMD;RPL13A;NIPSNAP1;APRT;ATP5J2;PTBP3;EEF1A1;SUB1;NCL;UQCRC1;VDAC3;SPARCL1;MATR3;ND3;ND2;PRR13;KMT2E;RTN3;PSMD12;RETSAT;NDUFB11;NDUFB5;MYCBP2;NDUFB3;ATP5H;UQCR10;PRDX2;SH3BGRL;ATP5E;CTNNA1;EIF4EBP2;RPL18;RPS27A;RPL17;SF3B1;DYNC1H1;RPL41;UQCC2;NDUFA3;AP3D1;HSPE1;RPS28;…
Depression 1596 human GSE12654 sample 462	72/309	3.79457e-12	7.30193e-12	0	0	2.82163	74.2018	APP;RPL3;HSP90AB1;YWHAB;RNF14;PLOD1;ETFB;AP2A2;RBM3;CAPNS1;LAMP1;FTH1;TMSB4X;ARHGDIA;PEA15;CFL1;ANXA6;TMED2;PHGDH;SRRM2;COX8A;BNIP3L;SUN2;GABARAPL1;RPS9;GPX1;GSTO1;SERPINF1;PGAM1;ATP1B2;ATP1B1;TUBA4A;DDOST;NIPSNAP1;DDB1;PTP4A2;CSNK2B;SNURF;HAGH;PFN1;FKBP4;PPIB;ATP6V0C;ISCU;ASAH1;UQCRB;RPL11;ATP5I;COX7A2;ATP5H;NREP;KLC1;RNF4;GNAI2;HSPD1;PSMB5;NNAT;RPS3;SNCG;CDIPT;BCAP31;MDH1;SLC31A2;NDUFA1;AP2B1;C…
Simian Acquired Immune Deficiency Syndrome C0080151 human GSE4785 sample 92	62/247	4.09627e-12	7.86447e-12	0	0	3.10557	81.4311	SLC25A1;RPL5;GPI;ACADVL;RPL3;GBE1;PIGP;ICAM2;ENO1;RCSD1;EEF1B2;RPL7A;LASP1;CAPNS1;RAC2;RPS13;COX8A;BNIP3L;RPS9;ANXA1;TPI1;RPS8;PGAM1;RPL13A;RPSA;RPS3A;EMP3;EEF1A1;EEF1G;PTP4A2;NPC2;CD48;LETMD1;TKT;ND2;GAPDH;PFKFB3;UQCRB;RPL12;RPL11;CAPG;ADD3;NDRG1;CORO1A;SDCBP;LDHA;ABLIM1;UCP2;RPS3;PGK1;EIF4H;RPL18;RPL17;S100A10;RPL19;RPL41;NACA;CCNG1;VIM;TPT1;LGMN;RPS23
Sepsis C0243026 mouse GSE4479 sample 150	73/316	4.18674e-12	8.01981e-12	0	0	2.7907	73.1139	KDELR1;WIPF1;SH3KBP1;YWHAB;HNRNPU;ACTG1;EEF1B2;FAM134B;DOCK11;LGALS1;CCND2;DPYSL2;TMSB4X;ARHGDIB;RAC2;NPTN;SH3BGRL3;SPTAN1;YWHAH;ACTR2;ST6GAL1;TPM4;ANXA5;SHISA5;ATP1B3;EMP3;REXO2;TUBA4A;EEF1A1;PPM1B;S100A6;PRKCQ;CD48;ITGA6;LCP1;FKBP3;SMPDL3A;CHMP5;MACF1;ATP5H;ADD3;CRIP1;CORO1A;FAM105A;HSP90B1;HSPD1;HSD11B1;RAP1B;FAM168B;ZNRF2;RAP1A;IGKC;OXCT1;FLNA;CDIPT;S100A10;MDH2;LAPTM5;TMCO1;CLK1;MOB1A;PTPRC;…
[truncated: 401 more rows]

## Sheet: DiseasePerturbationsfromGEOup 
Term	Overlap	P-value	Adjusted P-value	Old P-value	Old Adjusted P-value	Odds Ratio	Combined Score	Genes
[truncated: 839 more rows]

[truncated: 3 more sheets: KEGG 2021 Human, ARCHS4 Tissues, Mouse Gene Atlas]
