# Supplementary material for: Integrated Analysis of Tissue-Specific Gene Expression in Diabetes by Tensor Decomposition Can Identify Possible Associated Diseases
Source: Genes (Basel). 2022 Jun 20;13(6):1097. doi: 10.3390/genes13061097 (PMC9222230; doi:10.3390/genes13061097)
Supplement: Supplementary file 1 [file genes-13-01097-s001.zip › genes-1739228-supplementary/Suppl/gene_ttest_combat.xlsx]

## Sheet: gene_ttest_combat
1367463_at
1367467_at
1367473_at
1367479_at
1367485_at
1367489_at
1367495_at
1367499_at
1367508_at
1367510_at
1367516_at
1367521_at
1367527_at
1367530_at
1367531_at
1367537_at
1367538_at
1367539_at
1367540_at
1367542_at
1367545_at
1367549_a_at
1367553_x_at
1367560_at
1367562_at
1367563_at
1367567_at
1367568_a_at
1367569_at
1367571_a_at
1367575_at
1367578_at
1367579_a_at
1367580_at
1367582_at
1367590_at
1367592_at
1367594_at
1367596_at
1367601_at
1367602_at
1367624_at
1367627_at
1367632_at
1367634_at
1367636_at
1367639_a_at
1367668_a_at
1367671_at
1367676_at
1367682_at
1367685_at
1367692_at
1367693_at
1367714_at
1367719_at
1367736_at
1367744_at
1367746_a_at
1367749_at
1367759_at
1367761_at
1367765_at
1367776_at
1367780_at
1367787_at
1367794_at
1367822_at
1367827_at
1367831_at
1367837_at
1367879_at
1367882_at
1367883_at
1367893_a_at
1367904_at
1367907_a_at
1367913_at
1367922_at
1367927_at
1367930_at
1367946_at
1367947_at
1367967_at
1367977_at
1367980_at
1367981_at
1367982_at
1367983_at
1367985_at
1367987_at
1367993_at
1368007_at
1368019_at
1368020_at
1368023_at
1368024_at
1368025_at
1368032_at
1368033_at
1368047_at
1368056_at
1368061_at
1368062_at
1368067_at
1368069_at
1368084_at
1368087_a_at
1368090_at
1368127_at
1368128_at
1368131_at
1368146_at
1368149_at
1368151_at
1368153_a_at
1368155_at
1368157_at
1368159_at
1368173_at
1368212_at
1368215_at
1368217_at
1368221_at
1368222_at
1368226_at
1368237_at
1368248_at
1368258_at
1368260_at
1368278_at
1368290_at
1368293_at
1368295_at
1368296_at
1368297_at
1368303_at
1368306_at
1368308_at
1368321_at
1368323_at
1368325_at
1368338_at
1368340_at
1368350_at
1368372_at
1368375_a_at
1368379_at
1368385_a_at
1368392_at
1368393_at
1368395_at
1368400_at
1368401_at
1368402_at
1368403_at
1368415_at
1368424_at
1368427_at
1368444_at
1368466_a_at
1368470_at
1368476_at
1368492_at
1368504_at
1368507_at
1368508_at
1368509_at
1368510_at
1368515_at
1368522_at
1368528_at
1368536_at
1368538_at
1368541_at
1368543_at
1368545_at
1368564_at
1368590_at
1368591_at
1368593_at
1368596_at
1368599_at
1368603_at
1368605_at
1368614_at
1368616_at
1368618_at
1368634_at
1368648_at
1368672_at
1368683_at
1368696_at
1368701_at
1368716_at
1368718_at
1368719_at
1368773_at
1368778_at
1368792_at
1368799_at
1368802_at
1368804_at
1368810_a_at
1368811_at
1368813_at
1368815_at
1368816_at
1368838_at
1368849_at
1368858_at
1368859_at
1368871_at
1368875_a_at
1368877_at
1368879_a_at
1368887_at
1368908_at
1368911_at
1368918_at
1368919_at
1368925_a_at
1368927_at
1368928_at
1368938_at
1368944_at
1368953_at
1368966_at
1368971_a_at
1368972_at
1368975_at
1368976_at
1368980_at
1368983_at
1368988_at
1368992_a_at
1368993_at
1369000_at
1369007_at
1369010_at
1369018_at
1369037_at
1369079_at
1369084_a_at
1369113_at
1369137_at
1369145_a_at
1369146_a_at
1369152_at
1369159_at
1369175_a_at
1369188_at
1369203_at
1369207_at
1369208_at
1369215_a_at
1369220_at
1369221_at
1369224_at
1369230_at
1369240_a_at
1369245_at
1369247_at
1369253_at
1369266_at
1369285_at
1369299_at
1369312_a_at
1369315_at
1369354_at
1369370_s_at
1369380_at
1369390_a_at
1369404_a_at
1369414_at
1369422_at
1369445_at
1369456_at
1369484_at
1369488_at
1369493_at
1369494_a_at
1369499_at
1369501_at
1369509_a_at
1369514_at
1369520_a_at
1369528_at
1369531_at
1369550_at
1369575_at
1369594_at
1369616_at
1369624_at
1369634_at
1369640_at
1369641_at
1369647_at
1369648_at
1369649_at
1369651_at
1369652_at
1369655_at
1369677_at
1369678_a_at
1369679_a_at
1369680_at
1369708_a_at
1369725_at
1369728_at
1369730_a_at
1369758_at
1369785_at
1369788_s_at
1369792_at
1369805_at
1369806_at
1369810_at
1369827_at
1369836_at
1369840_at
1369876_at
1369885_at
1369896_s_at
1369926_at
1369944_at
1369946_at
1369947_at
1369950_at
1369953_a_at
1369955_at
1369956_at
1369957_at
1369968_at
1369971_a_at
1369976_at
1370012_at
1370025_at
1370034_at
1370037_at
1370041_at
1370042_at
1370046_at
1370048_at
1370050_at
1370061_at
1370062_at
1370067_at
1370068_at
1370079_at
1370081_a_at
1370098_at
1370111_at
1370114_a_at
1370124_at
1370127_at
1370137_at
1370142_at
1370145_at
1370155_at
1370163_at
1370169_at
1370188_at
1370189_at
1370191_at
1370193_at
1370205_at
1370208_at
1370210_at
1370221_at
1370232_at
1370239_at
1370240_x_at
1370248_at
1370250_at
1370268_at
1370281_at
1370282_at
1370290_at
1370294_a_at
1370295_at
1370297_at
1370311_at
1370319_at
1370321_at
1370330_at
1370344_at
1370345_at
1370346_at
1370357_at
1370361_at
1370372_at
1370381_at
1370382_at
1370387_at
1370389_at
1370400_at
1370410_at
1370416_at
1370420_at
1370435_a_at
1370437_at
1370445_at
1370459_at
1370461_at
1370462_at
1370466_at
1370474_at
1370484_at
1370485_a_at
1370503_s_at
1370509_at
1370526_at
1370527_a_at
1370537_at
1370545_at
1370552_at
1370568_at
1370575_a_at
1370576_at
1370582_a_at
1370594_at
1370596_a_at
1370665_at
1370669_a_at
1370671_at
1370675_at
1370677_at
1370678_s_at
1370723_at
1370724_a_at
1370740_at
1370751_at
1370752_a_at
1370777_at
1370781_a_at
1370789_a_at
1370802_at
1370812_at
1370822_at
1370828_at
1370834_at
1370835_at
1370841_a_at
1370843_at
1370851_a_at
1370856_at
1370864_at
1370866_at
1370867_at
1370869_at
1370870_at
1370871_at
1370877_at
1370878_at
1370893_at
1370895_at
1370899_at
1370905_at
1370906_at
1370913_at
1370931_at
1370959_at
1370970_at
1370972_x_at
1370974_at
1370975_at
1370979_at
1370989_at
1370993_at
1370999_at
1371008_at
1371027_at
1371033_at
1371052_at
1371071_at
1371074_a_at
1371078_at
1371080_at
1371085_at
1371089_at
1371102_x_at
1371103_at
1371104_at
1371112_at
1371113_a_at
1371127_at
1371149_at
1371164_at
1371176_at
1371184_x_at
1371189_x_at
1371195_at
1371198_at
1371202_a_at
1371205_at
1371209_at
1371210_s_at
1371215_at
1371221_at
1371226_at
1371232_a_at
1371242_at
1371261_at
1371264_at
1371277_at
1371285_at
1371293_at
1371295_at
1371298_at
1371308_at
1371325_at
1371327_a_at
1371328_at
1371329_at
1371330_at
1371332_at
1371336_at
1371338_at
1371352_at
1371356_at
1371359_at
1371360_at
1371367_at
1371376_at
1371379_at
1371388_at
1371390_at
1371395_at
1371399_at
1371403_at
1371407_at
1371412_a_at
1371418_at
1371420_at
1371422_at
1371425_at
1371433_at
1371437_at
1371439_at
1371450_at
1371454_at
1371479_at
1371493_at
1371494_at
1371507_at
1371511_at
1371516_at
1371517_at
1371520_at
1371522_at
1371524_at
1371539_at
1371544_at
1371566_at
1371578_at
1371595_at
1371600_at
1371602_at
1371603_at
1371616_at
1371623_at
1371641_at
1371650_at
1371672_at
1371680_at
1371700_at
1371702_at
1371704_at
1371716_at
1371719_at
1371721_at
1371740_at
1371751_at
1371768_at
1371780_at
1371784_at
1371792_at
1371796_at
1371802_at
1371805_at
1371808_at
1371815_at
1371816_at
1371819_at
1371826_at
1371832_at
1371837_at
1371845_at
1371849_at
1371850_at
1371854_at
1371862_at
1371865_at
1371867_at
1371872_at
1371876_at
1371900_at
1371903_at
1371907_at
1371914_at
1371924_at
1371926_at
1371928_at
1371934_at
1371947_at
1371949_at
1371953_at
1371956_at
1371959_at
1371962_at
1371980_at
1372000_at
1372002_at
1372005_at
1372046_at
1372050_at
1372052_at
1372062_at
1372068_at
1372069_at
1372070_at
1372075_at
1372088_at
1372095_at
1372096_at
1372099_at
1372101_at
1372115_at
1372116_at
1372117_at
1372121_at
1372125_at
1372128_at
1372129_at
1372130_at
1372131_at
1372133_at
1372141_at
1372147_at
1372155_at
1372160_at
1372161_at
1372167_at
1372170_at
1372171_at
1372180_at
1372186_a_at
1372189_at
1372193_at
1372197_at
1372199_at
1372208_at
1372213_at
1372215_at
1372220_at
1372221_at
1372223_at
1372226_at
1372227_at
1372229_at
1372231_at
1372242_at
1372244_at
1372251_at
1372255_at
1372262_at
1372273_at
1372274_at
1372275_at
1372286_at
1372288_at
1372291_at
1372292_at
1372299_at
1372300_at
1372308_at
1372314_at
1372318_at
1372319_at
1372325_at
1372327_at
1372336_at
1372337_at
1372343_at
1372347_at
1372349_at
1372360_at
1372366_at
1372386_at
1372389_at
1372400_at
1372401_at
1372402_at
1372406_at
1372410_at
1372415_at
1372432_at
1372433_at
1372434_at
1372441_at
1372442_at
1372452_at
1372459_at
1372462_at
1372463_at
1372464_at
1372467_at
1372479_at
1372483_at
1372484_at
1372488_at
1372498_at
1372501_at
1372511_at
1372516_at
1372520_at
1372532_at
1372541_at
1372543_at
1372546_at
1372548_at
1372549_at
1372553_at
1372559_at
1372562_at
1372572_at
1372574_at
1372576_at
1372584_at
1372593_at
1372594_at
1372605_at
1372609_at
1372616_at
1372619_at
1372623_at
1372631_at
1372646_at
1372648_at
1372655_at
1372670_at
1372678_at
1372685_at
1372711_at
1372713_at
1372729_at
1372731_at
1372733_at
1372749_at
1372759_at
1372768_at
1372770_at
1372776_at
1372783_at
1372798_at
1372817_at
1372827_at
1372830_at
1372833_at
1372838_at
1372850_at
1372856_at
1372861_at
1372862_at
1372869_at
1372870_at
1372872_at
1372885_at
1372886_at
1372887_at
1372892_at
1372897_at
1372902_at
1372903_at
1372913_at
1372916_at
1372919_at
1372932_at
1372935_at
1372939_at
1372942_at
1372944_at
1372948_at
1372949_at
1372953_at
1372957_at
1372958_at
1372962_at
1372976_at
1373000_at
1373016_at
1373023_at
1373026_at
1373030_at
1373038_at
1373051_at
1373063_at
1373069_at
1373076_at
1373095_at
1373098_at
1373100_at
1373109_at
1373113_at
1373119_at
1373120_at
1373126_at
1373128_at
1373129_at
1373131_at
1373147_at
1373149_at
1373155_at
1373156_at
1373158_at
1373162_at
1373173_at
1373183_at
1373185_at
1373187_at
1373189_at
1373191_at
1373192_at
1373194_at
1373197_at
1373202_at
1373207_at
1373209_at
1373210_at
1373213_at
1373216_at
1373217_at
1373221_at
1373223_at
1373230_at
1373247_at
1373248_at
1373250_at
1373253_at
1373254_at
1373256_at
1373257_at
1373258_at
1373264_at
1373265_at
1373267_at
1373271_at
1373273_at
1373278_at
1373279_at
1373280_at
1373282_at
1373286_at
1373290_at
1373295_at
1373320_at
1373325_at
1373331_at
1373334_at
1373346_at
1373354_at
1373356_at
1373358_at
1373364_at
1373367_at
1373374_at
1373398_at
1373399_at
1373401_at
1373403_at
1373405_at
1373407_at
1373409_at
1373414_at
1373419_at
1373425_at
1373426_at
1373428_at
1373434_at
1373437_at
1373438_at
1373440_at
1373450_at
1373459_at
1373463_at
1373464_at
1373466_at
1373468_at
1373486_at
1373489_at
1373498_at
1373501_at
1373508_at
1373511_at
1373520_at
1373521_at
1373530_at
1373534_at
1373535_at
1373536_at
1373538_at
1373546_at
1373549_at
1373555_at
1373556_at
1373557_at
1373568_at
1373582_at
1373587_at
1373597_at
1373598_at
1373599_at
1373605_at
1373617_at
1373618_at
1373628_at
1373634_at
1373639_at
1373644_at
1373654_at
1373658_at
1373665_at
1373667_at
1373675_at
1373690_at
1373695_at
1373699_at
1373711_at
1373722_at
1373725_at
1373730_at
1373733_at
1373736_at
1373740_at
1373745_at
1373750_at
1373753_at
1373760_at
1373764_at
1373766_at
1373772_at
1373775_at
1373777_at
1373806_at
1373813_at
1373814_at
1373820_at
1373823_at
1373824_at
1373825_at
1373837_at
1373838_at
1373853_at
1373857_at
1373858_at
1373859_at
1373868_at
1373876_at
1373885_at
1373887_at
1373889_at
1373897_at
1373908_at
1373912_at
1373914_at
1373916_at
1373924_at
1373925_at
1373936_at
1373942_at
1373943_at
1373961_at
1373962_at
1373969_at
1373975_at
1373985_at
1373986_at
1373987_at
1373996_at
1373998_at
1374003_at
1374004_at
1374005_at
1374012_at
1374015_at
1374024_at
1374030_at
1374032_at
1374036_at
1374037_at
1374040_at
1374049_at
1374050_at
1374054_at
1374058_at
1374059_at
1374066_at
1374070_at
1374075_at
1374076_at
1374078_at
1374079_at
1374081_at
1374082_at
1374091_at
1374094_at
1374098_at
1374100_at
1374105_at
1374127_at
1374131_at
1374136_at
1374148_at
1374154_at
1374156_at
1374159_at
1374169_at
1374170_at
1374175_at
1374178_at
1374182_at
1374187_at
1374190_at
1374197_at
1374198_at
1374215_at
1374216_at
1374225_at
1374229_at
1374237_at
1374243_at
1374249_at
1374253_at
1374263_at
1374270_at
1374276_at
1374277_at
1374282_at
1374289_at
1374307_at
1374315_at
1374322_at
1374326_at
1374327_at
1374330_at
1374331_at
1374352_at
1374353_x_at
1374359_at
1374370_at
1374416_at
1374419_at
1374436_at
1374437_at
1374446_at
1374449_at
1374461_at
1374465_at
1374466_at
1374469_at
1374484_at
1374486_at
1374490_at
1374495_at
1374509_at
1374522_at
1374531_at
1374535_at
1374540_at
1374546_at
1374555_at
1374556_at
1374561_at
1374563_at
1374578_at
1374579_at
1374580_at
1374582_at
1374583_at
1374588_at
1374592_at
1374593_at
1374605_at
1374607_at
1374608_at
1374612_at
1374614_at
1374616_at
1374618_at
1374638_at
1374641_at
1374647_at
1374651_at
1374658_at
1374662_at
1374676_at
1374682_at
1374687_at
1374695_at
1374698_at
1374701_at
1374705_at
1374709_at
1374711_at
1374724_at
1374726_at
1374727_at
1374739_at
1374743_at
1374762_at
1374763_at
1374771_at
1374775_at
1374776_at
1374785_at
1374794_at
1374795_at
1374799_at
1374801_at
1374802_at
1374805_at
1374818_at
1374823_at
1374834_at
1374840_at
1374844_at
1374846_at
1374848_at
1374849_at
1374851_at
1374855_at
1374868_at
1374875_at
1374885_at
1374886_at
1374892_at
1374894_at
1374902_at
1374909_at
1374912_at
1374914_at
1374923_at
1374924_at
1374925_at
1374926_at
1374929_at
1374938_at
1374939_at
1374961_at
1374964_at
1374966_at
1374967_at
1374986_x_at
1374994_at
1375001_at
1375004_at
1375011_at
1375012_at
1375018_at
1375019_at
1375025_at
1375026_at
1375027_at
1375036_at
1375040_at
1375064_at
1375074_at
1375086_at
1375089_at
1375099_at
1375102_at
1375130_at
1375131_at
1375139_at
1375157_at
1375163_at
1375177_at
1375181_at
1375195_at
1375207_at
1375214_at
1375222_at
1375231_a_at
1375232_at
1375243_at
1375248_at
1375250_at
1375253_at
1375267_at
1375280_at
1375287_at
1375302_at
1375314_at
1375331_at
1375337_at
1375350_at
1375356_at
1375362_at
1375363_at
1375374_at
1375393_at
1375396_at
1375414_at
1375415_at
1375419_at
1375420_at
1375422_at
1375424_at
1375429_at
1375430_at
1375437_at
1375440_at
1375442_at
1375467_at
1375473_at
1375475_at
1375494_a_at
1375519_at
1375521_at
1375531_at
1375546_at
1375548_at
1375554_at
1375556_at
1375557_at
1375561_at
1375562_at
1375567_at
1375569_at
1375576_at
1375582_at
1375588_at
1375590_at
1375593_at
1375612_at
1375632_at
1375634_at
1375641_at
1375643_at
1375644_at
1375646_at
1375647_at
1375654_at
1375663_at
1375664_at
1375670_at
1375672_at
1375673_at
1375674_at
1375686_at
1375697_at
1375703_at
1375704_at
1375714_at
1375716_at
1375718_at
1375720_at
1375728_at
1375751_at
1375753_at
1375759_at
1375760_at
1375766_at
1375811_at
1375813_at
1375825_at
1375841_at
1375842_at
1375850_at
1375854_at
1375859_a_at
1375864_at
1375865_at
1375867_at
1375868_at
1375872_at
1375874_at
1375878_at
1375893_a_at
1375897_at
1375900_at
1375901_at
1375914_at
1375916_at
1375917_at
1375918_at
1375921_at
1375926_at
1375929_at
1375937_a_at
1375938_at
1375955_at
1375957_at
1375961_at
1375970_at
1375972_at
1375981_a_at
1375997_at
1376006_at
1376013_at
1376018_at
1376026_at
1376032_at
1376037_at
1376039_at
1376042_at
1376048_at
1376049_at
1376051_at
1376055_at
1376068_at
1376069_at
1376077_at
1376090_at
1376098_a_at
1376099_at
1376100_at
1376103_at
1376105_at
1376113_at
1376125_at
1376127_at
1376133_at
1376135_at
1376136_at
1376145_at
1376146_at
1376164_at
1376170_at
1376178_at
1376183_at
1376185_at
1376189_at
1376201_at
1376219_at
1376223_at
1376226_at
1376231_at
1376245_x_at
1376267_at
1376282_at
1376316_at
1376317_at
1376318_at
1376331_at
1376332_at
1376337_at
1376341_at
1376344_at
1376370_at
1376371_at
1376372_at
1376373_at
1376376_at
1376377_at
1376381_at
1376384_at
1376386_at
1376392_at
1376395_at
1376398_at
1376407_a_at
1376410_at
1376414_x_at
1376430_at
1376441_at
1376447_at
1376450_at
1376453_at
1376467_at
1376472_at
1376477_at
1376481_at
1376485_at
1376512_at
1376533_at
1376570_at
1376574_at
1376575_at
1376596_at
1376599_at
1376611_at
1376616_at
1376623_at
1376627_at
1376636_at
1376637_at
1376648_at
1376650_at
1376655_at
1376664_at
1376667_at
1376682_at
1376684_at
1376687_at
1376696_at
1376701_a_at
1376707_at
1376712_at
1376722_at
1376723_a_at
1376725_at
1376730_at
1376737_at
1376739_at
1376741_at
1376768_at
1376773_at
1376774_at
1376799_a_at
1376808_at
1376812_at
1376816_at
1376821_at
1376831_at
1376875_at
1376885_at
1376886_at
1376887_at
1376889_at
1376896_at
1376900_at
1376903_at
1376904_at
1376905_at
1376909_at
1376914_at
1376924_a_at
1376933_at
1376951_at
1376953_at
1376954_at
1376956_at
1376982_at
1376984_at
1376986_at
1376992_a_at
1376993_at
1377005_at
1377008_at
1377018_at
1377024_at
1377034_at
1377047_at
1377049_at
1377053_at
1377080_at
1377086_at
1377109_at
1377128_at
1377130_at
1377141_at
1377154_at
1377158_at
1377163_at
1377172_at
1377174_at
1377175_at
1377179_at
1377182_at
1377185_at
1377186_at
1377187_at
1377218_at
1377245_a_at
1377265_at
1377266_at
1377269_at
1377277_at
1377286_at
1377288_at
1377298_at
1377299_at
1377304_at
1377322_at
1377325_a_at
1377328_at
1377345_at
1377346_at
1377350_at
1377353_a_at
1377354_at
1377357_at
1377364_at
1377367_at
1377369_at
1377403_at
1377404_at
1377410_at
1377414_at
1377431_at
1377445_at
1377460_at
1377483_at
1377504_at
1377516_at
1377543_at
1377571_at
1377593_at
1377608_a_at
1377609_at
1377611_at
1377613_at
1377616_at
1377620_at
1377622_at
1377631_at
1377635_at
1377653_at
1377655_at
1377661_at
1377667_at
1377668_at
1377674_at
1377689_at
1377690_at
1377700_at
1377701_at
1377704_at
1377708_at
1377709_at
1377712_at
1377717_at
1377718_at
1377740_at
1377742_at
1377743_at
1377772_at
1377780_at
1377785_at
1377786_at
1377792_at
1377795_at
1377802_at
1377804_at
1377825_at
1377831_at
1377832_at
1377845_at
1377857_at
1377858_at
1377862_at
1377867_at
1377869_at
1377873_at
1377874_at
1377878_at
1377880_at
1377891_at
1377898_at
1377903_at
1377904_at
1377908_at
1377909_at
1377911_at
1377917_at
1377960_at
1377961_at
1377963_at
1377967_at
1377974_at
1377986_at
1377991_at
1378009_at
1378020_at
1378021_at
1378028_at
1378041_at
1378056_at
1378059_at
1378065_at
1378076_at
1378085_at
1378097_at
1378099_at
1378109_at
1378111_at
1378113_at
1378122_a_at
1378123_x_at
1378126_at
1378127_at
1378140_at
1378153_at
1378156_at
1378161_at
1378167_at
1378174_at
1378180_at
1378181_at
1378199_at
1378203_at
1378205_at
1378216_at
1378226_at
1378238_at
1378240_at
1378249_x_at
1378252_at
1378259_at
1378264_at
1378269_at
1378273_at
1378275_at
1378281_at
1378288_at
1378294_at
1378296_at
1378314_at
1378324_at
1378339_at
1378350_at
1378376_at
1378379_at
1378386_at
1378395_at
1378400_at
1378406_at
1378457_at
1378472_at
1378477_a_at
1378486_at
1378492_at
1378507_at
1378535_at
1378537_at
1378541_at
1378543_at
1378546_at
1378550_at
1378555_at
1378561_at
1378568_a_at
1378569_at
1378577_a_at
1378586_at
1378589_at
1378590_at
1378592_at
1378594_at
1378600_at
1378608_at
1378609_at
1378640_at
1378642_at
1378646_at
1378668_at
1378672_at
1378683_at
1378685_at
1378687_at
1378708_at
1378724_at
1378730_at
1378740_at
1378741_at
1378757_at
1378766_at
1378776_at
1378784_at
1378791_at
1378798_at
1378808_at
1378829_at
1378842_at
1378847_x_at
1378851_at
1378855_a_at
1378856_at
1378857_at
1378864_at
1378895_at
1378902_at
1378905_at
1378906_at
1378931_at
1378932_at
1378936_at
1378938_at
1378942_at
1378954_at
1378960_at
1378967_at
1378986_at
1378996_at
1378998_at
1379003_at
1379010_at
1379022_at
1379023_at
1379024_at
1379046_at
1379052_at
1379065_at
1379076_at
1379078_at
1379082_at
1379085_at
1379089_at
1379094_at
1379097_at
1379098_at
1379104_at
1379115_at
1379159_at
1379183_at
1379186_at
1379202_at
1379208_at
1379210_at
1379217_at
1379218_at
1379227_at
1379233_at
1379234_a_at
1379249_at
1379259_at
1379260_at
1379261_at
1379287_at
1379290_at
1379295_at
1379298_at
1379305_at
1379309_at
1379321_at
1379325_at
1379335_at
1379336_at
1379338_at
1379350_at
1379354_at
1379358_at
1379360_at
1379371_at
1379380_at
1379385_at
1379386_at
1379399_at
1379402_at
1379405_at
1379408_at
1379410_at
1379411_at
1379416_at
1379420_at
1379421_at
1379422_at
1379431_at
1379434_at
1379448_at
1379449_at
1379457_at
1379470_at
1379471_at
1379476_at
1379478_at
1379479_at
1379482_at
1379485_at
1379493_at
1379496_at
1379497_at
1379504_at
1379535_at
1379541_at
1379544_at
1379550_a_at
1379558_at
1379563_at
1379573_at
1379582_a_at
1379586_at
1379612_at
1379619_at
1379623_at
1379625_at
1379645_at
1379656_a_at
1379666_at
1379670_at
1379690_at
1379691_at
1379693_at
1379694_at
1379704_at
1379723_at
1379731_at
1379747_at
1379754_at
1379757_at
1379785_at
1379793_at
1379795_at
1379796_at
1379799_at
1379812_at
1379814_at
1379815_at
1379829_at
1379833_at
1379842_at
1379849_at
1379852_at
1379861_at
1379862_at
1379869_at
1379894_at
1379895_at
1379897_at
1379899_at
1379901_at
1379909_at
1379914_at
1379920_at
1379935_at
1379949_at
1379967_at
1379969_at
1379971_at
1379982_at
1380004_at
1380013_at
1380026_at
1380033_at
1380036_at
1380044_x_at
1380045_at
1380047_at
1380064_at
1380082_at
1380126_at
1380129_at
1380131_at
1380134_at
1380138_at
1380140_at
1380144_at
1380148_at
1380155_at
1380157_at
1380160_at
1380168_at
1380170_at
1380186_at
1380201_at
1380228_at
1380229_at
1380234_at
1380243_at
1380261_at
1380264_at
1380267_at
1380277_at
1380286_x_at
1380314_at
1380318_at
1380331_at
1380332_at
1380346_at
1380349_at
1380365_at
1380373_at
1380386_at
1380394_at
1380407_at
1380415_at
1380459_at
1380480_at
1380487_at
1380498_at
1380499_at
1380517_at
1380520_at
1380548_at
1380549_at
1380551_at
1380561_at
1380567_at
1380576_at
1380584_at
1380593_at
1380601_at
1380607_at
1380608_at
1380610_at
1380639_at
1380643_at
1380662_at
1380668_at
1380685_at
1380692_at
1380707_at
1380717_at
1380723_at
1380725_at
1380726_at
1380728_at
1380738_at
1380741_at
1380748_at
1380769_at
1380775_at
1380786_at
1380831_at
1380838_at
1380851_at
1380859_at
1380872_at
1380875_at
1380881_at
1380937_at
1380945_at
1380957_at
1380976_at
1381002_at
1381008_at
1381017_at
1381024_at
1381029_at
1381046_at
1381069_at
1381081_at
1381084_at
1381086_at
1381089_at
1381107_at
1381110_at
1381111_at
1381118_at
1381121_at
1381147_at
1381179_at
1381208_at
1381216_at
1381224_at
1381229_at
1381237_at
1381249_at
1381257_at
1381268_at
1381269_at
1381279_at
1381291_at
1381299_at
1381313_at
1381316_at
1381324_at
1381326_at
1381340_at
1381349_a_at
1381353_at
1381380_at
1381384_at
1381394_at
1381409_at
1381413_at
1381418_at
1381428_a_at
1381434_s_at
1381469_a_at
1381482_at
1381504_at
1381530_at
1381553_at
1381561_at
1381564_at
1381567_at
1381592_at
1381610_at
1381625_at
1381632_at
1381641_at
1381644_at
1381670_at
1381671_at
1381675_at
1381693_at
1381719_at
1381737_at
1381759_at
1381772_at
1381777_at
1381780_at
1381781_at
1381817_at
1381819_at
1381823_at
1381832_at
1381833_at
1381837_at
1381847_at
1381859_at
1381876_at
1381885_at
1381898_at
1381899_at
1381902_at
1381906_at
[truncated: 2,009 more rows]

## Sheet: Sheet2
From	To	Species	Gene Name
1368683_at	Olr1	Rattus norvegicus	oxidized low density lipoprotein receptor 1(Olr1)
1373599_at	Adgra2	Rattus norvegicus	adhesion G protein-coupled receptor A2(Adgra2)
1373358_at	Usp8	Rattus norvegicus	ubiquitin specific peptidase 8(Usp8)
1383287_at	Fubp1	Rattus norvegicus	far upstream element binding protein 1(Fubp1)
1372262_at	Smim10l1	Rattus norvegicus	small integral membrane protein 10 like 1(Smim10l1)
1388734_at	LOC102546572	Rattus norvegicus	zinc finger protein 709-like(LOC102546572)
1376189_at	Zmym1	Rattus norvegicus	zinc finger MYM-type containing 1(Zmym1)
1385227_at	Trps1	Rattus norvegicus	transcriptional repressor GATA binding 1(Trps1)
1384016_at	Cactin	Rattus norvegicus	cactin, spliceosome C complex subunit(Cactin)
1378123_x_at	Zbtb7a	Rattus norvegicus	zinc finger and BTB domain containing 7a(Zbtb7a)
1385468_at	Npas1	Rattus norvegicus	neuronal PAS domain protein 1(Npas1)
1397440_at	Megf10	Rattus norvegicus	multiple EGF-like domains 10(Megf10)
1382511_at	Necab3	Rattus norvegicus	N-terminal EF-hand calcium binding protein 3(Necab3)
1396126_at	Agpat5	Rattus norvegicus	1-acylglycerol-3-phosphate O-acyltransferase 5(Agpat5)
1392681_at	Rab2a	Rattus norvegicus	RAB2A, member RAS oncogene family(Rab2a)
1384667_x_at	Galr2	Rattus norvegicus	galanin receptor 2(Galr2)
1378932_at	Srprb	Rattus norvegicus	SRP receptor subunit beta(Srprb)
1389016_at	Usp4	Rattus norvegicus	ubiquitin specific peptidase 4(Usp4)
1377286_at	Gimap4	Rattus norvegicus	GTPase, IMAP family member 4(Gimap4)
1371980_at	Atad3a	Rattus norvegicus	ATPase family, AAA domain containing 3A(Atad3a)
1394621_at	Smox	Rattus norvegicus	spermine oxidase(Smox)
1370895_at	Col5a2	Rattus norvegicus	collagen type V alpha 2 chain(Col5a2)
1371865_at	Emc3	Rattus norvegicus	ER membrane protein complex subunit 3(Emc3)
1399072_at	Fibp	Rattus norvegicus	FGF1 intracellular binding protein(Fibp)
1375654_at	Ckap4	Rattus norvegicus	cytoskeleton-associated protein 4(Ckap4)
1395958_at	Rprd2	Rattus norvegicus	regulation of nuclear pre-mRNA domain containing 2(Rprd2)
1379202_at	Ddi2	Rattus norvegicus	DNA damage inducible 1 homolog 2(Ddi2)
1391572_at	Cars	Rattus norvegicus	cysteinyl-tRNA synthetase(Cars)
1387191_at	Pbsn	Rattus norvegicus	probasin(Pbsn)
1370871_at	LOC100361479	Rattus norvegicus	hypothetical LOC100361479(LOC100361479)
1368303_at	Per2	Rattus norvegicus	period circadian regulator 2(Per2)
1393638_at	Ptger4	Rattus norvegicus	prostaglandin E receptor 4(Ptger4)
1382052_at	Srsf10	Rattus norvegicus	serine and arginine rich splicing factor 10(Srsf10)
1384714_x_at	LOC100360117	Rattus norvegicus	ribosomal protein L8-like(LOC100360117)
1372286_at	Tspan6	Rattus norvegicus	tetraspanin 6(Tspan6)
1373346_at	Erlec1	Rattus norvegicus	endoplasmic reticulum lectin 1(Erlec1)
1369079_at	Nxph1	Rattus norvegicus	neurexophilin 1(Nxph1)
1382981_at	Ahi1	Rattus norvegicus	Abelson helper integration site 1(Ahi1)
1376636_at	Tgfbr1	Rattus norvegicus	transforming growth factor, beta receptor 1(Tgfbr1)
1388710_at	Rreb1	Rattus norvegicus	ras responsive element binding protein 1(Rreb1)
1369792_at	Gpr6	Rattus norvegicus	G protein-coupled receptor 6(Gpr6)
1368340_at	Ipmk	Rattus norvegicus	inositol polyphosphate multikinase(Ipmk)
1384957_at	Atf6	Rattus norvegicus	activating transcription factor 6(Atf6)
1385354_at	Itga8	Rattus norvegicus	integrin subunit alpha 8(Itga8)
1389372_at	Dennd4c	Rattus norvegicus	DENN domain containing 4C(Dennd4c)
1394760_at	Unc79	Rattus norvegicus	unc-79 homolog, NALCN channel complex subunit(Unc79)
1393180_at	Ctdsp1	Rattus norvegicus	CTD small phosphatase 1(Ctdsp1)
1387854_at	Col1a2	Rattus norvegicus	collagen type I alpha 2 chain(Col1a2)
1395730_at	Gars1	Rattus norvegicus	glycyl-tRNA synthetase 1(Gars1)
1386643_at	Fem1b	Rattus norvegicus	fem-1 homolog B(Fem1b)
1368773_at	Cenpi	Rattus norvegicus	centromere protein I(Cenpi)
1382040_at	Eprs	Rattus norvegicus	glutamyl-prolyl-tRNA synthetase(Eprs)
1391530_a_at	Oxsm	Rattus norvegicus	3-oxoacyl-ACP synthase, mitochondrial(Oxsm)
1388244_s_at	Rpsa	Rattus norvegicus	ribosomal protein SA(Rpsa)
1371702_at	Tspan7	Rattus norvegicus	tetraspanin 7(Tspan7)
1393065_at	Tti1	Rattus norvegicus	TELO2 interacting protein 1(Tti1)
1372593_at	Zfp110	Rattus norvegicus	zinc finger protein 110(Zfp110)
1371522_at	Bahd1	Rattus norvegicus	bromo adjacent homology domain containing 1(Bahd1)
1370311_at	Eif2b1	Rattus norvegicus	eukaryotic translation initiation factor 2B subunit alpha(Eif2b1)
1395615_at	LOC102551615	Rattus norvegicus	uncharacterized LOC102551615(LOC102551615)
1384167_at	Lysmd4	Rattus norvegicus	LysM domain containing 4(Lysmd4)
1374098_at	Egfl8	Rattus norvegicus	EGF-like-domain, multiple 8(Egfl8)
1379010_at	Srsf3	Rattus norvegicus	serine and arginine rich splicing factor 3(Srsf3)
1377364_at	Ints1	Rattus norvegicus	integrator complex subunit 1(Ints1)
1373334_at	Tmem129	Rattus norvegicus	transmembrane protein 129, E3 ubiquitin ligase(Tmem129)
1394264_at	Chst5	Rattus norvegicus	carbohydrate sulfotransferase 5(Chst5)
1383999_at	Sppl2a	Rattus norvegicus	signal peptide peptidase-like 2A(Sppl2a)
1367676_at	Hmgb2	Rattus norvegicus	high mobility group box 2(Hmgb2)
1387788_at	Junb	Rattus norvegicus	JunB proto-oncogene, AP-1 transcription factor subunit(Junb)
1374582_at	Kctd9	Rattus norvegicus	potassium channel tetramerization domain containing 9(Kctd9)
1375576_at	Ddx28	Rattus norvegicus	DEAD-box helicase 28(Ddx28)
1379479_at	Kif4a	Rattus norvegicus	kinesin family member 4A(Kif4a)
1397476_at	Ttk	Rattus norvegicus	Ttk protein kinase(Ttk)
1372069_at	Kank1	Rattus norvegicus	KN motif and ankyrin repeat domains 1(Kank1)
1383926_at	Bub1b	Rattus norvegicus	BUB1 mitotic checkpoint serine/threonine kinase B(Bub1b)
1369575_at	Tas2r114	Rattus norvegicus	taste receptor, type 2, member 114(Tas2r114)
1388897_at	Wdr5	Rattus norvegicus	WD repeat domain 5(Wdr5)
1385595_at	Kin	Rattus norvegicus	Kin17 DNA and RNA binding protein(Kin)
1374647_at	Rsbn1	Rattus norvegicus	round spermatid basic protein 1(Rsbn1)
1376051_at	Cryl1	Rattus norvegicus	crystallin, lambda 1(Cryl1)
1377172_at	Gpsm2	Rattus norvegicus	G-protein signaling modulator 2(Gpsm2)
1389626_at	Vps33a	Rattus norvegicus	VPS33A core subunit of CORVET and HOPS complexes(Vps33a)
1392632_at	Ttc9	Rattus norvegicus	tetratricopeptide repeat domain 9(Ttc9)
1373587_at	Gnat1	Rattus norvegicus	G protein subunit alpha transducin 1(Gnat1)
1394939_at	Ppm1k	Rattus norvegicus	protein phosphatase, Mg2+/Mn2+ dependent, 1K(Ppm1k)
1393753_at	Nudcd1	Rattus norvegicus	NudC domain containing 1(Nudcd1)
1398409_at	St13	Rattus norvegicus	ST13, Hsp70 interacting protein(St13)
1373256_at	Chd3	Rattus norvegicus	chromodomain helicase DNA binding protein 3(Chd3)
1390336_at	Eva1c	Rattus norvegicus	eva-1 homolog C(Eva1c)
1372274_at	Kmt2e	Rattus norvegicus	lysine methyltransferase 2E(Kmt2e)
1376889_at	Gpr153	Rattus norvegicus	G protein-coupled receptor 153(Gpr153)
1379914_at	Klf11	Rattus norvegicus	Kruppel-like factor 11(Klf11)
1382739_at	Gpr19	Rattus norvegicus	G protein-coupled receptor 19(Gpr19)
1372962_at	Tarbp2	Rattus norvegicus	TARBP2 subunit of RISC loading complex(Tarbp2)
1392440_at	Bard1	Rattus norvegicus	BRCA1 associated RING domain 1(Bard1)
1397211_at	Grb10	Rattus norvegicus	growth factor receptor bound protein 10(Grb10)
1392505_at	Pds5a	Rattus norvegicus	PDS5 cohesin associated factor A(Pds5a)
1369641_at	Pafah1b2	Rattus norvegicus	platelet-activating factor acetylhydrolase 1b, catalytic subunit 2(Pafah1b2)
1372070_at	Ifi30	Rattus norvegicus	IFI30, lysosomal thiol reductase(Ifi30)
1376816_at	Brca1	Rattus norvegicus	BRCA1, DNA repair associated(Brca1)
1372631_at	Tk1	Rattus norvegicus	thymidine kinase 1(Tk1)
1385534_at	Bex3	Rattus norvegicus	brain expressed X-linked 3(Bex3)
1374938_at	Zw10	Rattus norvegicus	zw10 kinetochore protein(Zw10)
1369514_at	Insrr	Rattus norvegicus	insulin receptor-related receptor(Insrr)
1373129_at	Pip4k2b	Rattus norvegicus	phosphatidylinositol-5-phosphate 4-kinase type 2 beta(Pip4k2b)
1370297_at	Plk1	Rattus norvegicus	polo-like kinase 1(Plk1)
1379022_at	Adamts8	Rattus norvegicus	ADAM metallopeptidase with thrombospondin type 1 motif, 8(Adamts8)
1388136_at	Timm9	Rattus norvegicus	translocase of inner mitochondrial membrane 9(Timm9)
1390463_at	U2surp	Rattus norvegicus	U2 snRNP-associated SURP domain containing(U2surp)
1383299_at	Stk38l	Rattus norvegicus	serine/threonine kinase 38 like(Stk38l)
1368593_at	Cd1d1	Rattus norvegicus	CD1d1 molecule(Cd1d1)
1397386_at	Aff4	Rattus norvegicus	AF4/FMR2 family, member 4(Aff4)
1367967_at	P3h1	Rattus norvegicus	prolyl 3-hydroxylase 1(P3h1)
1390604_s_at	Itgb3bp	Rattus norvegicus	integrin subunit beta 3 binding protein(Itgb3bp)
1385648_at	Trappc13	Rattus norvegicus	trafficking protein particle complex subunit 13(Trappc13)
1375961_at	Frzb	Rattus norvegicus	frizzled-related protein(Frzb)
1397758_at	Gnptab	Rattus norvegicus	N-acetylglucosamine-1-phosphate transferase subunits alpha and beta(Gnptab)
1377414_at	R3hcc1l	Rattus norvegicus	R3H domain and coiled-coil containing 1-like(R3hcc1l)
1375720_at	Gabbr1	Rattus norvegicus	gamma-aminobutyric acid type B receptor subunit 1(Gabbr1)
1370462_at	Hmmr	Rattus norvegicus	hyaluronan-mediated motility receptor(Hmmr)
1388542_at	Use1	Rattus norvegicus	unconventional SNARE in the ER 1(Use1)
1388783_at	Hmgb1	Rattus norvegicus	high mobility group box 1(Hmgb1)
1374148_at	LOC100912629	Rattus norvegicus	uncharacterized LOC100912629(LOC100912629)
1381847_at	RGD1565622	Rattus norvegicus	RGD1565622(RGD1565622)
1385391_at	Cage1	Rattus norvegicus	cancer antigen 1(Cage1)
1369220_at	Dnm1l	Rattus norvegicus	dynamin 1-like(Dnm1l)
1370221_at	Ccn4	Rattus norvegicus	cellular communication network factor 4(Ccn4)
1397517_at	Fnbp4	Rattus norvegicus	formin binding protein 4(Fnbp4)
1387557_s_at	Vps33a	Rattus norvegicus	VPS33A core subunit of CORVET and HOPS complexes(Vps33a)
1388554_at	Bzw1	Rattus norvegicus	basic leucine zipper and W2 domains 1(Bzw1)
1368875_a_at	Nrxn2	Rattus norvegicus	neurexin 2(Nrxn2)
1390553_at	Nemp2	Rattus norvegicus	nuclear envelope integral membrane protein 2(Nemp2)
1372872_at	Zzz3	Rattus norvegicus	zinc finger, ZZ-type containing 3(Zzz3)
1390438_at	Hdac5	Rattus norvegicus	histone deacetylase 5(Hdac5)
1383530_at	Nrip3	Rattus norvegicus	nuclear receptor interacting protein 3(Nrip3)
1385522_at	Orc1	Rattus norvegicus	origin recognition complex, subunit 1(Orc1)
1372327_at	Myef2	Rattus norvegicus	myelin expression factor 2(Myef2)
1388226_at	Olr1271	Rattus norvegicus	olfactory receptor 1271(Olr1271)
1370474_at	Thrb	Rattus norvegicus	thyroid hormone receptor beta(Thrb)
1371104_at	Srebf1	Rattus norvegicus	sterol regulatory element binding transcription factor 1(Srebf1)
1393356_at	Pde5a	Rattus norvegicus	phosphodiesterase 5A(Pde5a)
1381859_at	Fam91a1	Rattus norvegicus	family with sequence similarity 91, member A1(Fam91a1)
1380407_at	RGD1310352	Rattus norvegicus	similar to HTGN29 protein; keratinocytes associated transmembrane protein 2(RGD1310352)
1388902_at	Loxl1	Rattus norvegicus	lysyl oxidase-like 1(Loxl1)
1393041_at	Smc2	Rattus norvegicus	structural maintenance of chromosomes 2(Smc2)
1388341_at	Rangap1	Rattus norvegicus	RAN GTPase activating protein 1(Rangap1)
1396187_at	Ddx21	Rattus norvegicus	DExD-box helicase 21(Ddx21)
1376231_at	Gins1	Rattus norvegicus	GINS complex subunit 1(Gins1)
1370208_at	Nr1h2	Rattus norvegicus	nuclear receptor subfamily 1, group H, member 2(Nr1h2)
1397960_at	Armcx3	Rattus norvegicus	armadillo repeat containing, X-linked 3(Armcx3)
1398384_at	Exosc9	Rattus norvegicus	exosome component 9(Exosc9)
1374136_at	Prmt9	Rattus norvegicus	protein arginine methyltransferase 9(Prmt9)
1383800_at	Nalf1	Rattus norvegicus	NALCN channel auxiliary factor 1(Nalf1)
1369084_a_at	Bok	Rattus norvegicus	BCL2 family apoptosis regulator BOK(Bok)
1380775_at	Kif20b	Rattus norvegicus	kinesin family member 20B(Kif20b)
1373207_at	Cers6	Rattus norvegicus	ceramide synthase 6(Cers6)
1378740_at	Rasal2	Rattus norvegicus	RAS protein activator like 2(Rasal2)
1382907_at	Tent5c	Rattus norvegicus	terminal nucleotidyltransferase 5C(Tent5c)
1391507_at	Zfp467	Rattus norvegicus	zinc finger protein 467(Zfp467)
1377986_at	Scoc	Rattus norvegicus	short coiled-coil protein(Scoc)
1374848_at	Gtf3c6	Rattus norvegicus	general transcription factor 3C subunit 6(Gtf3c6)
1382114_at	Tlk1	Rattus norvegicus	tousled-like kinase 1(Tlk1)
1376099_at	Col5a1	Rattus norvegicus	collagen type V alpha 1 chain(Col5a1)
1373194_at	Lyrm2	Rattus norvegicus	LYR motif containing 2(Lyrm2)
1387767_a_at	Col2a1	Rattus norvegicus	collagen type II alpha 1 chain(Col2a1)
1398561_at	Irf2	Rattus norvegicus	interferon regulatory factor 2(Irf2)
1372733_at	Pnpla8	Rattus norvegicus	patatin-like phospholipase domain containing 8(Pnpla8)
1387052_at	Gpt	Rattus norvegicus	glutamic--pyruvic transaminase(Gpt)
1378776_at	Pou6f1	Rattus norvegicus	POU class 6 homeobox 1(Pou6f1)
1393982_at	Pole2	Rattus norvegicus	DNA polymerase epsilon 2, accessory subunit(Pole2)
1369207_at	Il7	Rattus norvegicus	interleukin 7(Il7)
1370372_at	Rasd2	Rattus norvegicus	RASD family, member 2(Rasd2)
1381147_at	Arhgap32	Rattus norvegicus	Rho GTPase activating protein 32(Arhgap32)
1389167_at	Mapkap1	Rattus norvegicus	MAPK associated protein 1(Mapkap1)
1391739_at	Rundc1	Rattus norvegicus	RUN domain containing 1(Rundc1)
1387827_x_at	H2bc9	Rattus norvegicus	H2B clustered histone 9(H2bc9)
1376648_at	Mycn	Rattus norvegicus	MYCN proto-oncogene, bHLH transcription factor(Mycn)
1376113_at	Zswim1	Rattus norvegicus	zinc finger, SWIM-type containing 1(Zswim1)
1382891_at	Usp27x	Rattus norvegicus	ubiquitin specific peptidase 27, X-linked(Usp27x)
1377008_at	RGD1566401	Rattus norvegicus	similar to GTL2, imprinted maternally expressed untranslated(RGD1566401)
1394342_at	Sbno1	Rattus norvegicus	strawberry notch homolog 1(Sbno1)
1399109_at	Nhlrc2	Rattus norvegicus	NHL repeat containing 2(Nhlrc2)
1371407_at	Nckap1	Rattus norvegicus	NCK-associated protein 1(Nckap1)
1371816_at	Zcchc3	Rattus norvegicus	zinc finger CCHC-type containing 3(Zcchc3)
1368159_at	Abcb6	Rattus norvegicus	ATP binding cassette subfamily B member 6(Abcb6)
1373511_at	Rnf214	Rattus norvegicus	ring finger protein 214(Rnf214)
1372160_at	Blcap	Rattus norvegicus	BLCAP, apoptosis inducing factor(Blcap)
1386823_at	Irx5	Rattus norvegicus	iroquois homeobox 5(Irx5)
1383389_at	Zer1	Rattus norvegicus	zyg-11 related, cell cycle regulator(Zer1)
1385493_at	Thoc2	Rattus norvegicus	THO complex 2(Thoc2)
1390419_a_at	Tusc3	Rattus norvegicus	tumor suppressor candidate 3(Tusc3)
1367627_at	Gatm	Rattus norvegicus	glycine amidinotransferase(Gatm)
1399059_at	Ezh1	Rattus norvegicus	enhancer of zeste 1 polycomb repressive complex 2 subunit(Ezh1)
1389552_at	Gcc2	Rattus norvegicus	GRIP and coiled-coil domain containing 2(Gcc2)
1397808_at	Ctsc	Rattus norvegicus	cathepsin C(Ctsc)
1378996_at	Zfp282	Rattus norvegicus	zinc finger protein 282(Zfp282)
1377974_at	Itgb8	Rattus norvegicus	integrin subunit beta 8(Itgb8)
1377708_at	Pum3	Rattus norvegicus	pumilio RNA-binding family member 3(Pum3)
1369616_at	Fgf22	Rattus norvegicus	fibroblast growth factor 22(Fgf22)
1393294_at	Cpeb4	Rattus norvegicus	cytoplasmic polyadenylation element binding protein 4(Cpeb4)
1370068_at	Pla2g5	Rattus norvegicus	phospholipase A2, group V(Pla2g5)
1387343_at	Cebpd	Rattus norvegicus	CCAAT/enhancer binding protein delta(Cebpd)
1368392_at	Slc7a1	Rattus norvegicus	solute carrier family 7 member 1(Slc7a1)
1375997_at	Dglucy	Rattus norvegicus	D-glutamate cyclase(Dglucy)
1368953_at	Uggt1	Rattus norvegicus	UDP-glucose glycoprotein glucosyltransferase 1(Uggt1)
1379812_at	Nnmt	Rattus norvegicus	nicotinamide N-methyltransferase(Nnmt)
1368859_at	Ppm1a	Rattus norvegicus	protein phosphatase, Mg2+/Mn2+ dependent, 1A(Ppm1a)
1384311_at	Prdm5	Rattus norvegicus	PR/SET domain 5(Prdm5)
1368033_at	Nolc1	Rattus norvegicus	nucleolar and coiled-body phosphoprotein 1(Nolc1)
1374709_at	Hlf	Rattus norvegicus	HLF transcription factor, PAR bZIP family member(Hlf)
1371184_x_at	Tpm3	Rattus norvegicus	tropomyosin 3(Tpm3)
1388660_at	Mcts1	Rattus norvegicus	MCTS1, re-initiation and release factor(Mcts1)
1390321_at	Mms22l	Rattus norvegicus	MMS22-like, DNA repair protein(Mms22l)
1367549_a_at	Ap3d1	Rattus norvegicus	adaptor related protein complex 3 subunit delta 1(Ap3d1)
1374495_at	Lrba	Rattus norvegicus	LPS responsive beige-like anchor protein(Lrba)
1387219_at	Adm	Rattus norvegicus	adrenomedullin(Adm)
1369968_at	Ptn	Rattus norvegicus	pleiotrophin(Ptn)
1371308_at	Rps4x	Rattus norvegicus	ribosomal protein S4, X-linked(Rps4x)
1378296_at	Ncaph	Rattus norvegicus	non-SMC condensin I complex, subunit H(Ncaph)
1393164_at	Mrps27	Rattus norvegicus	mitochondrial ribosomal protein S27(Mrps27)
1381340_at	Rsph10b	Rattus norvegicus	radial spoke head 10 homolog B(Rsph10b)
1369956_at	Ifngr1	Rattus norvegicus	interferon gamma receptor 1(Ifngr1)
1374929_at	Ccdc126	Rattus norvegicus	coiled-coil domain containing 126(Ccdc126)
1368504_at	Lamp1	Rattus norvegicus	lysosomal-associated membrane protein 1(Lamp1)
1382826_at	Zfp385a	Rattus norvegicus	zinc finger protein 385A(Zfp385a)
1372463_at	Fcho2	Rattus norvegicus	FCH and mu domain containing endocytic adaptor 2(Fcho2)
1388808_at	Polr2a	Rattus norvegicus	RNA polymerase II subunit A(Polr2a)
1372520_at	Mcl1	Rattus norvegicus	MCL1 apoptosis regulator, BCL2 family member(Mcl1)
1389629_at	Prpf6	Rattus norvegicus	pre-mRNA processing factor 6(Prpf6)
1388018_at	Sele	Rattus norvegicus	selectin E(Sele)
1368928_at	Trim3	Rattus norvegicus	tripartite motif-containing 3(Trim3)
1388591_at	Dclre1b	Rattus norvegicus	DNA cross-link repair 1B(Dclre1b)
1399166_a_at	Bcl7b	Rattus norvegicus	BAF chromatin remodeling complex subunit BCL7B(Bcl7b)
1387869_s_at	Rabggta	Rattus norvegicus	Rab geranylgeranyltransferase subunit alpha(Rabggta)
1391761_at	Chit1	Rattus norvegicus	chitinase 1(Chit1)
1385816_at	Fam72a	Rattus norvegicus	family with sequence similarity 72, member A(Fam72a)
1398062_at	Smap2	Rattus norvegicus	small ArfGAP2(Smap2)
1373535_at	Enah	Rattus norvegicus	ENAH, actin regulator(Enah)
1384195_at	Tmem45a	Rattus norvegicus	transmembrane protein 45A(Tmem45a)
1375716_at	Ifngr2	Rattus norvegicus	interferon gamma receptor 2(Ifngr2)
1374127_at	Zfp18	Rattus norvegicus	zinc finger protein 18(Zfp18)
1370041_at	Stmn2	Rattus norvegicus	stathmin 2(Stmn2)
1371264_at	Hbe2	Rattus norvegicus	hemoglobin, epsilon 2(Hbe2)
1386971_at	Ppp1r10	Rattus norvegicus	protein phosphatase 1, regulatory subunit 10(Ppp1r10)
1371493_at	Ap2a2	Rattus norvegicus	adaptor related protein complex 2 subunit alpha 2(Ap2a2)
1381958_at	Topbp1	Rattus norvegicus	DNA topoisomerase II binding protein 1(Topbp1)
1370282_at	Csrp2	Rattus norvegicus	cysteine and glycine-rich protein 2(Csrp2)
1375970_at	Prkaa1	Rattus norvegicus	protein kinase AMP-activated catalytic subunit alpha 1(Prkaa1)
1370970_at	Kcnj14	Rattus norvegicus	potassium inwardly-rectifying channel, subfamily J, member 14(Kcnj14)
1382220_at	Igf2bp2	Rattus norvegicus	insulin-like growth factor 2 mRNA binding protein 2(Igf2bp2)
1391405_at	Thsd7a	Rattus norvegicus	thrombospondin type 1 domain containing 7A(Thsd7a)
1387138_at	Tac3	Rattus norvegicus	tachykinin precursor 3(Tac3)
1391073_at	LOC102546843	Rattus norvegicus	uncharacterized LOC102546843(LOC102546843)
1368470_at	Ggh	Rattus norvegicus	gamma-glutamyl hydrolase(Ggh)
1377785_at	Dhx40	Rattus norvegicus	DEAH-box helicase 40(Dhx40)
1383578_at	Rad51	Rattus norvegicus	RAD51 recombinase(Rad51)
1367946_at	Pdlim1	Rattus norvegicus	PDZ and LIM domain 1(Pdlim1)
1371074_a_at	Mcm6	Rattus norvegicus	minichromosome maintenance complex component 6(Mcm6)
1391829_at	Fsd1l	Rattus norvegicus	fibronectin type III and SPRY domain containing 1-like(Fsd1l)
1368838_at	Tpm4	Rattus norvegicus	tropomyosin 4(Tpm4)
1389307_at	Aplp1	Rattus norvegicus	amyloid beta precursor like protein 1(Aplp1)
1367499_at	Slc35c1	Rattus norvegicus	solute carrier family 35 member C1(Slc35c1)
1394456_at	Thrb	Rattus norvegicus	thyroid hormone receptor beta(Thrb)
1374840_at	Ppih	Rattus norvegicus	peptidylprolyl isomerase H(Ppih)
1379795_at	Trappc13	Rattus norvegicus	trafficking protein particle complex subunit 13(Trappc13)
1367636_at	Igf2r	Rattus norvegicus	insulin-like growth factor 2 receptor(Igf2r)
1369404_a_at	Nrxn1	Rattus norvegicus	neurexin 1(Nrxn1)
1373996_at	Natd1	Rattus norvegicus	N-acetyltransferase domain containing 1(Natd1)
1383684_at	Asf1b	Rattus norvegicus	anti-silencing function 1B histone chaperone(Asf1b)
1367983_at	Fen1	Rattus norvegicus	flap structure-specific endonuclease 1(Fen1)
1378535_at	Phf7	Rattus norvegicus	PHD finger protein 7(Phf7)
1374058_at	Tmem9b	Rattus norvegicus	TMEM9 domain family, member B(Tmem9b)
1388202_at	RT1-EC2	Rattus norvegicus	RT1 class Ib, locus EC2(RT1-EC2)
1381029_at	RT1-T24-4	Rattus norvegicus	RT1 class I, locus T24, gene 4(RT1-T24-4)
1368151_at	Matr3-ps2	Rattus norvegicus	matrin 3, pseudogene 2(Matr3-ps2)
1379623_at	Fra10ac1	Rattus norvegicus	FRA10A associated CGG repeat 1(Fra10ac1)
1381017_at	Tmem167a	Rattus norvegicus	transmembrane protein 167A(Tmem167a)
1389858_at	Tk1	Rattus norvegicus	thymidine kinase 1(Tk1)
1376903_at	Elfn2	Rattus norvegicus	extracellular leucine-rich repeat and fibronectin type III domain containing 2(Elfn2)
1384401_at	Zfp869	Rattus norvegicus	zinc finger protein 869(Zfp869)
1382080_at	Zc3h13	Rattus norvegicus	zinc finger CCCH type containing 13(Zc3h13)
1387814_at	Cav3	Rattus norvegicus	caveolin 3(Cav3)
1387126_at	Atp2c1	Rattus norvegicus	ATPase secretory pathway Ca2+ transporting 1(Atp2c1)
1392170_at	Rwdd3	Rattus norvegicus	RWD domain containing 3(Rwdd3)
1389311_at	Ppm1a	Rattus norvegicus	protein phosphatase, Mg2+/Mn2+ dependent, 1A(Ppm1a)
1383398_at	Itga8	Rattus norvegicus	integrin subunit alpha 8(Itga8)
1380459_at	Nacc2	Rattus norvegicus	NACC family member 2(Nacc2)
1376481_at	Adamts9	Rattus norvegicus	ADAM metallopeptidase with thrombospondin type 1 motif, 9(Adamts9)
1397653_at	Ccnb1	Rattus norvegicus	cyclin B1(Ccnb1)
1383696_at	Hacd1	Rattus norvegicus	3-hydroxyacyl-CoA dehydratase 1(Hacd1)
1389642_at	Tbc1d13	Rattus norvegicus	TBC1 domain family, member 13(Tbc1d13)
1382920_at	Lrrc8a	Rattus norvegicus	leucine rich repeat containing 8 VRAC subunit A(Lrrc8a)
1370416_at	Mxd3	Rattus norvegicus	Max dimerization protein 3(Mxd3)
1379287_at	Cyld	Rattus norvegicus	CYLD lysine 63 deubiquitinase(Cyld)
1398508_at	Irf2bpl	Rattus norvegicus	interferon regulatory factor 2 binding protein-like(Irf2bpl)
1387538_at	Acaca	Rattus norvegicus	acetyl-CoA carboxylase alpha(Acaca)
1372532_at	Pitpnm2	Rattus norvegicus	phosphatidylinositol transfer protein, membrane-associated 2(Pitpnm2)
1367922_at	Adam17	Rattus norvegicus	ADAM metallopeptidase domain 17(Adam17)
1373191_at	Mroh1	Rattus norvegicus	maestro heat-like repeat family member 1(Mroh1)
1385865_at	Poc1a	Rattus norvegicus	POC1 centriolar protein A(Poc1a)
1385760_at	Zbtb42	Rattus norvegicus	zinc finger and BTB domain containing 42(Zbtb42)
1368069_at	Sharpin	Rattus norvegicus	SHANK-associated RH domain interactor(Sharpin)
1398437_at	Drosha	Rattus norvegicus	drosha ribonuclease III(Drosha)
1370294_a_at	Cdc20	Rattus norvegicus	cell division cycle 20(Cdc20)
1369944_at	LOC103689966	Rattus norvegicus	MARCKS-related protein-like(LOC103689966)
1388108_at	Elovl6	Rattus norvegicus	ELOVL fatty acid elongase 6(Elovl6)
1395472_at	Lrrc17	Rattus norvegicus	leucine rich repeat containing 17(Lrrc17)
1377277_at	LOC103691054	Rattus norvegicus	uncharacterized LOC103691054(LOC103691054)
1383713_at	Mkrn2os	Rattus norvegicus	MKRN2 opposite strand(Mkrn2os)
1369370_s_at	Trpv4	Rattus norvegicus	transient receptor potential cation channel, subfamily V, member 4(Trpv4)
1384924_at	Prnd	Rattus norvegicus	prion like protein doppel(Prnd)
1398356_at	Nudt21	Rattus norvegicus	nudix hydrolase 21(Nudt21)
1398602_at	Mad2l1	Rattus norvegicus	mitotic arrest deficient 2 like 1(Mad2l1)
1377655_at	Fgf12	Rattus norvegicus	fibroblast growth factor 12(Fgf12)
1394744_at	Eef1g	Rattus norvegicus	eukaryotic translation elongation factor 1 gamma(Eef1g)
1386057_at	Sirpa	Rattus norvegicus	signal-regulatory protein alpha(Sirpa)
1369885_at	Porf1	Rattus norvegicus	Putative preoptic regulatory factor 1(Porf1)
1374446_at	Tiparp	Rattus norvegicus	TCDD-inducible poly(ADP-ribose) polymerase(Tiparp)
1395336_at	Spats2l	Rattus norvegicus	spermatogenesis associated, serine-rich 2-like(Spats2l)
1372402_at	Nans	Rattus norvegicus	N-acetylneuraminate synthase(Nans)
1373665_at	Ctc1	Rattus norvegicus	CST telomere replication complex component 1(Ctc1)
1372213_at	Depp1	Rattus norvegicus	DEPP1, autophagy regulator(Depp1)
1387530_a_at	Fosl2	Rattus norvegicus	FOS like 2, AP-1 transcription factor subunit(Fosl2)
1395513_at	Edc3	Rattus norvegicus	enhancer of mRNA decapping 3(Edc3)
1377832_at	Plk4	Rattus norvegicus	polo-like kinase 4(Plk4)
1368634_at	Kcnh3	Rattus norvegicus	potassium voltage-gated channel subfamily H member 3(Kcnh3)
1370387_at	Cyp3a9	Rattus norvegicus	cytochrome P450, family 3, subfamily a, polypeptide 9(Cyp3a9)
1382268_at	Akap13	Rattus norvegicus	A-kinase anchoring protein 13(Akap13)
1370822_at	RT1-Ba	Rattus norvegicus	RT1 class II, locus Ba(RT1-Ba)
1384701_at	Atad5	Rattus norvegicus	ATPase family, AAA domain containing 5(Atad5)
1385465_at	Siglec5	Rattus norvegicus	sialic acid binding Ig-like lectin 5(Siglec5)
1368811_at	Lmnb1	Rattus norvegicus	lamin B1(Lmnb1)
1386922_at	Car2	Rattus norvegicus	carbonic anhydrase 2(Car2)
1378259_at	Tardbp	Rattus norvegicus	TAR DNA binding protein(Tardbp)
1383928_a_at	Oxld1	Rattus norvegicus	oxidoreductase-like domain containing 1(Oxld1)
1377667_at	Rtf1	Rattus norvegicus	Rtf1, Paf1/RNA polymerase II complex component, homolog (S. cerevisiae)(Rtf1)
1389500_at	Rhou	Rattus norvegicus	ras homolog family member U(Rhou)
1398321_a_at	Col12a1	Rattus norvegicus	collagen type XII alpha 1 chain(Col12a1)
1376267_at	Slc16a6	Rattus norvegicus	solute carrier family 16, member 6(Slc16a6)
1387067_at	Lenep	Rattus norvegicus	lens epithelial protein(Lenep)
1392911_at	Bod1l1	Rattus norvegicus	biorientation of chromosomes in cell division 1-like 1(Bod1l1)
1388713_at	Thtpa	Rattus norvegicus	thiamine triphosphatase(Thtpa)
1382622_at	Cst7	Rattus norvegicus	cystatin F(Cst7)
1389966_at	Col6a3	Rattus norvegicus	collagen type VI alpha 3 chain(Col6a3)
1379476_at	Nup35	Rattus norvegicus	nucleoporin 35(Nup35)
1384912_at	Plxnb1	Rattus norvegicus	plexin B1(Plxnb1)
1379046_at	Unc119b	Rattus norvegicus	unc-119 lipid binding chaperone B(Unc119b)
1384524_at	Tmprss11a	Rattus norvegicus	transmembrane serine protease 11A(Tmprss11a)
1379434_at	Fgd1	Rattus norvegicus	FYVE, RhoGEF and PH domain containing 1(Fgd1)
1381069_at	Kmt2a	Rattus norvegicus	lysine methyltransferase 2A(Kmt2a)
1391736_at	Lmbr1l	Rattus norvegicus	limb development membrane protein 1-like(Lmbr1l)
1397557_at	Gtf2h1	Rattus norvegicus	general transcription factor IIH subunit 1(Gtf2h1)
1367624_at	Atf4	Rattus norvegicus	activating transcription factor 4(Atf4)
1395267_at	St3gal1	Rattus norvegicus	ST3 beta-galactoside alpha-2,3-sialyltransferase 1(St3gal1)
1383873_at	Rspo3	Rattus norvegicus	R-spondin 3(Rspo3)
1395754_at	Frem2	Rattus norvegicus	FRAS1 related extracellular matrix 2(Frem2)
1370834_at	Hs3st1	Rattus norvegicus	heparan sulfate-glucosamine 3-sulfotransferase 1(Hs3st1)
1377024_at	Spink5	Rattus norvegicus	serine peptidase inhibitor, Kazal type 5(Spink5)
1389278_at	Tspyl2	Rattus norvegicus	TSPY-like 2(Tspyl2)
1392987_at	Tada2b	Rattus norvegicus	transcriptional adaptor 2B(Tada2b)
1391535_at	Txnl1	Rattus norvegicus	thioredoxin-like 1(Txnl1)
1378842_at	Gabarapl1	Rattus norvegicus	GABA type A receptor associated protein like 1(Gabarapl1)
1390901_at	Igsf10	Rattus norvegicus	immunoglobulin superfamily, member 10(Igsf10)
1395847_at	Fam229b	Rattus norvegicus	family with sequence similarity 229, member B(Fam229b)
1374795_at	Trip12	Rattus norvegicus	thyroid hormone receptor interactor 12(Trip12)
1375874_at	Ginm1	Rattus norvegicus	glycoprotein integral membrane 1(Ginm1)
1368541_at	Emb	Rattus norvegicus	embigin(Emb)
1370576_at	Dync1li1	Rattus norvegicus	dynein cytoplasmic 1 light intermediate chain 1(Dync1li1)
1385912_at	Dusp15	Rattus norvegicus	dual specificity phosphatase 15(Dusp15)
1373331_at	Lrsam1	Rattus norvegicus	leucine rich repeat and sterile alpha motif containing 1(Lrsam1)
1378400_at	Pabir2	Rattus norvegicus	PABIR family member 2(Pabir2)
1369445_at	Mre11	Rattus norvegicus	MRE11 homolog, double strand break repair nuclease(Mre11)
1391201_at	Wdhd1	Rattus norvegicus	WD repeat and HMG-box DNA binding protein 1(Wdhd1)
1370552_at	Ppm1f	Rattus norvegicus	protein phosphatase, Mg2+/Mn2+ dependent, 1F(Ppm1f)
1379422_at	Alg13	Rattus norvegicus	ALG13, UDP-N-acetylglucosaminyltransferase subunit(Alg13)
1372913_at	Psme3ip1	Rattus norvegicus	proteasome activator subunit 3 interacting protein 1(Psme3ip1)
1378395_at	Zfp148	Rattus norvegicus	zinc finger protein 148(Zfp148)
1383013_at	Klf13	Rattus norvegicus	Kruppel-like factor 13(Klf13)
1378724_at	Nfkbil1	Rattus norvegicus	NFKB inhibitor like 1(Nfkbil1)
1367794_at	A2m	Rattus norvegicus	alpha-2-macroglobulin(A2m)
1387232_at	Bmp4	Rattus norvegicus	bone morphogenetic protein 4(Bmp4)
1375704_at	Atf7ip	Rattus norvegicus	activating transcription factor 7 interacting protein(Atf7ip)
1383202_at	LOC100360750	Rattus norvegicus	Sm protein F-like(LOC100360750)
1381504_at	Aspn	Rattus norvegicus	asporin(Aspn)
1383374_at	Galnt1	Rattus norvegicus	polypeptide N-acetylgalactosaminyltransferase 1(Galnt1)
1389790_at	Rnf169	Rattus norvegicus	ring finger protein 169(Rnf169)
1393127_at	Zfp358	Rattus norvegicus	zinc finger protein 358(Zfp358)
1395231_at	Cdca4	Rattus norvegicus	cell division cycle associated 4(Cdca4)
1370205_at	Slco1c1	Rattus norvegicus	solute carrier organic anion transporter family, member 1c1(Slco1c1)
1368528_at	Cd99l2	Rattus norvegicus	CD99 molecule-like 2(Cd99l2)
1384548_at	Rpl32	Rattus norvegicus	ribosomal protein L32(Rpl32)
1371832_at	Leo1	Rattus norvegicus	LEO1 homolog, Paf1/RNA polymerase II complex component(Leo1)
1375957_at	Nkain1	Rattus norvegicus	Sodium/potassium transporting ATPase interacting 1(Nkain1)
1394419_at	Arhgap11a	Rattus norvegicus	Rho GTPase activating protein 11A(Arhgap11a)
1368887_at	RGD1566401	Rattus norvegicus	similar to GTL2, imprinted maternally expressed untranslated(RGD1566401)
1377631_at	Col9a3	Rattus norvegicus	collagen type IX alpha 3 chain(Col9a3)
1389090_at	Wrnip1	Rattus norvegicus	WRN helicase interacting protein 1(Wrnip1)
1389453_at	Rdm1	Rattus norvegicus	RAD52 motif containing 1(Rdm1)
1398533_at	Cyfip2	Rattus norvegicus	cytoplasmic FMR1 interacting protein 2(Cyfip2)
1395078_at	Sema3g	Rattus norvegicus	semaphorin 3G(Sema3g)
1392211_at	Sec24b	Rattus norvegicus	SEC24 homolog B, COPII coat complex component(Sec24b)
1393569_at	Rbm18	Rattus norvegicus	RNA binding motif protein 18(Rbm18)
1378829_at	Spata5l1	Rattus norvegicus	spermatogenesis associated 5-like 1(Spata5l1)
1375363_at	Asxl2	Rattus norvegicus	ASXL transcriptional regulator 2(Asxl2)
1371215_at	Fut2	Rattus norvegicus	fucosyltransferase 2(Fut2)
1376026_at	Donson	Rattus norvegicus	DNA replication fork stabilization factor DONSON(Donson)
1389359_at	Smc4	Rattus norvegicus	structural maintenance of chromosomes 4(Smc4)
1376886_at	Zfp354c	Rattus norvegicus	zinc finger protein 354C(Zfp354c)
1389506_x_at	Cdc20	Rattus norvegicus	cell division cycle 20(Cdc20)
1375004_at	Gsg1l	Rattus norvegicus	GSG1-like(Gsg1l)
1389200_at	Bysl	Rattus norvegicus	bystin-like(Bysl)
1392978_at	Slc25a28	Rattus norvegicus	solute carrier family 25 member 28(Slc25a28)
1370344_at	Hspa4	Rattus norvegicus	heat shock protein family A (Hsp70) member 4(Hspa4)
1394918_at	Taco1	Rattus norvegicus	translational activator of cytochrome c oxidase I(Taco1)
1389326_at	Rfc3	Rattus norvegicus	replication factor C subunit 3(Rfc3)
1388436_at	Snrpa	Rattus norvegicus	small nuclear ribonucleoprotein polypeptide A(Snrpa)
1389647_at	Snx13	Rattus norvegicus	sorting nexin 13(Snx13)
1373095_at	Arel1	Rattus norvegicus	apoptosis resistant E3 ubiquitin protein ligase 1(Arel1)
1376441_at	Pcnx4	Rattus norvegicus	pecanex 4(Pcnx4)
1381002_at	Asb1	Rattus norvegicus	ankyrin repeat and SOCS box-containing 1(Asb1)
1369836_at	Ifit1	Rattus norvegicus	interferon-induced protein with tetratricopeptide repeats 1(Ifit1)
1398353_at	Ppa1	Rattus norvegicus	inorganic pyrophosphatase 1(Ppa1)
1393707_at	Bcl2l2	Rattus norvegicus	Bcl2-like 2(Bcl2l2)
1382213_at	Dpp8	Rattus norvegicus	dipeptidylpeptidase 8(Dpp8)
1398720_at	Kel	Rattus norvegicus	Kell metallo-endopeptidase (Kell blood group)(Kel)
1396069_at	Kdm6a	Rattus norvegicus	lysine demethylase 6A(Kdm6a)
1372572_at	St6galnac6	Rattus norvegicus	ST6 N-acetylgalactosaminide alpha-2,6-sialyltransferase 6(St6galnac6)
1398365_at	Tppp3	Rattus norvegicus	tubulin polymerization-promoting protein family member 3(Tppp3)
1376373_at	Btn3a2	Rattus norvegicus	butyrophilin, subfamily 3, member A2(Btn3a2)
1393158_at	Cenpq	Rattus norvegicus	centromere protein Q(Cenpq)
1393341_at	Avl9	Rattus norvegicus	AVL9 cell migration associated(Avl9)
1386026_at	Tet1	Rattus norvegicus	tet methylcytosine dioxygenase 1(Tet1)
1378668_at	Smim15	Rattus norvegicus	small integral membrane protein 15(Smim15)
1398439_a_at	Orc6	Rattus norvegicus	origin recognition complex, subunit 6(Orc6)
1368466_a_at	Odf2	Rattus norvegicus	outer dense fiber of sperm tails 2(Odf2)
1372193_at	Impact	Rattus norvegicus	impact RWD domain protein(Impact)
1386943_at	Pllp	Rattus norvegicus	plasmolipin(Pllp)
1369494_a_at	Ghrhr	Rattus norvegicus	growth hormone releasing hormone receptor(Ghrhr)
1388322_at	Eif4g1	Rattus norvegicus	eukaryotic translation initiation factor 4 gamma, 1(Eif4g1)
1368993_at	Tenm2	Rattus norvegicus	teneurin transmembrane protein 2(Tenm2)
1374855_at	Per1	Rattus norvegicus	period circadian regulator 1(Per1)
1369000_at	Ntrk1	Rattus norvegicus	neurotrophic receptor tyrosine kinase 1(Ntrk1)
1386277_at	Uba7	Rattus norvegicus	ubiquitin-like modifier activating enzyme 7(Uba7)
1372584_at	Cnrip1	Rattus norvegicus	cannabinoid receptor interacting protein 1(Cnrip1)
1392840_at	Zfp536	Rattus norvegicus	zinc finger protein 536(Zfp536)
1387201_at	Rnf138	Rattus norvegicus	ring finger protein 138(Rnf138)
1372343_at	Exosc8	Rattus norvegicus	exosome component 8(Exosc8)
1374169_at	Cdip1	Rattus norvegicus	cell death-inducing p53 target 1(Cdip1)
1376900_at	Aptx	Rattus norvegicus	aprataxin(Aptx)
1370137_at	Agps	Rattus norvegicus	alkylglycerone phosphate synthase(Agps)
1395454_at	Ostm1	Rattus norvegicus	osteoclastogenesis associated transmembrane protein 1(Ostm1)
1369299_at	Ptafr	Rattus norvegicus	platelet-activating factor receptor(Ptafr)
1389545_at	Tbl1xr1	Rattus norvegicus	TBL1X receptor 1(Tbl1xr1)
1391665_at	Fgf7	Rattus norvegicus	fibroblast growth factor 7(Fgf7)
1375011_at	Ptch1	Rattus norvegicus	patched 1(Ptch1)
1373530_at	Ccne1	Rattus norvegicus	cyclin E1(Ccne1)
1375356_at	Misp3	Rattus norvegicus	MISP family member 3(Misp3)
1373838_at	Fut4	Rattus norvegicus	fucosyltransferase 4(Fut4)
1367759_at	H1f0	Rattus norvegicus	H1.0 linker histone(H1f0)
1393146_at	Mtmr9	Rattus norvegicus	myotubularin related protein 9(Mtmr9)
1367516_at	Dtnbp1	Rattus norvegicus	dystrobrevin binding protein 1(Dtnbp1)
1389978_at	Smarcc2	Rattus norvegicus	SWI/SNF related, matrix associated, actin dependent regulator of chromatin, subfamily c, member 2(Smarcc2)
1382464_at	RGD1309779	Rattus norvegicus	similar to ENSANGP00000021391(RGD1309779)
1396207_at	Rdx	Rattus norvegicus	radixin(Rdx)
1371819_at	Hdac5	Rattus norvegicus	histone deacetylase 5(Hdac5)
1380168_at	Etv4	Rattus norvegicus	ETS variant transcription factor 4(Etv4)
1371900_at	Celf1	Rattus norvegicus	CUGBP, Elav-like family member 1(Celf1)
1373185_at	Ssr2	Rattus norvegicus	signal sequence receptor subunit 2(Ssr2)
1379935_at	Ccl7	Rattus norvegicus	C-C motif chemokine ligand 7(Ccl7)
1396082_at	Kbtbd3	Rattus norvegicus	kelch repeat and BTB domain containing 3(Kbtbd3)
1383502_at	Topbp1	Rattus norvegicus	DNA topoisomerase II binding protein 1(Topbp1)
1372916_at	Mrps27	Rattus norvegicus	mitochondrial ribosomal protein S27(Mrps27)
1373197_at	Znfx1	Rattus norvegicus	zinc finger, NFX1-type containing 1(Znfx1)
1390738_at	Bst2	Rattus norvegicus	bone marrow stromal cell antigen 2(Bst2)
1392876_at	Rab11fip1	Rattus norvegicus	RAB11 family interacting protein 1(Rab11fip1)
1385423_at	Immt	Rattus norvegicus	inner membrane mitochondrial protein(Immt)
1372729_at	Procr	Rattus norvegicus	protein C receptor(Procr)
1368295_at	Slco2b1	Rattus norvegicus	solute carrier organic anion transporter family, member 2b1(Slco2b1)
1393236_at	Riok3	Rattus norvegicus	RIO kinase 3(Riok3)
1389428_at	Tsn	Rattus norvegicus	translin(Tsn)
1367893_a_at	Clcc1	Rattus norvegicus	chloride channel CLIC-like 1(Clcc1)
1384509_s_at	Pcdh17	Rattus norvegicus	protocadherin 17(Pcdh17)
1390199_at	Clock	Rattus norvegicus	clock circadian regulator(Clock)
1390505_a_at	Lrfn4	Rattus norvegicus	leucine rich repeat and fibronectin type III domain containing 4(Lrfn4)
1372559_at	Sapcd1	Rattus norvegicus	suppressor APC domain containing 1(Sapcd1)
1372433_at	Ngdn	Rattus norvegicus	neuroguidin(Ngdn)
1384188_at	Crebrf	Rattus norvegicus	CREB3 regulatory factor(Crebrf)
1380261_at	Erich2	Rattus norvegicus	glutamate-rich 2(Erich2)
1376453_at	LOC102555451	Rattus norvegicus	uncharacterized LOC102555451(LOC102555451)
1395775_at	Hs3st1	Rattus norvegicus	heparan sulfate-glucosamine 3-sulfotransferase 1(Hs3st1)
1382960_at	Mmp16	Rattus norvegicus	matrix metallopeptidase 16(Mmp16)
1373223_at	Fam171b	Rattus norvegicus	family with sequence similarity 171, member B(Fam171b)
1382111_at	Glod5	Rattus norvegicus	glyoxalase domain containing 5(Glod5)
1387935_at	Il3ra	Rattus norvegicus	interleukin 3 receptor subunit alpha(Il3ra)
1371603_at	Prr3	Rattus norvegicus	proline rich 3(Prr3)
1394093_at	Smarca5	Rattus norvegicus	SWI/SNF related, matrix associated, actin dependent regulator of chromatin, subfamily a, member 5(Smarca5)
1389521_at	Ivns1abp	Rattus norvegicus	influenza virus NS1A binding protein(Ivns1abp)
1394292_at	Mrpl37	Rattus norvegicus	mitochondrial ribosomal protein L37(Mrpl37)
1382984_at	Tor1b	Rattus norvegicus	torsin family 1, member B(Tor1b)
1375531_at	Lrig3	Rattus norvegicus	leucine-rich repeats and immunoglobulin-like domains 3(Lrig3)
1379217_at	Acvr1	Rattus norvegicus	activin A receptor type 1(Acvr1)
1367463_at	Phb2	Rattus norvegicus	prohibitin 2(Phb2)
1374641_at	Lmtk2	Rattus norvegicus	lemur tyrosine kinase 2(Lmtk2)
1392752_at	LOC100362980	Rattus norvegicus	CG3918-like(LOC100362980)
1388972_at	Rtn4r	Rattus norvegicus	reticulon 4 receptor(Rtn4r)
1374578_at	Rab8b	Rattus norvegicus	RAB8B, member RAS oncogene family(Rab8b)
1391346_at	Tcf25	Rattus norvegicus	transcription factor 25(Tcf25)
1373367_at	Bpnt2	Rattus norvegicus	3'(2'), 5'-bisphosphate nucleotidase 2(Bpnt2)
1391111_at	Zfp939	Rattus norvegicus	zinc finger protein 939(Zfp939)
1370410_at	Igsf1	Rattus norvegicus	immunoglobulin superfamily, member 1(Igsf1)
1389375_at	Upf2	Rattus norvegicus	UPF2, regulator of nonsense mediated mRNA decay(Upf2)
1376627_at	C1galt1	Rattus norvegicus	core 1 synthase, glycoprotein-N-acetylgalactosamine 3-beta-galactosyltransferase, 1(C1galt1)
1373722_at	Kif20a	Rattus norvegicus	kinesin family member 20A(Kif20a)
1391936_a_at	Vdr	Rattus norvegicus	vitamin D receptor(Vdr)
1372511_at	Dazap2	Rattus norvegicus	DAZ associated protein 2(Dazap2)
1389822_at	Stard7	Rattus norvegicus	StAR-related lipid transfer domain containing 7(Stard7)
1377878_at	Fgfbp3	Rattus norvegicus	fibroblast growth factor binding protein 3(Fgfbp3)
1382440_at	Daglb	Rattus norvegicus	diacylglycerol lipase, beta(Daglb)
1394738_at	Ago3	Rattus norvegicus	argonaute RISC catalytic component 3(Ago3)
1389100_at	Epm2aip1	Rattus norvegicus	EPM2A interacting protein 1(Epm2aip1)
1390123_at	Tmem45b	Rattus norvegicus	transmembrane protein 45b(Tmem45b)
1389261_at	Dhrs13	Rattus norvegicus	dehydrogenase/reductase 13(Dhrs13)
1382646_at	Prpf4b	Rattus norvegicus	pre-mRNA processing factor 4B(Prpf4b)
1379693_at	Robo2	Rattus norvegicus	roundabout guidance receptor 2(Robo2)
1387566_at	Pla2g4a	Rattus norvegicus	phospholipase A2 group IVA(Pla2g4a)
1373000_at	Srpx2	Rattus norvegicus	sushi-repeat-containing protein, X-linked 2(Srpx2)
1369146_a_at	Ahr	Rattus norvegicus	aryl hydrocarbon receptor(Ahr)
1378379_at	Cox11	Rattus norvegicus	cytochrome c oxidase copper chaperone COX11(Cox11)
1377717_at	Ppp4r3a	Rattus norvegicus	protein phosphatase 4, regulatory subunit 3A(Ppp4r3a)
1368599_at	Slc9a2	Rattus norvegicus	solute carrier family 9 member A2(Slc9a2)
1372231_at	Tgfbrap1	Rattus norvegicus	transforming growth factor, beta receptor associated protein 1(Tgfbrap1)
1395646_at	Letmd1	Rattus norvegicus	LETM1 domain containing 1(Letmd1)
1387262_at	Ssb	Rattus norvegicus	small RNA binding exonuclease protection factor La(Ssb)
1370381_at	Pnrc1	Rattus norvegicus	proline-rich nuclear receptor coactivator 1(Pnrc1)
1372838_at	Luc7l	Rattus norvegicus	LUC7-like(Luc7l)
1367567_at	Rpl6	Rattus norvegicus	ribosomal protein L6(Rpl6)
1368778_at	Slc6a6	Rattus norvegicus	solute carrier family 6 member 6(Slc6a6)
1376730_at	Pfdn2	Rattus norvegicus	prefoldin subunit 2(Pfdn2)
1374079_at	Dcun1d4	Rattus norvegicus	defective in cullin neddylation 1 domain containing 4(Dcun1d4)
1374486_at	Arhgef11	Rattus norvegicus	Rho guanine nucleotide exchange factor 11(Arhgef11)
1390507_at	Isg20	Rattus norvegicus	interferon stimulated exonuclease gene 20(Isg20)
1385586_at	Mymk	Rattus norvegicus	myomaker, myoblast fusion factor(Mymk)
1382721_at	Ggnbp2	Rattus norvegicus	gametogenetin binding protein 2(Ggnbp2)
1378275_at	Upf3a	Rattus norvegicus	UPF3A, regulator of nonsense mediated mRNA decay(Upf3a)
1383485_at	Mdm2	Rattus norvegicus	MDM2 proto-oncogene(Mdm2)
1380314_at	RGD1563072	Rattus norvegicus	similar to hypothetical protein FLJ38984(RGD1563072)
1384952_at	Nrk	Rattus norvegicus	Nik related kinase(Nrk)
1370777_at	LOC100361866	Rattus norvegicus	eosinophil cationic protein-like(LOC100361866)
1395519_at	Mturn	Rattus norvegicus	maturin, neural progenitor differentiation regulator homolog(Mturn)
1369390_a_at	Dpp6	Rattus norvegicus	dipeptidyl peptidase like 6(Dpp6)
1386574_at	RGD735065	Rattus norvegicus	similar to GI:13385412-like protein splice form I(RGD735065)
1375981_a_at	Suv39h1	Rattus norvegicus	SUV39H1 histone lysine methyltransferase(Suv39h1)
1374359_at	Ccne2	Rattus norvegicus	cyclin E2(Ccne2)
1372128_at	Mrps12	Rattus norvegicus	mitochondrial ribosomal protein S12(Mrps12)
1374229_at	Sppl2b	Rattus norvegicus	signal peptide peptidase-like 2B(Sppl2b)
1372088_at	Ppfibp1	Rattus norvegicus	PPFIA binding protein 1(Ppfibp1)
1374892_at	Sat2	Rattus norvegicus	spermidine/spermine N1-acetyltransferase family member 2(Sat2)
1377367_at	Kazald1	Rattus norvegicus	Kazal-type serine peptidase inhibitor domain 1(Kazald1)
1375753_at	Tars2	Rattus norvegicus	threonyl-tRNA synthetase 2, mitochondrial(Tars2)
1371209_at	RT1-CE5	Rattus norvegicus	RT1 class I, locus CE5(RT1-CE5)
1393492_at	Pcgf5	Rattus norvegicus	polycomb group ring finger 5(Pcgf5)
1371872_at	Nap1l1	Rattus norvegicus	nucleosome assembly protein 1-like 1(Nap1l1)
1398991_at	Dcaf8	Rattus norvegicus	DDB1 and CUL4 associated factor 8(Dcaf8)
1377802_at	Kat6b	Rattus norvegicus	lysine acetyltransferase 6B(Kat6b)
1393508_at	Nox4	Rattus norvegicus	NADPH oxidase 4(Nox4)
1374616_at	Pdgfrl	Rattus norvegicus	platelet-derived growth factor receptor-like(Pdgfrl)
1379448_at	Ttk	Rattus norvegicus	Ttk protein kinase(Ttk)
1374170_at	Tdp2	Rattus norvegicus	tyrosyl-DNA phosphodiesterase 2(Tdp2)
1382031_at	Fmo2	Rattus norvegicus	flavin containing dimethylaniline monoxygenase 2(Fmo2)
1367685_at	Rps27a	Rattus norvegicus	ribosomal protein S27a(Rps27a)
1388833_at	LOC100362333	Rattus norvegicus	DNA-directed DNA polymerase epsilon 3(LOC100362333)
1387123_at	Cyp17a1	Rattus norvegicus	cytochrome P450, family 17, subfamily a, polypeptide 1(Cyp17a1)
1393669_at	Rab1b	Rattus norvegicus	RAB1B, member RAS oncogene family(Rab1b)
1392888_at	Gpc4	Rattus norvegicus	glypican 4(Gpc4)
1371149_at	Adam18	Rattus norvegicus	ADAM metallopeptidase domain 18(Adam18)
1394889_at	Dapk2	Rattus norvegicus	death-associated protein kinase 2(Dapk2)
1372255_at	Rars1	Rattus norvegicus	arginyl-tRNA synthetase 1(Rars1)
1383741_at	Stil	Rattus norvegicus	STIL, centriolar assembly protein(Stil)
1393800_at	Armcx5	Rattus norvegicus	armadillo repeat containing, X-linked 5(Armcx5)
1371336_at	Jpt1	Rattus norvegicus	Jupiter microtubule associated homolog 1(Jpt1)
1367580_at	LOC100363537	Rattus norvegicus	ribosomal protein L10a-like(LOC100363537)
1387006_at	Sult2a6	Rattus norvegicus	sulfotransferase family 2A, dehydroepiandrosterone (DHEA)-preferring, member 6(Sult2a6)
1387249_at	Bik	Rattus norvegicus	BCL2-interacting killer(Bik)
1384940_at	Zfp518a	Rattus norvegicus	zinc finger protein 518A(Zfp518a)
1395203_at	Lpp	Rattus norvegicus	LIM domain containing preferred translocation partner in lipoma(Lpp)
1388398_at	Rps4y2	Rattus norvegicus	ribosomal protein S4, Y-linked 2(Rps4y2)
1386586_at	Pak1ip1	Rattus norvegicus	PAK1 interacting protein 1(Pak1ip1)
1367639_a_at	Rps2	Rattus norvegicus	ribosomal protein S2(Rps2)
1370596_a_at	Wipf3	Rattus norvegicus	WAS/WASL interacting protein family, member 3(Wipf3)
1372953_at	Ncald	Rattus norvegicus	neurocalcin delta(Ncald)
1398771_at	Slc3a2	Rattus norvegicus	solute carrier family 3 member 2(Slc3a2)
1381906_at	Tpd52	Rattus norvegicus	tumor protein D52(Tpd52)
1384846_at	Cfap69	Rattus norvegicus	cilia and flagella associated protein 69(Cfap69)
1385291_a_at	P3h4	Rattus norvegicus	prolyl 3-hydroxylase family member 4(P3h4)
1372116_at	Mrps2	Rattus norvegicus	mitochondrial ribosomal protein S2(Mrps2)
1369649_at	Cacna2d1	Rattus norvegicus	calcium voltage-gated channel auxiliary subunit alpha2delta 1(Cacna2d1)
1381671_at	Sucla2	Rattus norvegicus	succinate-CoA ligase ADP-forming subunit beta(Sucla2)
1382286_at	Slc12a6	Rattus norvegicus	solute carrier family 12, member 6(Slc12a6)
1377891_at	Sys1	Rattus norvegicus	Sys1 golgi trafficking protein(Sys1)
1378577_a_at	Mzf1	Rattus norvegicus	myeloid zinc finger 1(Mzf1)
1393074_at	RGD1563072	Rattus norvegicus	similar to hypothetical protein FLJ38984(RGD1563072)
1373814_at	R3hdm2	Rattus norvegicus	R3H domain containing 2(R3hdm2)
1383521_at	Kctd18	Rattus norvegicus	potassium channel tetramerization domain containing 18(Kctd18)
1375567_at	Ccdc102a	Rattus norvegicus	coiled-coil domain containing 102A(Ccdc102a)
1388739_at	Ubr7	Rattus norvegicus	ubiquitin protein ligase E3 component n-recognin 7(Ubr7)
1383334_at	Phc3	Rattus norvegicus	polyhomeotic homolog 3(Phc3)
1397341_at	Pbk	Rattus norvegicus	PDZ binding kinase(Pbk)
1374182_at	Smarcc1	Rattus norvegicus	SWI/SNF related, matrix associated, actin dependent regulator of chromatin, subfamily c, member 1(Smarcc1)
1377742_at	Pcmtd1	Rattus norvegicus	protein-L-isoaspartate (D-aspartate) O-methyltransferase domain containing 1(Pcmtd1)
1389623_at	Atf1	Rattus norvegicus	activating transcription factor 1(Atf1)
1398479_at	Ryr3	Rattus norvegicus	ryanodine receptor 3(Ryr3)
1372000_at	Net1	Rattus norvegicus	neuroepithelial cell transforming 1(Net1)
1392074_at	Cped1	Rattus norvegicus	cadherin-like and PC-esterase domain containing 1(Cped1)
1390126_at	Cenpp	Rattus norvegicus	centromere protein P(Cenpp)
1372336_at	Nucks1	Rattus norvegicus	nuclear casein kinase and cyclin-dependent kinase substrate 1(Nucks1)
1388167_at	Nfib	Rattus norvegicus	nuclear factor I/B(Nfib)
1375900_at	Tnfrsf9	Rattus norvegicus	TNF receptor superfamily member 9(Tnfrsf9)
1374437_at	Nars1	Rattus norvegicus	asparaginyl-tRNA synthetase 1(Nars1)
1372932_at	Rrp1	Rattus norvegicus	ribosomal RNA processing 1(Rrp1)
1391532_at	Rundc3a	Rattus norvegicus	RUN domain containing 3A(Rundc3a)
1383270_at	Tpgs2	Rattus norvegicus	tubulin polyglutamylase complex subunit 2(Tpgs2)
1390447_at	Stx3	Rattus norvegicus	syntaxin 3(Stx3)
1391910_at	Rftn1	Rattus norvegicus	raftlin lipid raft linker 1(Rftn1)
1389756_at	Melk	Rattus norvegicus	maternal embryonic leucine zipper kinase(Melk)
1371412_a_at	Nrep	Rattus norvegicus	neuronal regeneration related protein(Nrep)
1367787_at	Ica1	Rattus norvegicus	islet cell autoantigen 1(Ica1)
1394065_at	Ints2	Rattus norvegicus	integrator complex subunit 2(Ints2)
1378376_at	Chic2	Rattus norvegicus	cysteine-rich hydrophobic domain 2(Chic2)
1384801_at	Nipbl	Rattus norvegicus	NIPBL, cohesin loading factor(Nipbl)
1382746_s_at	Alpk1	Rattus norvegicus	alpha-kinase 1(Alpk1)
1384205_at	Ngly1	Rattus norvegicus	N-glycanase 1(Ngly1)
1382253_at	Fam118b	Rattus norvegicus	family with sequence similarity 118, member B(Fam118b)
1379335_at	Paip1	Rattus norvegicus	poly(A) binding protein interacting protein 1(Paip1)
1369876_at	Gnb3	Rattus norvegicus	G protein subunit beta 3(Gnb3)
1399077_at	Mtx1	Rattus norvegicus	Metaxin 1(Mtx1)
1368321_at	Egr1	Rattus norvegicus	early growth response 1(Egr1)
1382631_at	Ildr2	Rattus norvegicus	immunoglobulin-like domain containing receptor 2(Ildr2)
1390138_at	Ccdc8	Rattus norvegicus	coiled-coil domain containing 8(Ccdc8)
1395333_at	Pmp2	Rattus norvegicus	peripheral myelin protein 2(Pmp2)
1374449_at	Cdca3	Rattus norvegicus	cell division cycle associated 3(Cdca3)
1390998_at	Glis1	Rattus norvegicus	GLIS family zinc finger 1(Glis1)
1378238_at	Anapc1	Rattus norvegicus	anaphase promoting complex subunit 1(Anapc1)
1372944_at	Drg2	Rattus norvegicus	developmentally regulated GTP binding protein 2(Drg2)
1370843_at	Gng8	Rattus norvegicus	G protein subunit gamma 8(Gng8)
1390264_at	Ncbp3	Rattus norvegicus	nuclear cap binding subunit 3(Ncbp3)
1391005_at	Fbxl4	Rattus norvegicus	F-box and leucine-rich repeat protein 4(Fbxl4)
1391544_at	Pnpla3	Rattus norvegicus	patatin-like phospholipase domain containing 3(Pnpla3)
1372887_at	Scarf2	Rattus norvegicus	scavenger receptor class F, member 2(Scarf2)
1368402_at	Dync1li2	Rattus norvegicus	dynein, cytoplasmic 1 light intermediate chain 2(Dync1li2)
1376664_at	Slc7a6os	Rattus norvegicus	solute carrier family 7, member 6 opposite strand(Slc7a6os)
1384009_at	Narf	Rattus norvegicus	nuclear prelamin A recognition factor(Narf)
1383635_at	Ddx59	Rattus norvegicus	DEAD-box helicase 59(Ddx59)
1384493_at	Gsto2	Rattus norvegicus	glutathione S-transferase omega 2(Gsto2)
1367913_at	Cygb	Rattus norvegicus	cytoglobin(Cygb)
1387487_a_at	Calcr	Rattus norvegicus	calcitonin receptor(Calcr)
1378457_at	Thrb	Rattus norvegicus	thyroid hormone receptor beta(Thrb)
1390114_at	Mpzl1	Rattus norvegicus	myelin protein zero-like 1(Mpzl1)
1389103_at	Gins4	Rattus norvegicus	GINS complex subunit 4(Gins4)
1368375_a_at	Il15	Rattus norvegicus	interleukin 15(Il15)
1391268_at	Art5	Rattus norvegicus	ADP-ribosyltransferase 5(Art5)
1390288_at	Pskh1	Rattus norvegicus	protein serine kinase H1(Pskh1)
1373202_at	Gng3	Rattus norvegicus	G protein subunit gamma 3(Gng3)
1382058_at	Rras2	Rattus norvegicus	RAS related 2(Rras2)
1382083_at	Coch	Rattus norvegicus	cochlin(Coch)
1389975_at	Elavl4	Rattus norvegicus	ELAV like RNA binding protein 4(Elavl4)
1388911_at	Prim2	Rattus norvegicus	DNA primase subunit 2(Prim2)
1396703_at	Ccdc158	Rattus norvegicus	coiled-coil domain containing 158(Ccdc158)
1389010_at	Lta4h	Rattus norvegicus	leukotriene A4 hydrolase(Lta4h)
1388947_at	Eif5b	Rattus norvegicus	eukaryotic translation initiation factor 5B(Eif5b)
1367592_at	Tnnt2	Rattus norvegicus	troponin T2, cardiac type(Tnnt2)
1399110_at	Zbtb22	Rattus norvegicus	zinc finger and BTB domain containing 22(Zbtb22)
1385804_x_at	Wdr36	Rattus norvegicus	WD repeat domain 36(Wdr36)
1384399_at	Ankrd50	Rattus norvegicus	ankyrin repeat domain containing 50(Ankrd50)
1388192_at	Rwdd3	Rattus norvegicus	RWD domain containing 3(Rwdd3)
1375019_at	Hnrnph3	Rattus norvegicus	heterogeneous nuclear ribonucleoprotein H3(Hnrnph3)
1397674_at	Eif3c	Rattus norvegicus	eukaryotic translation initiation factor 3, subunit C(Eif3c)
1396191_at	Eif5b	Rattus norvegicus	eukaryotic translation initiation factor 5B(Eif5b)
1387241_at	Gpr88	Rattus norvegicus	G-protein coupled receptor 88(Gpr88)
1388395_at	G0s2	Rattus norvegicus	G0/G1switch 2(G0s2)
1392089_at	Hcfc2	Rattus norvegicus	host cell factor C2(Hcfc2)
1373076_at	Atf7ip	Rattus norvegicus	activating transcription factor 7 interacting protein(Atf7ip)
1384975_at	Ermp1	Rattus norvegicus	endoplasmic reticulum metallopeptidase 1(Ermp1)
1387358_at	Arl1	Rattus norvegicus	ADP-ribosylation factor like GTPase 1(Arl1)
1382618_at	Epb42	Rattus norvegicus	erythrocyte membrane protein band 4.2(Epb42)
1391187_at	Ppl	Rattus norvegicus	periplakin(Ppl)
1391301_at	LOC100364835	Rattus norvegicus	histone cluster 1, H2bd-like(LOC100364835)
1393666_at	Arhgap5	Rattus norvegicus	Rho GTPase activating protein 5(Arhgap5)
1379563_at	Irf5	Rattus norvegicus	interferon regulatory factor 5(Irf5)
1369840_at	UST4r	Rattus norvegicus	integral membrane transport protein UST4r(UST4r)
1375612_at	Hnrnpa1	Rattus norvegicus	heterogeneous nuclear ribonucleoprotein A1(Hnrnpa1)
1379485_at	Eif3a	Rattus norvegicus	eukaryotic translation initiation factor 3, subunit A(Eif3a)
1367682_at	Mdk	Rattus norvegicus	midkine(Mdk)
1380692_at	Rbl1	Rattus norvegicus	RB transcriptional corepressor like 1(Rbl1)
1368024_at	Qsox1	Rattus norvegicus	quiescin sulfhydryl oxidase 1(Qsox1)
1376376_at	Zbtb44	Rattus norvegicus	zinc finger and BTB domain containing 44(Zbtb44)
1384387_at	Gtf2a1	Rattus norvegicus	general transcription factor 2A subunit 1(Gtf2a1)
1390435_at	Smim4	Rattus norvegicus	small integral membrane protein 4(Smim4)
1387439_at	Megf6	Rattus norvegicus	multiple EGF-like-domains 6(Megf6)
1388521_at	Aldh18a1	Rattus norvegicus	aldehyde dehydrogenase 18 family, member A1(Aldh18a1)
1388533_at	Ctdsp1	Rattus norvegicus	CTD small phosphatase 1(Ctdsp1)
1382343_at	Ikbkg	Rattus norvegicus	inhibitor of nuclear factor kappa B kinase regulatory subunit gamma(Ikbkg)
1373823_at	Cks2	Rattus norvegicus	CDC28 protein kinase regulatory subunit 2(Cks2)
1375867_at	Zbtb4	Rattus norvegicus	zinc finger and BTB domain containing 4(Zbtb4)
1393131_at	Fiz1	Rattus norvegicus	FLT3-interacting zinc finger 1(Fiz1)
1388439_at	Fkbp10	Rattus norvegicus	FKBP prolyl isomerase 10(Fkbp10)
1374701_at	Rnf185	Rattus norvegicus	ring finger protein 185(Rnf185)
1388626_at	Ddrgk1	Rattus norvegicus	DDRGK domain containing 1(Ddrgk1)
1372300_at	Dok4	Rattus norvegicus	docking protein 4(Dok4)
1382436_at	RGD1566265	Rattus norvegicus	similar to RIKEN cDNA 2610002M06(RGD1566265)
1372141_at	Pfdn2	Rattus norvegicus	prefoldin subunit 2(Pfdn2)
1388830_at	Pkn2	Rattus norvegicus	protein kinase N2(Pkn2)
1381469_a_at	Gigyf1	Rattus norvegicus	GRB10 interacting GYF protein 1(Gigyf1)
1368507_at	LOC100361067	Rattus norvegicus	proteasome subunit alpha type-3-like(LOC100361067)
1373916_at	Ep300	Rattus norvegicus	E1A binding protein p300(Ep300)
1390330_at	LOC100361056	Rattus norvegicus	transmembrane protein 60-like(LOC100361056)
1378757_at	Zswim9	Rattus norvegicus	zinc finger SWIM-type containing 9(Zswim9)
1371352_at	LOC100360316	Rattus norvegicus	hypothetical protein LOC100360316(LOC100360316)
1393642_at	Sybu	Rattus norvegicus	syntabulin(Sybu)
1387383_at	Gabbr2	Rattus norvegicus	gamma-aminobutyric acid type B receptor subunit 2(Gabbr2)
1386120_at	LOC100912373	Rattus norvegicus	uncharacterized LOC100912373(LOC100912373)
1390674_at	Kcnab2	Rattus norvegicus	potassium voltage-gated channel subfamily A regulatory beta subunit 2(Kcnab2)
1387400_at	Grin2a	Rattus norvegicus	glutamate ionotropic receptor NMDA type subunit 2A(Grin2a)
1393779_x_at	P3h4	Rattus norvegicus	prolyl 3-hydroxylase family member 4(P3h4)
1388233_at	Cish	Rattus norvegicus	cytokine inducible SH2-containing protein(Cish)
1387119_at	Mvk	Rattus norvegicus	mevalonate kinase(Mvk)
1395301_x_at	LOC100910801	Rattus norvegicus	paired immunoglobulin-like type 2 receptor alpha-like(LOC100910801)
1395828_at	Kif23	Rattus norvegicus	kinesin family member 23(Kif23)
1393836_at	Mitf	Rattus norvegicus	melanocyte inducing transcription factor(Mitf)
1377128_at	F8a1	Rattus norvegicus	coagulation factor VIII-associated 1(F8a1)
1372770_at	Sri	Rattus norvegicus	sorcin(Sri)
1391897_at	Rabgap1l	Rattus norvegicus	RAB GTPase activating protein 1-like(Rabgap1l)
1388010_at	Parpbp	Rattus norvegicus	PARP1 binding protein(Parpbp)
1388582_at	Psme3	Rattus norvegicus	proteasome activator subunit 3(Psme3)
1369758_at	Gpam	Rattus norvegicus	glycerol-3-phosphate acyltransferase, mitochondrial(Gpam)
1383176_at	Akip1	Rattus norvegicus	A-kinase interacting protein 1(Akip1)
1368879_a_at	Gnao1	Rattus norvegicus	G protein subunit alpha o1(Gnao1)
1398288_at	Agtr2	Rattus norvegicus	angiotensin II receptor, type 2(Agtr2)
1372052_at	Bub3	Rattus norvegicus	BUB3 mitotic checkpoint protein(Bub3)
1367714_at	Eif2b2	Rattus norvegicus	eukaryotic translation initiation factor 2B subunit beta(Eif2b2)
1374040_at	Nek9	Rattus norvegicus	NIMA-related kinase 9(Nek9)
1374818_at	Nxph3	Rattus norvegicus	neurexophilin 3(Nxph3)
1379360_at	Gatc	Rattus norvegicus	glutamyl-tRNA amidotransferase subunit C(Gatc)
1397207_at	Otud4	Rattus norvegicus	OTU deubiquitinase 4(Otud4)
1385781_at	Ercc6l	Rattus norvegicus	ERCC excision repair 6 like, spindle assembly checkpoint helicase(Ercc6l)
1390340_a_at	Eif4g1	Rattus norvegicus	eukaryotic translation initiation factor 4 gamma, 1(Eif4g1)
1393848_at	LOC100359539	Rattus norvegicus	ribonucleotide reductase M2 polypeptide(LOC100359539)
1392512_at	Hist3h2ba	Rattus norvegicus	histone cluster 3, H2ba(Hist3h2ba)
1371437_at	Sec13	Rattus norvegicus	SEC13 homolog, nuclear pore and COPII coat complex component(Sec13)
1371295_at	LOC100359951	Rattus norvegicus	ribosomal protein S20-like(LOC100359951)
1392942_at	Tmem263	Rattus norvegicus	transmembrane protein 263(Tmem263)
1371924_at	Olfml3	Rattus norvegicus	olfactomedin-like 3(Olfml3)
1389208_at	Armcx4	Rattus norvegicus	armadillo repeat containing, X-linked 4(Armcx4)
1373538_at	Usp1	Rattus norvegicus	ubiquitin specific peptidase 1(Usp1)
1390151_at	Fam104b	Rattus norvegicus	family with sequence similarity 104, member B(Fam104b)
1370319_at	Ppif	Rattus norvegicus	peptidylprolyl isomerase F(Ppif)
1375214_at	Galnt2	Rattus norvegicus	polypeptide N-acetylgalactosaminyltransferase 2(Galnt2)
1394536_at	Usp4	Rattus norvegicus	ubiquitin specific peptidase 4(Usp4)
1368308_at	Myc	Rattus norvegicus	MYC proto-oncogene, bHLH transcription factor(Myc)
1372189_at	Dnajc13	Rattus norvegicus	DnaJ heat shock protein family (Hsp40) member C13(Dnajc13)
1389233_at	Reps1	Rattus norvegicus	RALBP1 associated Eps domain containing 1(Reps1)
1384456_at	Usp24	Rattus norvegicus	ubiquitin specific peptidase 24(Usp24)
1370437_at	Nup58	Rattus norvegicus	nucleoporin 58(Nup58)
1373887_at	Sf3b1	Rattus norvegicus	splicing factor 3b, subunit 1(Sf3b1)
1369677_at	Cnr1	Rattus norvegicus	cannabinoid receptor 1(Cnr1)
1369247_at	Sp1	Rattus norvegicus	Sp1 transcription factor(Sp1)
1389115_at	Evpl	Rattus norvegicus	envoplakin(Evpl)
1371388_at	Pdhb	Rattus norvegicus	pyruvate dehydrogenase E1 subunit beta(Pdhb)
1368260_at	Aurkb	Rattus norvegicus	aurora kinase B(Aurkb)
1370867_at	Gnb2	Rattus norvegicus	G protein subunit beta 2(Gnb2)
1380643_at	Pnpla3	Rattus norvegicus	patatin-like phospholipase domain containing 3(Pnpla3)
1385014_at	Nudt10	Rattus norvegicus	nudix hydrolase 10(Nudt10)
1377571_at	Zfp628	Rattus norvegicus	zinc finger protein 628(Zfp628)
1380549_at	Ccar1	Rattus norvegicus	cell division cycle and apoptosis regulator 1(Ccar1)
1373750_at	P3h3	Rattus norvegicus	prolyl 3-hydroxylase 3(P3h3)
1389837_at	Rnf187	Rattus norvegicus	ring finger protein 187(Rnf187)
1367539_at	Gtf2a1	Rattus norvegicus	general transcription factor 2A subunit 1(Gtf2a1)
1377141_at	Prxl2c	Rattus norvegicus	peroxiredoxin like 2C(Prxl2c)
1375396_at	Pum1	Rattus norvegicus	pumilio RNA-binding family member 1(Pum1)
1389139_at	Trappc12	Rattus norvegicus	trafficking protein particle complex subunit 12(Trappc12)
1378339_at	Fam124a	Rattus norvegicus	family with sequence similarity 124 member A(Fam124a)
1398171_at	Ggn	Rattus norvegicus	gametogenetin(Ggn)
1386805_at	Ttc28	Rattus norvegicus	tetratricopeptide repeat domain 28(Ttc28)
1389569_at	Brix1	Rattus norvegicus	biogenesis of ribosomes BRX1(Brix1)
1371425_at	Srrm1	Rattus norvegicus	serine and arginine repetitive matrix 1(Srrm1)
1373644_at	Nfib	Rattus norvegicus	nuclear factor I/B(Nfib)
1370189_at	Tra2b	Rattus norvegicus	transformer 2 beta homolog(Tra2b)
1386420_at	Harbi1	Rattus norvegicus	harbinger transposase derived 1(Harbi1)
1383923_at	LOC103694321	Rattus norvegicus	uncharacterized LOC103694321(LOC103694321)
1391581_at	Arhgap5	Rattus norvegicus	Rho GTPase activating protein 5(Arhgap5)
1371600_at	Pkig	Rattus norvegicus	cAMP-dependent protein kinase inhibitor gamma(Pkig)
1368153_a_at	Nsmf	Rattus norvegicus	NMDA receptor synaptonuclear signaling and neuronal migration factor(Nsmf)
1368596_at	Sik1	Rattus norvegicus	salt-inducible kinase 1(Sik1)
1382119_at	Dnttip2	Rattus norvegicus	deoxynucleotidyltransferase, terminal, interacting protein 2(Dnttip2)
1398500_at	Adgrf5	Rattus norvegicus	adhesion G protein-coupled receptor F5(Adgrf5)
1382830_at	Suv39h2	Rattus norvegicus	SUV39H2 histone lysine methyltransferase(Suv39h2)
1398930_at	Atp6v0b	Rattus norvegicus	ATPase H+ transporting V0 subunit B(Atp6v0b)
1383829_at	Bbx	Rattus norvegicus	BBX high mobility group box domain containing(Bbx)
1368061_at	Kcnh1	Rattus norvegicus	potassium voltage-gated channel subfamily H member 1(Kcnh1)
1367540_at	Zfyve26	Rattus norvegicus	zinc finger FYVE-type containing 26(Zfyve26)
1386525_at	Thoc2	Rattus norvegicus	THO complex 2(Thoc2)
1371376_at	H1f10	Rattus norvegicus	H1.10 linker histone(H1f10)
1373364_at	Eif4g3	Rattus norvegicus	eukaryotic translation initiation factor 4 gamma, 3(Eif4g3)
1395998_at	Nop56	Rattus norvegicus	NOP56 ribonucleoprotein(Nop56)
1389651_at	Apln	Rattus norvegicus	apelin(Apln)
1393604_at	Gpn3	Rattus norvegicus	GPN-loop GTPase 3(Gpn3)
1373438_at	Ube2o	Rattus norvegicus	ubiquitin-conjugating enzyme E2O(Ube2o)
1387042_at	Cacnb3	Rattus norvegicus	calcium voltage-gated channel auxiliary subunit beta 3(Cacnb3)
1374924_at	LOC100910237	Rattus norvegicus	uncharacterized LOC100910237(LOC100910237)
1381434_s_at	LOC302022	Rattus norvegicus	similar to nidogen 2 protein(LOC302022)
1384051_at	Ccn4	Rattus norvegicus	cellular communication network factor 4(Ccn4)
1389865_at	Toe1	Rattus norvegicus	target of EGR1, exonuclease(Toe1)
1368648_at	Cox4i2	Rattus norvegicus	cytochrome c oxidase subunit 4i2(Cox4i2)
1372903_at	Kif18b	Rattus norvegicus	kinesin family member 18B(Kif18b)
1398984_at	Tm2d2	Rattus norvegicus	TM2 domain containing 2(Tm2d2)
1394025_at	Smad6	Rattus norvegicus	SMAD family member 6(Smad6)
1371544_at	Erh	Rattus norvegicus	ERH, mRNA splicing and mitosis factor(Erh)
1377080_at	Nradd	Rattus norvegicus	neurotrophin receptor associated death domain(Nradd)
1384280_at	Nusap1	Rattus norvegicus	nucleolar and spindle associated protein 1(Nusap1)
1368522_at	Timeless	Rattus norvegicus	timeless circadian regulator(Timeless)
1382271_at	Rps6ka5	Rattus norvegicus	ribosomal protein S6 kinase A5(Rps6ka5)
1392695_a_at	Uros	Rattus norvegicus	uroporphyrinogen III synthase(Uros)
1371360_at	Ndrg1	Rattus norvegicus	N-myc downstream regulated 1(Ndrg1)
1388895_at	Wapl	Rattus norvegicus	WAPL cohesin release factor(Wapl)
1373278_at	Nfe2l1	Rattus norvegicus	NFE2 like bZIP transcription factor 1(Nfe2l1)
1372170_at	Acy1	Rattus norvegicus	aminoacylase 1(Acy1)
1392061_at	Mcm10	Rattus norvegicus	minichromosome maintenance 10 replication initiation factor(Mcm10)
1383503_at	Plek2	Rattus norvegicus	pleckstrin 2(Plek2)
1392221_at	Greb1l	Rattus norvegicus	GREB1 like retinoic acid receptor coactivator(Greb1l)
1371520_at	Scaper	Rattus norvegicus	S-phase cyclin A-associated protein in the ER(Scaper)
1384063_at	Cthrc1	Rattus norvegicus	collagen triple helix repeat containing 1(Cthrc1)
1374912_at	Kif2c	Rattus norvegicus	kinesin family member 2C(Kif2c)
1372400_at	Cul4a	Rattus norvegicus	cullin 4A(Cul4a)
1383539_at	Prrg1	Rattus norvegicus	proline rich and Gla domain 1(Prrg1)
1389440_at	Cdca5	Rattus norvegicus	cell division cycle associated 5(Cdca5)
1390830_at	Abhd18	Rattus norvegicus	abhydrolase domain containing 18(Abhd18)
1377616_at	Cibar1	Rattus norvegicus	CBY1 interacting BAR domain containing 1(Cibar1)
1398296_at	Gde1	Rattus norvegicus	glycerophosphodiester phosphodiesterase 1(Gde1)
1368510_at	Gata1	Rattus norvegicus	GATA binding protein 1(Gata1)
1392899_at	Prc1	Rattus norvegicus	protein regulator of cytokinesis 1(Prc1)
1370389_at	Gpm6b	Rattus norvegicus	glycoprotein m6b(Gpm6b)
1398342_at	Tusc2	Rattus norvegicus	tumor suppressor 2, mitochondrial calcium regulator(Tusc2)
1373414_at	Tmem59l	Rattus norvegicus	transmembrane protein 59-like(Tmem59l)
1389726_at	Lsm11	Rattus norvegicus	LSM11, U7 small nuclear RNA associated(Lsm11)
1389211_at	Arpp21	Rattus norvegicus	cAMP regulated phosphoprotein 21(Arpp21)
1374580_at	Senp6	Rattus norvegicus	SUMO specific peptidase 6(Senp6)
1374986_x_at	LOC102549828	Rattus norvegicus	late cornified envelope protein 1E-like(LOC102549828)
1379399_at	Cc2d1a	Rattus norvegicus	coiled-coil and C2 domain containing 1A(Cc2d1a)
1381919_at	Hps6	Rattus norvegicus	HPS6, biogenesis of lysosomal organelles complex 2 subunit 3(Hps6)
1374076_at	Rfwd3	Rattus norvegicus	ring finger and WD repeat domain 3(Rfwd3)
1379261_at	Ska2	Rattus norvegicus	spindle and kinetochore associated complex subunit 2(Ska2)
1382774_at	Peg12	Rattus norvegicus	paternally expressed 12(Peg12)
1387934_at	Bcan	Rattus norvegicus	brevican(Bcan)
1370906_at	Bckdhb	Rattus norvegicus	branched chain keto acid dehydrogenase E1 subunit beta(Bckdhb)
1396185_at	Rbm17	Rattus norvegicus	RNA binding motif protein 17(Rbm17)
1374834_at	Sf3b4	Rattus norvegicus	splicing factor 3b, subunit 4(Sf3b4)
1391218_at	Fam76b	Rattus norvegicus	family with sequence similarity 76, member B(Fam76b)
1385733_at	Exo1	Rattus norvegicus	exonuclease 1(Exo1)
1387820_at	Klk1	Rattus norvegicus	kallikrein 1(Klk1)
1382635_at	Scyl1	Rattus norvegicus	SCY1 like pseudokinase 1(Scyl1)
1390236_at	Hmcn2	Rattus norvegicus	hemicentin 2(Hmcn2)
1391078_at	Rfc1	Rattus norvegicus	replication factor C subunit 1(Rfc1)
1389787_at	Ptk7	Rattus norvegicus	protein tyrosine kinase 7(Ptk7)
1374592_at	Btbd6	Rattus norvegicus	BTB domain containing 6(Btbd6)
1368509_at	Bbs2	Rattus norvegicus	Bardet-Biedl syndrome 2(Bbs2)
1398845_at	Eif5-ps1	Rattus norvegicus	eukaryotic translation initiation factor 5, pseudogene 1(Eif5-ps1)
1383138_at	Ssh3	Rattus norvegicus	slingshot protein phosphatase 3(Ssh3)
1392131_at	LOC102547986	Rattus norvegicus	40S ribosomal protein S2-like(LOC102547986)
1382513_at	Trem2	Rattus norvegicus	triggering receptor expressed on myeloid cells 2(Trem2)
1383296_a_at	Xpo4	Rattus norvegicus	exportin 4(Xpo4)
1379457_at	Nedd1	Rattus norvegicus	NEDD1 gamma-tubulin ring complex targeting factor(Nedd1)
1382475_at	Peli3	Rattus norvegicus	pellino E3 ubiquitin protein ligase family member 3(Peli3)
1369950_at	Cdk4	Rattus norvegicus	cyclin-dependent kinase 4(Cdk4)
1373426_at	Mapk1	Rattus norvegicus	mitogen activated protein kinase 1(Mapk1)
1375938_at	Ccdc12	Rattus norvegicus	coiled-coil domain containing 12(Ccdc12)
1375267_at	Ppic	Rattus norvegicus	peptidylprolyl isomerase C(Ppic)
1396885_at	Smtn	Rattus norvegicus	smoothelin(Smtn)
1384243_at	Spsb4	Rattus norvegicus	splA/ryanodine receptor domain and SOCS box containing 4(Spsb4)
1392610_at	Topors	Rattus norvegicus	TOP1 binding arginine/serine rich protein, E3 ubiquitin ligase(Topors)
1368911_at	Kcnj8	Rattus norvegicus	potassium inwardly-rectifying channel, subfamily J, member 8(Kcnj8)
1393099_at	Cox11	Rattus norvegicus	cytochrome c oxidase copper chaperone COX11(Cox11)
1372939_at	Nudcd2	Rattus norvegicus	NudC domain containing 2(Nudcd2)
1377288_at	Hsf4	Rattus norvegicus	heat shock transcription factor 4(Hsf4)
1389923_at	Btbd9	Rattus norvegicus	BTB domain containing 9(Btbd9)
1368157_at	Stmn3	Rattus norvegicus	stathmin 3(Stmn3)
1368718_at	Aldh1a7	Rattus norvegicus	aldehyde dehydrogenase family 1, subfamily A7(Aldh1a7)
1391709_at	Zfp157	Rattus norvegicus	zinc finger protein 157(Zfp157)
1369520_a_at	Bcat1	Rattus norvegicus	branched chain amino acid transaminase 1(Bcat1)
1379183_at	Wdr62	Rattus norvegicus	WD repeat domain 62(Wdr62)
1390981_at	Eny2	Rattus norvegicus	ENY2, transcription and export complex 2 subunit(Eny2)
1370240_x_at	Hba-a1	Rattus norvegicus	hemoglobin alpha, adult chain 1(Hba-a1)
1376450_at	Rxylt1	Rattus norvegicus	ribitol xylosyltransferase 1(Rxylt1)
1369827_at	Clstn3	Rattus norvegicus	calsyntenin 3(Clstn3)
1394320_at	Cdk2	Rattus norvegicus	cyclin dependent kinase 2(Cdk2)
1384231_at	Shcbp1	Rattus norvegicus	SHC binding and spindle associated 1(Shcbp1)
1372099_at	Washc2c	Rattus norvegicus	WASH complex subunit 2C(Washc2c)
1394205_at	Slk	Rattus norvegicus	STE20-like kinase(Slk)
1390518_at	Emid1	Rattus norvegicus	EMI domain containing 1(Emid1)
1370594_at	Igsf1	Rattus norvegicus	immunoglobulin superfamily, member 1(Igsf1)
1374555_at	Acbd6	Rattus norvegicus	acyl-CoA binding domain containing 6(Acbd6)
1373745_at	Gtf2h4	Rattus norvegicus	general transcription factor 2H subunit 4(Gtf2h4)
1388445_at	Anxa11	Rattus norvegicus	annexin A11(Anxa11)
1377018_at	Pamr1	Rattus norvegicus	peptidase domain containing associated with muscle regeneration 1(Pamr1)
1367985_at	Alas2	Rattus norvegicus	5'-aminolevulinate synthase 2(Alas2)
1373733_at	Bok	Rattus norvegicus	BCL2 family apoptosis regulator BOK(Bok)
1393063_at	Eif5a2	Rattus norvegicus	eukaryotic translation initiation factor 5A2(Eif5a2)
1368067_at	Zfp148	Rattus norvegicus	zinc finger protein 148(Zfp148)
1372488_at	Enoph1	Rattus norvegicus	enolase-phosphatase 1(Enoph1)
1382209_at	Ccdc28b	Rattus norvegicus	coiled coil domain containing 28B(Ccdc28b)
1373618_at	Crebl2	Rattus norvegicus	cAMP responsive element binding protein-like 2(Crebl2)
1370931_at	Xrcc5	Rattus norvegicus	X-ray repair cross complementing 5(Xrcc5)
1386739_at	Etv4	Rattus norvegicus	ETS variant transcription factor 4(Etv4)
1386378_at	Cibar1	Rattus norvegicus	CBY1 interacting BAR domain containing 1(Cibar1)
1398780_at	Rabac1	Rattus norvegicus	Rab acceptor 1(Rabac1)
1396112_at	Mtmr10	Rattus norvegicus	myotubularin related protein 10(Mtmr10)
1373098_at	Bcas1	Rattus norvegicus	brain enriched myelin associated protein 1(Bcas1)
1398259_at	Nup155	Rattus norvegicus	nucleoporin 155(Nup155)
1372711_at	LOC100911664	Rattus norvegicus	uncharacterized LOC100911664(LOC100911664)
1370193_at	Ptp4a1	Rattus norvegicus	protein tyrosine phosphatase 4A1(Ptp4a1)
1383347_at	Rev1	Rattus norvegicus	REV1, DNA directed polymerase(Rev1)
1393310_at	Itch	Rattus norvegicus	itchy E3 ubiquitin protein ligase(Itch)
1381567_at	Zup1	Rattus norvegicus	zinc finger containing ubiquitin peptidase 1(Zup1)
1382193_at	Cisd2	Rattus norvegicus	CDGSH iron sulfur domain 2(Cisd2)
1387124_at	Inha	Rattus norvegicus	inhibin subunit alpha(Inha)
1373230_at	Nudt18	Rattus norvegicus	nudix hydrolase 18(Nudt18)
1372850_at	Nkapd1	Rattus norvegicus	NKAP domain containing 1(Nkapd1)
1377718_at	Fancb	Rattus norvegicus	FA complementation group B(Fancb)
1380286_x_at	Cep295	Rattus norvegicus	centrosomal protein 295(Cep295)
1371089_at	Gsta3	Rattus norvegicus	glutathione S-transferase alpha 3(Gsta3)
1376135_at	Dars2	Rattus norvegicus	aspartyl-tRNA synthetase 2 (mitochondrial)(Dars2)
1374682_at	Sox13	Rattus norvegicus	SRY-box transcription factor 13(Sox13)
1374846_at	Hexim1	Rattus norvegicus	HEXIM P-TEFb complex subunit 1(Hexim1)
1387521_at	Pdcd4	Rattus norvegicus	programmed cell death 4(Pdcd4)
1390776_at	Irx3	Rattus norvegicus	iroquois homeobox 3(Irx3)
1399069_at	Efcab14	Rattus norvegicus	EF-hand calcium binding domain 14(Efcab14)
1378156_at	Cys1	Rattus norvegicus	cystin 1(Cys1)
1385229_at	Pcdh20	Rattus norvegicus	protocadherin 20(Pcdh20)
1379482_at	Tm6sf1	Rattus norvegicus	transmembrane 6 superfamily member 1(Tm6sf1)
1378672_at	Hdac4	Rattus norvegicus	histone deacetylase 4(Hdac4)
1391656_at	Cpm	Rattus norvegicus	carboxypeptidase M(Cpm)
1391042_at	Mtf2	Rattus norvegicus	metal response element binding transcription factor 2(Mtf2)
1376512_at	Mrm2	Rattus norvegicus	mitochondrial rRNA methyltransferase 2(Mrm2)
1388961_at	Itgb1bp2	Rattus norvegicus	integrin subunit beta 1 binding protein 2(Itgb1bp2)
1370081_a_at	Vegfa	Rattus norvegicus	vascular endothelial growth factor A(Vegfa)
1389083_at	Ppp4r3b	Rattus norvegicus	protein phosphatase 4, regulatory subunit 3B(Ppp4r3b)
1370828_at	Zdhhc2	Rattus norvegicus	zinc finger DHHC-type palmitoyltransferase 2(Zdhhc2)
1381984_at	Mfsd1	Rattus norvegicus	major facilitator superfamily domain containing 1(Mfsd1)
1390113_a_at	Larp1	Rattus norvegicus	La ribonucleoprotein 1, translational regulator(Larp1)
1385294_at	Etv6	Rattus norvegicus	ETS variant transcription factor 6(Etv6)
1384604_at	LOC102551929	Rattus norvegicus	melanoma-associated antigen G1-like(LOC102551929)
1389284_at	Nrk	Rattus norvegicus	Nik related kinase(Nrk)
1388622_at	Nop56	Rattus norvegicus	NOP56 ribonucleoprotein(Nop56)
1378406_at	Ttc14	Rattus norvegicus	tetratricopeptide repeat domain 14(Ttc14)
1397781_at	Srgap1	Rattus norvegicus	SLIT-ROBO Rho GTPase activating protein 1(Srgap1)
1385495_at	Nkap	Rattus norvegicus	NFKB activating protein(Nkap)
1376953_at	Unc5cl	Rattus norvegicus	unc-5 family C-terminal like(Unc5cl)
1390297_at	Zc3h14	Rattus norvegicus	zinc finger CCCH type containing 14(Zc3h14)
1377845_at	Aff3	Rattus norvegicus	AF4/FMR2 family, member 3(Aff3)
1388520_at	Spag9	Rattus norvegicus	sperm associated antigen 9(Spag9)
1371454_at	Emc6	Rattus norvegicus	ER membrane protein complex subunit 6(Emc6)
1393551_at	Tstd1	Rattus norvegicus	thiosulfate sulfurtransferase like domain containing 1(Tstd1)
1392320_s_at	Glmn	Rattus norvegicus	glomulin, FKBP associated protein(Glmn)
1370893_at	Acaca	Rattus norvegicus	acetyl-CoA carboxylase alpha(Acaca)
1396100_at	Aggf1	Rattus norvegicus	angiogenic factor with G patch and FHA domains 1(Aggf1)
1369651_at	Thy1	Rattus norvegicus	Thy-1 cell surface antigen(Thy1)
1379416_at	Auts2	Rattus norvegicus	activator of transcription and developmental regulator AUTS2(Auts2)
1373463_at	Col5a2	Rattus norvegicus	collagen type V alpha 2 chain(Col5a2)
1368971_a_at	Synj2	Rattus norvegicus	synaptojanin 2(Synj2)
1394811_at	Parp6	Rattus norvegicus	poly (ADP-ribose) polymerase family, member 6(Parp6)
1367883_at	Smn1	Rattus norvegicus	survival of motor neuron 1, telomeric(Smn1)
1372464_at	Copg1	Rattus norvegicus	COPI coat complex subunit gamma 1(Copg1)
1383088_at	Lipt2	Rattus norvegicus	lipoyl(octanoyl) transferase 2(Lipt2)
1373254_at	Krt10	Rattus norvegicus	keratin 10(Krt10)
1377404_at	Stc1	Rattus norvegicus	stanniocalcin 1(Stc1)
1378856_at	Tceal3	Rattus norvegicus	transcription elongation factor A like 3(Tceal3)
1398317_at	Bpnt1	Rattus norvegicus	3'(2'), 5'-bisphosphate nucleotidase 1(Bpnt1)
1372337_at	Ost4	Rattus norvegicus	oligosaccharyltransferase complex subunit 4, non-catalytic(Ost4)
1391206_at	Inava	Rattus norvegicus	innate immunity activator(Inava)
1372685_at	Cdkn3	Rattus norvegicus	cyclin-dependent kinase inhibitor 3(Cdkn3)
1390878_at	Thbs3	Rattus norvegicus	thrombospondin 3(Thbs3)
1393890_at	Ppp1r1c	Rattus norvegicus	protein phosphatase 1, regulatory (inhibitor) subunit 1C(Ppp1r1c)
1377857_at	Tmem196	Rattus norvegicus	transmembrane protein 196(Tmem196)
1374579_at	Ccdc66	Rattus norvegicus	coiled-coil domain containing 66(Ccdc66)
1390891_at	Kif11	Rattus norvegicus	kinesin family member 11(Kif11)
1382300_at	Tnpo3	Rattus norvegicus	transportin 3(Tnpo3)
1398947_at	Pum2	Rattus norvegicus	pumilio RNA-binding family member 2(Pum2)
1385008_at	Pcdh7	Rattus norvegicus	protocadherin 7(Pcdh7)
1385270_s_at	Rab1b	Rattus norvegicus	RAB1B, member RAS oncogene family(Rab1b)
1385797_at	Actc1	Rattus norvegicus	actin, alpha, cardiac muscle 1(Actc1)
1383323_at	Dsn1	Rattus norvegicus	DSN1 component of MIS12 kinetochore complex(Dsn1)
1371700_at	Mfap4	Rattus norvegicus	microfibril associated protein 4(Mfap4)
1374605_at	Tmem161b	Rattus norvegicus	transmembrane protein 161B(Tmem161b)
1377869_at	Noct	Rattus norvegicus	nocturnin(Noct)
1378181_at	Rpp40	Rattus norvegicus	ribonuclease P/MRP subunit p40(Rpp40)
1369159_at	Ar	Rattus norvegicus	androgen receptor(Ar)
1397704_at	Esco2	Rattus norvegicus	establishment of sister chromatid cohesion N-acetyltransferase 2(Esco2)
1372452_at	Gpam	Rattus norvegicus	glycerol-3-phosphate acyltransferase, mitochondrial(Gpam)
1372976_at	Abhd14a	Rattus norvegicus	abhydrolase domain containing 14A(Abhd14a)
1395313_s_at	Anxa3	Rattus norvegicus	annexin A3(Anxa3)
1371826_at	Nacc1	Rattus norvegicus	nucleus accumbens associated 1(Nacc1)
1376701_a_at	Rhno1	Rattus norvegicus	RAD9-HUS1-RAD1 interacting nuclear orphan 1(Rhno1)
1389006_at	Mpeg1	Rattus norvegicus	macrophage expressed 1(Mpeg1)
1371359_at	Mlf2	Rattus norvegicus	myeloid leukemia factor 2(Mlf2)
1379625_at	Zc2hc1a	Rattus norvegicus	zinc finger, C2HC-type containing 1A(Zc2hc1a)
1367744_at	Maged2	Rattus norvegicus	MAGE family member D2(Maged2)
1374253_at	Relch	Rattus norvegicus	RAB11 binding and LisH domain, coiled-coil and HEAT repeat containing(Relch)
1390404_at	Lama2	Rattus norvegicus	laminin subunit alpha 2(Lama2)
1376799_a_at	Crlf1	Rattus norvegicus	cytokine receptor-like factor 1(Crlf1)
1378730_at	Bcorl1	Rattus norvegicus	BCL6 co-repressor-like 1(Bcorl1)
1379582_a_at	Ccna2	Rattus norvegicus	cyclin A2(Ccna2)
1371221_at	Sqstm1	Rattus norvegicus	sequestosome 1(Sqstm1)
1369312_a_at	Csnk1a1	Rattus norvegicus	casein kinase 1, alpha 1(Csnk1a1)
1372325_at	Emilin1	Rattus norvegicus	elastin microfibril interfacer 1(Emilin1)
1370435_a_at	Nudt6	Rattus norvegicus	nudix hydrolase 6(Nudt6)
1387680_at	Pde1b	Rattus norvegicus	phosphodiesterase 1B(Pde1b)
1387495_at	Tle4	Rattus norvegicus	TLE family member 4, transcriptional corepressor(Tle4)
1368173_at	Nop58	Rattus norvegicus	NOP58 ribonucleoprotein(Nop58)
1370751_at	LOC257642	Rattus norvegicus	rRNA promoter binding protein(LOC257642)
1368792_at	Psen1	Rattus norvegicus	presenilin 1(Psen1)
1371205_at	Slc14a2	Rattus norvegicus	solute carrier family 14 member 2(Slc14a2)
1373501_at	Nek7	Rattus norvegicus	NIMA-related kinase 7(Nek7)
1388568_at	Eif3d	Rattus norvegicus	eukaryotic translation initiation factor 3, subunit D(Eif3d)
1371721_at	Rnf220	Rattus norvegicus	ring finger protein 220(Rnf220)
1368975_at	Cd38	Rattus norvegicus	CD38 molecule(Cd38)
1372130_at	Arfgef1	Rattus norvegicus	ADP ribosylation factor guanine nucleotide exchange factor 1(Arfgef1)
1384423_at	Nt5c2	Rattus norvegicus	5'-nucleotidase, cytosolic II(Nt5c2)
1382001_at	Kmt2c	Rattus norvegicus	lysine methyltransferase 2C(Kmt2c)
1391033_s_at	Nrg2	Rattus norvegicus	neuregulin 2(Nrg2)
1395150_at	Kcne2	Rattus norvegicus	potassium voltage-gated channel subfamily E regulatory subunit 2(Kcne2)
1389390_at	Gatad1	Rattus norvegicus	GATA zinc finger domain containing 1(Gatad1)
1391063_at	Kif23	Rattus norvegicus	kinesin family member 23(Kif23)
1380725_at	Tspan5	Rattus norvegicus	tetraspanin 5(Tspan5)
1378766_at	Lpp	Rattus norvegicus	LIM domain containing preferred translocation partner in lipoma(Lpp)
1379186_at	Tomm70	Rattus norvegicus	translocase of outer mitochondrial membrane 70(Tomm70)
1374289_at	Polr1c	Rattus norvegicus	RNA polymerase I and III subunit C(Polr1c)
1384824_at	Pcdh18	Rattus norvegicus	protocadherin 18(Pcdh18)
1374608_at	Tatdn2	Rattus norvegicus	TatD DNase domain containing 2(Tatdn2)
1389389_at	Ddx56	Rattus norvegicus	DEAD-box helicase 56(Ddx56)
1391980_at	Usp34	Rattus norvegicus	ubiquitin specific peptidase 34(Usp34)
1392835_at	Zfp68	Rattus norvegicus	zinc finger protein 68(Zfp68)
1375419_at	Lrrc28	Rattus norvegicus	leucine rich repeat containing 28(Lrrc28)
1374036_at	Mcm2	Rattus norvegicus	minichromosome maintenance complex component 2(Mcm2)
1393874_at	Aqp12a	Rattus norvegicus	aquaporin 12A(Aqp12a)
1398817_at	Arf1	Rattus norvegicus	ADP-ribosylation factor 1(Arf1)
1390000_at	Kdm6b	Rattus norvegicus	lysine demethylase 6B(Kdm6b)
1382472_at	E2f2	Rattus norvegicus	E2F transcription factor 2(E2f2)
1374540_at	Cdca7	Rattus norvegicus	cell division cycle associated 7(Cdca7)
1382459_at	Ska3	Rattus norvegicus	spindle and kinetochore associated complex subunit 3(Ska3)
1379208_at	LOC103690224	Rattus norvegicus	uncharacterized LOC103690224(LOC103690224)
1392425_x_at	Luc7l	Rattus norvegicus	LUC7-like(Luc7l)
1391280_at	Mcts2	Rattus norvegicus	malignant T cell amplified sequence 2(Mcts2)
1383602_at	Pum1	Rattus norvegicus	pumilio RNA-binding family member 1(Pum1)
1394695_at	Tent5a	Rattus norvegicus	terminal nucleotidyltransferase 5A(Tent5a)
1376687_at	Usp1	Rattus norvegicus	ubiquitin specific peptidase 1(Usp1)
1395850_at	Pus3	Rattus norvegicus	pseudouridine synthase 3(Pus3)
1390894_at	LOC688415	Rattus norvegicus	similar to pescadillo homolog 1, containing BRCT domain(LOC688415)
1399042_at	Atg4b	Rattus norvegicus	autophagy related 4B, cysteine peptidase(Atg4b)
1388831_at	Slc9a3r2	Rattus norvegicus	SLC9A3 regulator 2(Slc9a3r2)
1384836_at	Calml3	Rattus norvegicus	calmodulin-like 3(Calml3)
1388613_at	Isca1	Rattus norvegicus	iron-sulfur cluster assembly 1(Isca1)
1389652_at	Clcn3	Rattus norvegicus	chloride voltage-gated channel 3(Clcn3)
1372886_at	Tacc3	Rattus norvegicus	transforming, acidic coiled-coil containing protein 3(Tacc3)
1374461_at	Zdhhc4	Rattus norvegicus	zinc finger DHHC-type palmitoyltransferase 4(Zdhhc4)
1374436_at	Sbds	Rattus norvegicus	SBDS, ribosome maturation factor(Sbds)
1374849_at	Adamts7	Rattus norvegicus	ADAM metallopeptidase with thrombospondin type 1 motif, 7(Adamts7)
1398829_at	Fkbp1a	Rattus norvegicus	FKBP prolyl isomerase 1A(Fkbp1a)
1389148_at	Apool	Rattus norvegicus	apolipoprotein O-like(Apool)
1386948_at	Nes	Rattus norvegicus	nestin(Nes)
1374105_at	Higd1a	Rattus norvegicus	HIG1 hypoxia inducible domain family, member 1A(Higd1a)
1372117_at	Mtmr10	Rattus norvegicus	myotubularin related protein 10(Mtmr10)
1386846_at	Rprd1a	Rattus norvegicus	regulation of nuclear pre-mRNA domain containing 1A(Rprd1a)
1392285_at	Shisa4	Rattus norvegicus	shisa family member 4(Shisa4)
1374277_at	Ccnjl	Rattus norvegicus	cyclin J-like(Ccnjl)
1373100_at	Swi5	Rattus norvegicus	SWI5 homologous recombination repair protein(Swi5)
1367571_a_at	Igf2	Rattus norvegicus	insulin-like growth factor 2(Igf2)
1387070_at	Tmpo	Rattus norvegicus	thymopoietin(Tmpo)
1384502_at	Fbxo42	Rattus norvegicus	F-box protein 42(Fbxo42)
1399030_at	Wdr45	Rattus norvegicus	WD repeat domain 45(Wdr45)
1377613_at	Herpud2	Rattus norvegicus	HERPUD family member 2(Herpud2)
1389984_at	Jarid2	Rattus norvegicus	jumonji and AT-rich interaction domain containing 2(Jarid2)
1392913_at	Zfp710	Rattus norvegicus	zinc finger protein 710(Zfp710)
1372223_at	Cpeb4	Rattus norvegicus	cytoplasmic polyadenylation element binding protein 4(Cpeb4)
1386912_at	Pcolce	Rattus norvegicus	procollagen C-endopeptidase enhancer(Pcolce)
1374588_at	Sumf1	Rattus norvegicus	sulfatase modifying factor 1(Sumf1)
1380013_at	Pnpla3	Rattus norvegicus	patatin-like phospholipase domain containing 3(Pnpla3)
1387229_at	Ppig	Rattus norvegicus	peptidylprolyl isomerase G(Ppig)
1394754_at	LOC100911253	Rattus norvegicus	uncharacterized LOC100911253(LOC100911253)
1387895_s_at	Cdc20	Rattus norvegicus	cell division cycle 20(Cdc20)
1388131_at	Tubb2b	Rattus norvegicus	tubulin, beta 2B class IIb(Tubb2b)
1382435_at	Fzr1	Rattus norvegicus	fizzy and cell division cycle 20 related 1(Fzr1)
1375718_at	Mrpl57	Rattus norvegicus	mitochondrial ribosomal protein L57(Mrpl57)
1368938_at	Dll1	Rattus norvegicus	delta like canonical Notch ligand 1(Dll1)
1374012_at	Sypl2	Rattus norvegicus	synaptophysin-like 2(Sypl2)
1395400_at	Dhrs13	Rattus norvegicus	dehydrogenase/reductase 13(Dhrs13)
1398999_at	Stard3	Rattus norvegicus	StAR-related lipid transfer domain containing 3(Stard3)
1393918_at	RGD1566099	Rattus norvegicus	similar to novel protein(RGD1566099)
1376331_at	Atg2b	Rattus norvegicus	autophagy related 2B(Atg2b)
1378569_at	Pcdh12	Rattus norvegicus	protocadherin 12(Pcdh12)
1386858_at	LOC100359922	Rattus norvegicus	60S ribosomal protein L13-like(LOC100359922)
1372862_at	Rab22a	Rattus norvegicus	RAB22A, member RAS oncogene family(Rab22a)
1372002_at	Gja1	Rattus norvegicus	gap junction protein, alpha 1(Gja1)
1382128_at	Kdm7a	Rattus norvegicus	lysine demethylase 7A(Kdm7a)
1367602_at	Cited2	Rattus norvegicus	Cbp/p300-interacting transactivator, with Glu/Asp-rich carboxy-terminal domain, 2(Cited2)
1369806_at	Adrb1	Rattus norvegicus	adrenoceptor beta 1(Adrb1)
1367719_at	Ubr5	Rattus norvegicus	ubiquitin protein ligase E3 component n-recognin 5(Ubr5)
1371802_at	Cope	Rattus norvegicus	COPI coat complex subunit epsilon(Cope)
1388352_at	Naa20	Rattus norvegicus	N(alpha)-acetyltransferase 20, NatB catalytic subunit(Naa20)
1367879_at	Cdk5rap3	Rattus norvegicus	CDK5 regulatory subunit associated protein 3(Cdk5rap3)
1393218_at	Atg2b	Rattus norvegicus	autophagy related 2B(Atg2b)
1369315_at	Il12a	Rattus norvegicus	interleukin 12A(Il12a)
1374024_at	Gpatch8	Rattus norvegicus	G patch domain containing 8(Gpatch8)
1372075_at	Srsf6	Rattus norvegicus	serine and arginine rich splicing factor 6(Srsf6)
1372129_at	Tbc1d9b	Rattus norvegicus	TBC1 domain family member 9B(Tbc1d9b)
1398460_at	Cep295	Rattus norvegicus	centrosomal protein 295(Cep295)
1375972_at	Tlcd3a	Rattus norvegicus	TLC domain containing 3A(Tlcd3a)
1373466_at	Cast	Rattus norvegicus	calpastatin(Cast)
1385242_at	Smoc2	Rattus norvegicus	SPARC related modular calcium binding 2(Smoc2)
1375018_at	RGD1563354	Rattus norvegicus	similar to hypothetical protein D630003M21(RGD1563354)
1372670_at	Ift46	Rattus norvegicus	intraflagellar transport 46(Ift46)
1388340_at	Pclaf	Rattus norvegicus	PCNA clamp associated factor(Pclaf)
1375420_at	Tp53i11	Rattus norvegicus	tumor protein p53 inducible protein 11(Tp53i11)
1370979_at	Ddx20	Rattus norvegicus	DEAD-box helicase 20(Ddx20)
1373217_at	Ehbp1	Rattus norvegicus	EH domain binding protein 1(Ehbp1)
1377795_at	Pcdh7	Rattus norvegicus	protocadherin 7(Pcdh7)
1395371_at	Suds3	Rattus norvegicus	SDS3 homolog, SIN3A corepressor complex component(Suds3)
1379894_at	Armh4	Rattus norvegicus	armadillo-like helical domain containing 4(Armh4)
1377174_at	Sbf1	Rattus norvegicus	SET binding factor 1(Sbf1)
1380831_at	Arhgap6	Rattus norvegicus	Rho GTPase activating protein 6(Arhgap6)
1397523_at	Lrp11	Rattus norvegicus	LDL receptor related protein 11(Lrp11)
1377690_at	Sipa1l3	Rattus norvegicus	signal-induced proliferation-associated 1 like 3(Sipa1l3)
1388674_at	Cdkn1a	Rattus norvegicus	cyclin-dependent kinase inhibitor 1A(Cdkn1a)
1390697_at	Gemin8	Rattus norvegicus	gem (nuclear organelle) associated protein 8(Gemin8)
1382050_at	Col4a4	Rattus norvegicus	collagen type IV alpha 4 chain(Col4a4)
1386212_at	Spta1	Rattus norvegicus	spectrin, alpha, erythrocytic 1(Spta1)
1370575_a_at	Azin1	Rattus norvegicus	antizyme inhibitor 1(Azin1)
1395616_at	Mphosph8	Rattus norvegicus	M-phase phosphoprotein 8(Mphosph8)
1388789_at	Tmem263	Rattus norvegicus	transmembrane protein 263(Tmem263)
1395719_at	Tufm	Rattus norvegicus	Tu translation elongation factor, mitochondrial(Tufm)
1379842_at	St7l	Rattus norvegicus	suppression of tumorigenicity 7-like(St7l)
1368226_at	Dnph1	Rattus norvegicus	2'-deoxynucleoside 5'-phosphate N-hydrolase 1(Dnph1)
1379338_at	Pgm2l1	Rattus norvegicus	phosphoglucomutase 2-like 1(Pgm2l1)
1385769_at	Odf3	Rattus norvegicus	outer dense fiber of sperm tails 3(Odf3)
1390117_at	Ypel2	Rattus norvegicus	yippee-like 2(Ypel2)
1375231_a_at	Cxxc5	Rattus norvegicus	CXXC finger protein 5(Cxxc5)
1367907_a_at	Cltb	Rattus norvegicus	clathrin, light chain B(Cltb)
1370856_at	Actc1	Rattus norvegicus	actin, alpha, cardiac muscle 1(Actc1)
1392953_at	Hacd1	Rattus norvegicus	3-hydroxyacyl-CoA dehydratase 1(Hacd1)
1393709_at	Aptr	Rattus norvegicus	Alu-mediated CDKN1A/p21 transcriptional regulator(Aptr)
1376410_at	Mmp17	Rattus norvegicus	matrix metallopeptidase 17(Mmp17)
1389055_at	Ppie	Rattus norvegicus	peptidylprolyl isomerase E(Ppie)
1373549_at	Ddx10	Rattus norvegicus	DEAD-box helicase 10(Ddx10)
1389219_at	Lpgat1	Rattus norvegicus	lysophosphatidylglycerol acyltransferase 1(Lpgat1)
1395383_at	Aar2	Rattus norvegicus	AAR2 splicing factor(Aar2)
1375280_at	Desi2	Rattus norvegicus	desumoylating isopeptidase 2(Desi2)
1381268_at	Foxi1	Rattus norvegicus	forkhead box I1(Foxi1)
1369725_at	Adap2	Rattus norvegicus	ArfGAP with dual PH domains 2(Adap2)
1374331_at	Cnot9	Rattus norvegicus	CCR4-NOT transcription complex subunit 9(Cnot9)
1377689_at	Kntc1	Rattus norvegicus	kinetochore associated 1(Kntc1)
1381772_at	Dipk2a	Rattus norvegicus	divergent protein kinase domain 2A(Dipk2a)
1374178_at	Arl5a	Rattus norvegicus	ADP-ribosylation factor like GTPase 5A(Arl5a)
1376611_at	Pola1	Rattus norvegicus	DNA polymerase alpha 1, catalytic subunit(Pola1)
1376896_at	Ufl1	Rattus norvegicus	Ufm1-specific ligase 1(Ufl1)
1388650_at	Top2a	Rattus norvegicus	DNA topoisomerase II alpha(Top2a)
1397535_at	Pals1	Rattus norvegicus	protein associated with LIN7 1, MAGUK p55 family member(Pals1)
1384988_at	Fbxo5	Rattus norvegicus	F-box protein 5(Fbxo5)
1370582_a_at	Amelx	Rattus norvegicus	amelogenin, X-linked(Amelx)
1385455_at	Prpf38b	Rattus norvegicus	pre-mRNA processing factor 38B(Prpf38b)
1367831_at	Tp53	Rattus norvegicus	tumor protein p53(Tp53)
1390036_at	Slc16a6	Rattus norvegicus	solute carrier family 16, member 6(Slc16a6)
1385163_at	Rnf20	Rattus norvegicus	ring finger protein 20(Rnf20)
1374886_at	Bcs1l	Rattus norvegicus	BCS1 homolog, ubiquinol-cytochrome c reductase complex chaperone(Bcs1l)
1370503_s_at	Epb41l3	Rattus norvegicus	erythrocyte membrane protein band 4.1-like 3(Epb41l3)
1377911_at	Osbpl8	Rattus norvegicus	oxysterol binding protein-like 8(Osbpl8)
1395535_at	Fam98a	Rattus norvegicus	family with sequence similarity 98, member A(Fam98a)
1371680_at	Gabarapl1	Rattus norvegicus	GABA type A receptor associated protein like 1(Gabarapl1)
1389723_at	Pik3r4	Rattus norvegicus	phosphoinositide-3-kinase, regulatory subunit 4(Pik3r4)
1389067_at	Slco4a1	Rattus norvegicus	solute carrier organic anion transporter family, member 4a1(Slco4a1)
1384035_at	Ildr2	Rattus norvegicus	immunoglobulin-like domain containing receptor 2(Ildr2)
1392326_at	Dnah17	Rattus norvegicus	dynein, axonemal, heavy chain 17(Dnah17)
1380131_at	Wdr37	Rattus norvegicus	WD repeat domain 37(Wdr37)
1395137_at	Xrcc4	Rattus norvegicus	X-ray repair cross complementing 4(Xrcc4)
1378791_at	Map3k4	Rattus norvegicus	mitogen activated protein kinase kinase kinase 4(Map3k4)
1396182_at	Pm20d2	Rattus norvegicus	peptidase M20 domain containing 2(Pm20d2)
1376201_at	Mettl16	Rattus norvegicus	methyltransferase like 16(Mettl16)
1377653_at	Syne2	Rattus norvegicus	spectrin repeat containing nuclear envelope protein 2(Syne2)
1369946_at	Thoc6	Rattus norvegicus	THO complex 6(Thoc6)
1371399_at	Tomm6	Rattus norvegicus	translocase of outer mitochondrial membrane 6(Tomm6)
1382025_at	Mtm1	Rattus norvegicus	myotubularin 1(Mtm1)
1382713_at	Lrig3	Rattus norvegicus	leucine-rich repeats and immunoglobulin-like domains 3(Lrig3)
1389173_at	Son	Rattus norvegicus	SON DNA and RNA binding protein(Son)
1375864_at	Cc2d1b	Rattus norvegicus	coiled-coil and C2 domain containing 1B(Cc2d1b)
1388790_at	Coq5	Rattus norvegicus	coenzyme Q5, methyltransferase(Coq5)
1384246_at	Smarca5	Rattus norvegicus	SWI/SNF related, matrix associated, actin dependent regulator of chromatin, subfamily a, member 5(Smarca5)
1393734_at	Timm10b	Rattus norvegicus	translocase of inner mitochondrial membrane 10B(Timm10b)
1373876_at	Eif4e2	Rattus norvegicus	eukaryotic translation initiation factor 4E family member 2(Eif4e2)
1385069_at	Acvr1	Rattus norvegicus	activin A receptor type 1(Acvr1)
1379829_at	Mycbp	Rattus norvegicus	Myc binding protein(Mycbp)
1373282_at	Slc25a33	Rattus norvegicus	solute carrier family 25 member 33(Slc25a33)
1383956_at	A2ml1	Rattus norvegicus	alpha-2-macroglobulin-like 1(A2ml1)
1373667_at	Kyat1	Rattus norvegicus	kynurenine aminotransferase 1(Kyat1)
1373969_at	Sorbs3	Rattus norvegicus	sorbin and SH3 domain containing 3(Sorbs3)
1393230_s_at	Vwa8	Rattus norvegicus	von Willebrand factor A domain containing 8(Vwa8)
1387560_a_at	Drp2	Rattus norvegicus	dystrophin related protein 2(Drp2)
1381759_at	Crnde	Rattus norvegicus	colorectal neoplasia differentially expressed(Crnde)
1383747_at	Ect2	Rattus norvegicus	epithelial cell transforming 2(Ect2)
1376048_at	Guca1b	Rattus norvegicus	guanylate cyclase activator 1B(Guca1b)
1392498_at	Ppp2r5c	Rattus norvegicus	protein phosphatase 2, regulatory subunit B', gamma(Ppp2r5c)
1382037_at	Crim1	Rattus norvegicus	cysteine rich transmembrane BMP regulator 1(Crim1)
1389711_at	Arhgap19	Rattus norvegicus	Rho GTPase activating protein 19(Arhgap19)
1383489_at	Il6st	Rattus norvegicus	interleukin 6 cytokine family signal transducer(Il6st)
1382411_at	Zfp84	Rattus norvegicus	zinc finger protein 84(Zfp84)
1374154_at	Scaf11	Rattus norvegicus	SR-related CTD-associated factor 11(Scaf11)
1374225_at	Cep128	Rattus norvegicus	centrosomal protein 128(Cep128)
1391955_at	Rab19	Rattus norvegicus	RAB19, member RAS oncogene family(Rab19)
1373016_at	Dld	Rattus norvegicus	dihydrolipoamide dehydrogenase(Dld)
1388150_at	Xpo1	Rattus norvegicus	exportin 1(Xpo1)
1382454_at	Cxcl9	Rattus norvegicus	C-X-C motif chemokine ligand 9(Cxcl9)
1383860_at	Fosl2	Rattus norvegicus	FOS like 2, AP-1 transcription factor subunit(Fosl2)
1388917_at	Myo1d	Rattus norvegicus	myosin ID(Myo1d)
1398399_at	RGD1304587	Rattus norvegicus	similar to RIKEN cDNA 2310033P09(RGD1304587)
1376682_at	Lpin3	Rattus norvegicus	lipin 3(Lpin3)
1372605_at	Gatad1	Rattus norvegicus	GATA zinc finger domain containing 1(Gatad1)
1389040_at	Pcnp	Rattus norvegicus	PEST proteolytic signal containing nuclear protein(Pcnp)
1381564_at	Glmn	Rattus norvegicus	glomulin, FKBP associated protein(Glmn)
1399002_at	Mrps17	Rattus norvegicus	mitochondrial ribosomal protein S17(Mrps17)
1375917_at	Lilrb4	Rattus norvegicus	leukocyte immunoglobulin like receptor B4(Lilrb4)
1368338_at	Cd52	Rattus norvegicus	CD52 molecule(Cd52)
1376407_a_at	Lsm7	Rattus norvegicus	LSM7 homolog, U6 small nuclear RNA and mRNA degradation associated(Lsm7)
1373221_at	Diaph1	Rattus norvegicus	diaphanous-related formin 1(Diaph1)
1389555_at	Tcf19	Rattus norvegicus	transcription factor 19(Tcf19)
1375643_at	Ckap4	Rattus norvegicus	cytoskeleton-associated protein 4(Ckap4)
1391011_at	Zscan18	Rattus norvegicus	zinc finger and SCAN domain containing 18(Zscan18)
1384348_at	Tcf23	Rattus norvegicus	transcription factor 23(Tcf23)
1378199_at	Ncapg2	Rattus norvegicus	non-SMC condensin II complex, subunit G2(Ncapg2)
1383891_a_at	Flywch1	Rattus norvegicus	FLYWCH-type zinc finger 1(Flywch1)
1392938_s_at	Akip1	Rattus norvegicus	A-kinase interacting protein 1(Akip1)
1389579_at	Pappa2	Rattus norvegicus	pappalysin 2(Pappa2)
1376395_at	Zdbf2	Rattus norvegicus	zinc finger, DBF-type containing 2(Zdbf2)
1379982_at	Nrip1	Rattus norvegicus	nuclear receptor interacting protein 1(Nrip1)
1390492_a_at	Usp40	Rattus norvegicus	ubiquitin specific peptidase 40(Usp40)
1379065_at	Serpina12	Rattus norvegicus	serpin family A member 12(Serpina12)
1379420_at	Dhrs7	Rattus norvegicus	dehydrogenase/reductase 7(Dhrs7)
1374775_at	Mki67	Rattus norvegicus	marker of proliferation Ki-67(Mki67)
1378085_at	Epn3	Rattus norvegicus	epsin 3(Epn3)
1396205_at	RT1-T24-1	Rattus norvegicus	RT1 class I, locus T24, gene 1(RT1-T24-1)
1392829_at	Cstf2	Rattus norvegicus	cleavage stimulation factor subunit 2(Cstf2)
1372479_at	Slc4a4	Rattus norvegicus	solute carrier family 4 member 4(Slc4a4)
1374614_at	Kbtbd4	Rattus norvegicus	kelch repeat and BTB domain containing 4(Kbtbd4)
1371338_at	Psenen	Rattus norvegicus	presenilin enhancer gamma secretase subunit(Psenen)
1382041_at	Agpat3	Rattus norvegicus	1-acylglycerol-3-phosphate O-acyltransferase 3(Agpat3)
1367473_at	Tomm22	Rattus norvegicus	translocase of outer mitochondrial membrane 22(Tomm22)
1372318_at	Elovl6	Rattus norvegicus	ELOVL fatty acid elongase 6(Elovl6)
1391940_at	Timm44	Rattus norvegicus	translocase of inner mitochondrial membrane 44(Timm44)
1383723_at	Specc1l	Rattus norvegicus	sperm antigen with calponin homology and coiled-coil domains 1-like(Specc1l)
1379731_at	Pogk	Rattus norvegicus	pogo transposable element derived with KRAB domain(Pogk)
1379833_at	Rorc	Rattus norvegicus	RAR-related orphan receptor C(Rorc)
1393421_at	Pxmp4	Rattus norvegicus	peroxisomal membrane protein 4(Pxmp4)
1384762_at	Sgo1	Rattus norvegicus	shugoshin 1(Sgo1)
1375025_at	Camkk2	Rattus norvegicus	calcium/calmodulin-dependent protein kinase kinase 2(Camkk2)
1389191_at	Vps36	Rattus norvegicus	vacuolar protein sorting 36 homolog(Vps36)
1392506_at	Cryzl1	Rattus norvegicus	crystallin zeta like 1(Cryzl1)
1372856_at	Plin4	Rattus norvegicus	perilipin 4(Plin4)
1387170_at	Csnk2a1	Rattus norvegicus	casein kinase 2 alpha 1(Csnk2a1)
1398730_at	Srrt	Rattus norvegicus	serrate, RNA effector molecule(Srrt)
1381299_at	Lrch2	Rattus norvegicus	leucine rich repeats and calponin homology domain containing 2(Lrch2)
1393858_at	Aunip	Rattus norvegicus	aurora kinase A and ninein interacting protein(Aunip)
1374763_at	Cercam	Rattus norvegicus	cerebral endothelial cell adhesion molecule(Cercam)
1371176_at	Nfic	Rattus norvegicus	nuclear factor I/C(Nfic)
1372467_at	Hs6st1	Rattus norvegicus	heparan sulfate 6-O-sulfotransferase 1(Hs6st1)
1393672_at	Hmcn1	Rattus norvegicus	hemicentin 1(Hmcn1)
1377674_at	Phf21a	Rattus norvegicus	PHD finger protein 21A(Phf21a)
1382994_at	LOC102548472	Rattus norvegicus	uncharacterized LOC102548472(LOC102548472)
1386632_at	Pip4p2	Rattus norvegicus	phosphatidylinositol-4,5-bisphosphate 4-phosphatase 2(Pip4p2)
1368603_at	Add2	Rattus norvegicus	adducin 2(Add2)
1385088_at	Misp3	Rattus norvegicus	MISP family member 3(Misp3)
1390600_at	St6galnac4	Rattus norvegicus	ST6 N-acetylgalactosaminide alpha-2,6-sialyltransferase 4(St6galnac4)
1379969_at	Foxj2	Rattus norvegicus	forkhead box J2(Foxj2)
1389064_at	Fem1c	Rattus norvegicus	fem-1 homolog C(Fem1c)
1378122_a_at	Zbtb7a	Rattus norvegicus	zinc finger and BTB domain containing 7a(Zbtb7a)
1373257_at	Arpp21	Rattus norvegicus	cAMP regulated phosphoprotein 21(Arpp21)
1381024_at	Ppp2r1a	Rattus norvegicus	protein phosphatase 2 scaffold subunit A alpha(Ppp2r1a)
1399116_at	Luc7l2	Rattus norvegicus	LUC7-like 2 pre-mRNA splicing factor(Luc7l2)
1383033_at	LOC102551809	Rattus norvegicus	uncharacterized LOC102551809(LOC102551809)
1370346_at	Ccnb1	Rattus norvegicus	cyclin B1(Ccnb1)
1369971_a_at	Hnrnpd	Rattus norvegicus	heterogeneous nuclear ribonucleoprotein D(Hnrnpd)
1372594_at	Senp5	Rattus norvegicus	SUMO specific peptidase 5(Senp5)
1373658_at	Racgap1	Rattus norvegicus	Rac GTPase-activating protein 1(Racgap1)
1388198_at	Nup58	Rattus norvegicus	nucleoporin 58(Nup58)
1395741_at	Oga	Rattus norvegicus	O-GlcNAcase(Oga)
1373885_at	Cbx5	Rattus norvegicus	chromobox 5(Cbx5)
1370974_at	Vps54	Rattus norvegicus	VPS54 subunit of GARP complex(Vps54)
1375414_at	Ak6	Rattus norvegicus	adenylate kinase 6(Ak6)
1385341_at	Gsg1	Rattus norvegicus	germ cell associated 1(Gsg1)
1391604_at	Ncapd3	Rattus norvegicus	non-SMC condensin II complex, subunit D3(Ncapd3)
1368944_at	Dlg1	Rattus norvegicus	discs large MAGUK scaffold protein 1(Dlg1)
1372389_at	Ier2	Rattus norvegicus	immediate early response 2(Ier2)
1396092_at	Nkiras1	Rattus norvegicus	NFKB inhibitor interacting Ras-like 1(Nkiras1)
1376371_at	LOC100912143	Rattus norvegicus	uncharacterized LOC100912143(LOC100912143)
1375001_at	Cytl1	Rattus norvegicus	cytokine like 1(Cytl1)
1377700_at	Atrx	Rattus norvegicus	ATRX, chromatin remodeler(Atrx)
1370400_at	RT1-N3	Rattus norvegicus	RT1 class Ib, locus N3(RT1-N3)
1371164_at	Mcpt10	Rattus norvegicus	mast cell protease 10(Mcpt10)
1376909_at	Rasl10a	Rattus norvegicus	RAS-like, family 10, member A(Rasl10a)
1380134_at	Vtcn1	Rattus norvegicus	V-set domain containing T cell activation inhibitor 1(Vtcn1)
1384523_at	Pms1	Rattus norvegicus	PMS1 homolog 1, mismatch repair system component(Pms1)
1377034_at	Serpinb1a	Rattus norvegicus	serpin family B member 1A(Serpinb1a)
1384336_at	Cln3	Rattus norvegicus	CLN3 lysosomal/endosomal transmembrane protein, battenin(Cln3)
1384110_at	Dock4	Rattus norvegicus	dedicator of cytokinesis 4(Dock4)
1393975_a_at	C1qtnf12	Rattus norvegicus	C1q and TNF related 12(C1qtnf12)
1377357_at	Asb7	Rattus norvegicus	ankyrin repeat and SOCS box-containing 7(Asb7)
1393132_at	Mdfi	Rattus norvegicus	MyoD family inhibitor(Mdfi)
1390462_at	Ghdc	Rattus norvegicus	GH3 domain containing(Ghdc)
1383284_at	Ncam1	Rattus norvegicus	neural cell adhesion molecule 1(Ncam1)
1371650_at	Senp3	Rattus norvegicus	SUMO specific peptidase 3(Senp3)
1374801_at	LOC102551541	Rattus norvegicus	uncharacterized LOC102551541(LOC102551541)
1389633_at	E2f4	Rattus norvegicus	E2F transcription factor 4(E2f4)
1373556_at	Ptrhd1	Rattus norvegicus	peptidyl-tRNA hydrolase domain containing 1(Ptrhd1)
1370789_a_at	Prlr	Rattus norvegicus	prolactin receptor(Prlr)
1374159_at	Als2cl	Rattus norvegicus	ALS2 C-terminal like(Als2cl)
1378126_at	Dennd2a	Rattus norvegicus	DENN domain containing 2A(Dennd2a)
1370232_at	Ivd	Rattus norvegicus	isovaleryl-CoA dehydrogenase(Ivd)
1387097_at	Fut2	Rattus norvegicus	fucosyltransferase 2(Fut2)
1385928_at	Smad6	Rattus norvegicus	SMAD family member 6(Smad6)
1395668_at	Zfp593	Rattus norvegicus	zinc finger protein 593(Zfp593)
1372768_at	Aggf1	Rattus norvegicus	angiogenic factor with G patch and FHA domains 1(Aggf1)
1390323_at	Pcnx1	Rattus norvegicus	pecanex 1(Pcnx1)
1395165_at	Psip1	Rattus norvegicus	PC4 and SFRS1 interacting protein 1(Psip1)
1373824_at	Cfdp1	Rattus norvegicus	craniofacial development protein 1(Cfdp1)
1392729_at	Pcnx1	Rattus norvegicus	pecanex 1(Pcnx1)
1383157_at	Mrpl44	Rattus norvegicus	mitochondrial ribosomal protein L44(Mrpl44)
1375089_at	Filip1	Rattus norvegicus	filamin A interacting protein 1(Filip1)
1377740_at	Usf3	Rattus norvegicus	upstream transcription factor family member 3(Usf3)
1388749_at	Rmnd5a	Rattus norvegicus	required for meiotic nuclear division 5 homolog A(Rmnd5a)
1376042_at	Tsr2	Rattus norvegicus	TSR2, ribosome maturation factor(Tsr2)
1379354_at	Extl2	Rattus norvegicus	exostosin-like glycosyltransferase 2(Extl2)
1383531_at	Crebrf	Rattus norvegicus	CREB3 regulatory factor(Crebrf)
1398351_at	Usp7	Rattus norvegicus	ubiquitin specific peptidase 7(Usp7)
1388072_at	Sbk1	Rattus norvegicus	SH3 domain binding kinase 1(Sbk1)
1390043_at	Smarcc2	Rattus norvegicus	SWI/SNF related, matrix associated, actin dependent regulator of chromatin, subfamily c, member 2(Smarcc2)
1396145_at	Septin11	Rattus norvegicus	septin 11(Septin11)
1388491_at	Marchf5	Rattus norvegicus	membrane associated ring-CH-type finger 5(Marchf5)
1376707_at	C1qtnf4	Rattus norvegicus	C1q and TNF related 4(C1qtnf4)
1377460_at	LOC102552398	Rattus norvegicus	uncharacterized LOC102552398(LOC102552398)
1375314_at	Bcas3	Rattus norvegicus	BCAS3, microtubule associated cell migration factor(Bcas3)
1390996_at	Rbsn	Rattus norvegicus	rabenosyn, RAB effector(Rbsn)
1394401_at	Elovl6	Rattus norvegicus	ELOVL fatty acid elongase 6(Elovl6)
1379544_at	Nbeal1	Rattus norvegicus	neurobeachin-like 1(Nbeal1)
1368297_at	Gata2	Rattus norvegicus	GATA binding protein 2(Gata2)
1393647_at	Hat1	Rattus norvegicus	histone acetyltransferase 1(Hat1)
1370675_at	Trpv1	Rattus norvegicus	transient receptor potential cation channel, subfamily V, member 1(Trpv1)
1385040_at	Fbxo17	Rattus norvegicus	F-box protein 17(Fbxo17)
1391880_at	Tpd52	Rattus norvegicus	tumor protein D52(Tpd52)
1383949_at	Med13l	Rattus norvegicus	mediator complex subunit 13L(Med13l)
1377369_at	Cybrd1	Rattus norvegicus	cytochrome b reductase 1(Cybrd1)
1371805_at	Ankrd46	Rattus norvegicus	ankyrin repeat domain 46(Ankrd46)
1374651_at	Dop1b	Rattus norvegicus	DOP1 leucine zipper like protein B(Dop1b)
1382718_at	Nfx1	Rattus norvegicus	nuclear transcription factor, X-box binding 1(Nfx1)
1385856_at	Riok1	Rattus norvegicus	RIO kinase 1(Riok1)
1369380_at	Kif2c	Rattus norvegicus	kinesin family member 2C(Kif2c)
1385904_at	Cirbp	Rattus norvegicus	cold inducible RNA binding protein(Cirbp)
1388750_at	Tfrc	Rattus norvegicus	transferrin receptor(Tfrc)
1390437_at	Sema5a	Rattus norvegicus	semaphorin 5A(Sema5a)
1368590_at	Mmp16	Rattus norvegicus	matrix metallopeptidase 16(Mmp16)
1372406_at	Mcm3	Rattus norvegicus	minichromosome maintenance complex component 3(Mcm3)
1388608_x_at	Hba-a1	Rattus norvegicus	hemoglobin alpha, adult chain 1(Hba-a1)
1388426_at	Srebf1	Rattus norvegicus	sterol regulatory element binding transcription factor 1(Srebf1)
1383669_at	Mmab	Rattus norvegicus	metabolism of cobalamin associated B(Mmab)
1398202_at	Mmp16	Rattus norvegicus	matrix metallopeptidase 16(Mmp16)
1375590_at	Zc3h11a	Rattus norvegicus	zinc finger CCCH-type containing 11A(Zc3h11a)
1370723_at	Tamalin	Rattus norvegicus	trafficking regulator and scaffold protein tamalin(Tamalin)
1394413_at	Pias2	Rattus norvegicus	protein inhibitor of activated STAT, 2(Pias2)
1388867_at	Tfdp1	Rattus norvegicus	transcription factor Dp-1(Tfdp1)
1387287_a_at	Abcc9	Rattus norvegicus	ATP binding cassette subfamily C member 9(Abcc9)
1382240_at	Trim33	Rattus norvegicus	tripartite motif-containing 33(Trim33)
1388994_at	Fzd6	Rattus norvegicus	frizzled class receptor 6(Fzd6)
1367545_at	Rabgap1	Rattus norvegicus	RAB GTPase activating protein 1(Rabgap1)
1393750_at	G2e3	Rattus norvegicus	G2/M-phase specific E3 ubiquitin protein ligase(G2e3)
1392481_at	Cnot11	Rattus norvegicus	CCR4-NOT transcription complex, subunit 11(Cnot11)
1367485_at	Tcea1	Rattus norvegicus	transcription elongation factor A1(Tcea1)
1386681_at	Borcs6	Rattus norvegicus	BLOC-1 related complex subunit 6(Borcs6)
1376219_at	Atp8b2	Rattus norvegicus	ATPase phospholipid transporting 8B2(Atp8b2)
1373987_at	Kcnip2	Rattus norvegicus	potassium voltage-gated channel interacting protein 2(Kcnip2)
1375302_at	Zbtb4	Rattus norvegicus	zinc finger and BTB domain containing 4(Zbtb4)
1371127_at	Bmp1	Rattus norvegicus	bone morphogenetic protein 1(Bmp1)
1367837_at	Psma4	Rattus norvegicus	proteasome 20S subunit alpha 4(Psma4)
1378906_at	Ddias	Rattus norvegicus	DNA damage-induced apoptosis suppressor(Ddias)
1383356_at	Enho	Rattus norvegicus	energy homeostasis associated(Enho)
1375929_at	Mnt	Rattus norvegicus	MAX network transcriptional repressor(Mnt)
1373568_at	Bmi1	Rattus norvegicus	BMI1 proto-oncogene, polycomb ring finger(Bmi1)
1391448_at	Crim1	Rattus norvegicus	cysteine rich transmembrane BMP regulator 1(Crim1)
1373975_at	Inmt	Rattus norvegicus	indolethylamine N-methyltransferase(Inmt)
1390823_at	Skp2	Rattus norvegicus	S-phase kinase associated protein 2(Skp2)
1398401_at	Tdrd3	Rattus norvegicus	tudor domain containing 3(Tdrd3)
1395376_at	Ddx11	Rattus norvegicus	DEAD/H-box helicase 11(Ddx11)
1373183_at	Dicer1	Rattus norvegicus	dicer 1 ribonuclease III(Dicer1)
1373407_at	Gramd4	Rattus norvegicus	GRAM domain containing 4(Gramd4)
1376533_at	Baz2b	Rattus norvegicus	bromodomain adjacent to zinc finger domain, 2B(Baz2b)
1391101_at	Arhgap12	Rattus norvegicus	Rho GTPase activating protein 12(Arhgap12)
1388414_at	LOC100363268	Rattus norvegicus	rCG31129-like(LOC100363268)
1368919_at	Pgf	Rattus norvegicus	placental growth factor(Pgf)
1377158_at	LOC691658	Rattus norvegicus	similar to anterior pharynx defective 1b homolog(LOC691658)
1369253_at	Kremen1	Rattus norvegicus	kringle containing transmembrane protein 1(Kremen1)
1374638_at	Pex13	Rattus norvegicus	peroxisomal biogenesis factor 13(Pex13)
1374799_at	Ncapd2	Rattus norvegicus	non-SMC condensin I complex, subunit D2(Ncapd2)
1387488_a_at	Calcr	Rattus norvegicus	calcitonin receptor(Calcr)
1386867_at	Mpc1	Rattus norvegicus	mitochondrial pyruvate carrier 1(Mpc1)
1399149_x_at	Colgalt1	Rattus norvegicus	collagen beta(1-O)galactosyltransferase 1(Colgalt1)
1383962_at	Siva1	Rattus norvegicus	SIVA1, apoptosis-inducing factor(Siva1)
1392984_at	Cpne3	Rattus norvegicus	copine 3(Cpne3)
1384068_at	Ckap2	Rattus norvegicus	cytoskeleton associated protein 2(Ckap2)
1389791_at	Cln8	Rattus norvegicus	CLN8, transmembrane ER and ERGIC protein(Cln8)
1369647_at	Calcrl	Rattus norvegicus	calcitonin receptor like receptor(Calcrl)
1388969_at	Acsf3	Rattus norvegicus	acyl-CoA synthetase family member 3(Acsf3)
1367569_at	Rpsa	Rattus norvegicus	ribosomal protein SA(Rpsa)
1384125_at	Kmt2e	Rattus norvegicus	lysine methyltransferase 2E(Kmt2e)
1383178_at	Fbxo28	Rattus norvegicus	F-box protein 28(Fbxo28)
1389859_at	Csnk1a1	Rattus norvegicus	casein kinase 1, alpha 1(Csnk1a1)
1382689_at	Tmem41b	Rattus norvegicus	transmembrane protein 41B(Tmem41b)
1370877_at	Nfasc	Rattus norvegicus	neurofascin(Nfasc)
1380267_at	Tekt3	Rattus norvegicus	tektin 3(Tekt3)
1374094_at	Cab39l	Rattus norvegicus	calcium binding protein 39-like(Cab39l)
1379541_at	Tmtc4	Rattus norvegicus	transmembrane O-mannosyltransferase targeting cadherins 4(Tmtc4)
1377991_at	Rsbn1l	Rattus norvegicus	round spermatid basic protein 1-like(Rsbn1l)
1376986_at	Mettl3	Rattus norvegicus	methyltransferase-like 3(Mettl3)
1393542_at	LOC103692581	Rattus norvegicus	uncharacterized LOC103692581(LOC103692581)
1373857_at	Cox20	Rattus norvegicus	cytochrome c oxidase assembly factor COX20(Cox20)
1387048_at	Ddx39a	Rattus norvegicus	DExD-box helicase 39A(Ddx39a)
1370281_at	Fabp5	Rattus norvegicus	fatty acid binding protein 5(Fabp5)
1392996_at	Cpeb1	Rattus norvegicus	cytoplasmic polyadenylation element binding protein 1(Cpeb1)
1385543_at	Akap10	Rattus norvegicus	A-kinase anchoring protein 10(Akap10)
1392571_at	Vps13a	Rattus norvegicus	vacuolar protein sorting 13 homolog A(Vps13a)
1368127_at	Neu2	Rattus norvegicus	neuraminidase 2(Neu2)
1388071_x_at	RT1-EC2	Rattus norvegicus	RT1 class Ib, locus EC2(RT1-EC2)
1381832_at	Pycr3	Rattus norvegicus	pyrroline-5-carboxylate reductase 3(Pycr3)
1372244_at	Cab39	Rattus norvegicus	calcium binding protein 39(Cab39)
1374082_at	Ndufaf7	Rattus norvegicus	NADH:ubiquinone oxidoreductase complex assembly factor 7(Ndufaf7)
1373192_at	Dync2i1	Rattus norvegicus	dynein 2 intermediate chain 1(Dync2i1)
1371780_at	Kdelr2	Rattus norvegicus	KDEL endoplasmic reticulum protein retention receptor 2(Kdelr2)
1389434_at	Bbs9	Rattus norvegicus	Bardet-Biedl syndrome 9(Bbs9)
1375248_at	Klf2	Rattus norvegicus	Kruppel-like factor 2(Klf2)
1385393_at	Ppargc1a	Rattus norvegicus	PPARG coactivator 1 alpha(Ppargc1a)
1382905_at	Mrc2	Rattus norvegicus	mannose receptor, C type 2(Mrc2)
1376069_at	Psmd11	Rattus norvegicus	proteasome 26S subunit, non-ATPase 11(Psmd11)
1393701_at	Dbr1	Rattus norvegicus	debranching RNA lariats 1(Dbr1)
1374711_at	Cpsf3	Rattus norvegicus	cleavage and polyadenylation specific factor 3(Cpsf3)
1368802_at	Pmch	Rattus norvegicus	pro-melanin-concentrating hormone(Pmch)
1378021_at	Hspa4l	Rattus norvegicus	heat shock protein family A (Hsp70) member 4 like(Hspa4l)
1392639_at	Klhdc10	Rattus norvegicus	kelch domain containing 10(Klhdc10)
1367765_at	Tcn2	Rattus norvegicus	transcobalamin 2(Tcn2)
1374175_at	Porcn	Rattus norvegicus	porcupine O-acyltransferase(Porcn)
1367822_at	Cacna1a	Rattus norvegicus	calcium voltage-gated channel subunit alpha1 A(Cacna1a)
1381353_at	Magea9	Rattus norvegicus	MAGE family member A9(Magea9)
1395380_at	Selenon	Rattus norvegicus	selenoprotein N(Selenon)
1370545_at	Kcna1	Rattus norvegicus	potassium voltage-gated channel subfamily A member 1(Kcna1)
1379861_at	Dcakd	Rattus norvegicus	dephospho-CoA kinase domain containing(Dcakd)
1380186_at	Zmym5	Rattus norvegicus	zinc finger MYM-type containing 5(Zmym5)
1374353_x_at	Actc1	Rattus norvegicus	actin, alpha, cardiac muscle 1(Actc1)
1396108_at	Myorg	Rattus norvegicus	myogenesis regulating glycosidase(Myorg)
1377086_at	C1qtnf3	Rattus norvegicus	C1q and TNF related 3(C1qtnf3)
1372759_at	Cdk9	Rattus norvegicus	cyclin-dependent kinase 9(Cdk9)
1380243_at	Mms22l	Rattus norvegicus	MMS22-like, DNA repair protein(Mms22l)
1388876_at	Pln	Rattus norvegicus	phospholamban(Pln)
1369955_at	Col5a1	Rattus norvegicus	collagen type V alpha 1 chain(Col5a1)
1370042_at	Stmn2	Rattus norvegicus	stathmin 2(Stmn2)
1371792_at	Ctdsp2	Rattus norvegicus	CTD small phosphatase 2(Ctdsp2)
1385621_at	Supt20h	Rattus norvegicus	SPT20 homolog, SAGA complex component(Supt20h)
1398624_x_at	Tubb4a	Rattus norvegicus	tubulin, beta 4A class IVa(Tubb4a)
1392676_at	Zfp667	Rattus norvegicus	zinc finger protein 667(Zfp667)
1371516_at	Xpo7	Rattus norvegicus	exportin 7(Xpo7)
1382710_at	Enc1	Rattus norvegicus	ectodermal-neural cortex 1(Enc1)
1397834_at	Rdh13	Rattus norvegicus	retinol dehydrogenase 13(Rdh13)
1377622_at	Rsf1	Rattus norvegicus	remodeling and spacing factor 1(Rsf1)
1385567_at	Gtf2f1	Rattus norvegicus	general transcription factor IIF subunit 1(Gtf2f1)
1369488_at	Fut4	Rattus norvegicus	fucosyltransferase 4(Fut4)
1371285_at	Hoxc4	Rattus norvegicus	homeo box C4(Hoxc4)
1392739_a_at	Eepd1	Rattus norvegicus	endonuclease/exonuclease/phosphatase family domain containing 1(Eepd1)
1387928_at	Rundc3a	Rattus norvegicus	RUN domain containing 3A(Rundc3a)
1372349_at	Haus7	Rattus norvegicus	HAUS augmin-like complex, subunit 7(Haus7)
1385154_at	Otub2	Rattus norvegicus	OTU deubiquitinase, ubiquitin aldehyde binding 2(Otub2)
1373764_at	Zfp638	Rattus norvegicus	zinc finger protein 638(Zfp638)
1378386_at	Slc2a6	Rattus norvegicus	solute carrier family 2 member 6(Slc2a6)
1382308_at	Rc3h2	Rattus norvegicus	ring finger and CCCH-type domains 2(Rc3h2)
1372415_at	Gtf2h3	Rattus norvegicus	general transcription factor IIH subunit 3(Gtf2h3)
1371103_at	Rab6a	Rattus norvegicus	RAB6A, member RAS oncogene family(Rab6a)
1394797_at	Dnmt3a	Rattus norvegicus	DNA methyltransferase 3 alpha(Dnmt3a)
1387633_at	Prg2	Rattus norvegicus	proteoglycan 2(Prg2)
1391099_at	Pramef8	Rattus norvegicus	PRAME family member 8(Pramef8)
1367594_at	Bgn	Rattus norvegicus	biglycan(Bgn)
1378111_at	Kcnd3	Rattus norvegicus	potassium voltage-gated channel subfamily D member 3(Kcnd3)
1369728_at	H4f16	Rattus norvegicus	H4 histone 16(H4f16)
1374070_at	Gpx2	Rattus norvegicus	glutathione peroxidase 2(Gpx2)
1393620_at	Sesn3	Rattus norvegicus	sestrin 3(Sesn3)
1368618_at	Grb14	Rattus norvegicus	growth factor receptor bound protein 14(Grb14)
1370268_at	Kcna5	Rattus norvegicus	potassium voltage-gated channel subfamily A member 5(Kcna5)
1382186_a_at	Gpatch4	Rattus norvegicus	G patch domain containing 4(Gpatch4)
1393952_at	Ccdc68	Rattus norvegicus	coiled-coil domain containing 68(Ccdc68)
1375646_at	Efcab2	Rattus norvegicus	EF-hand calcium binding domain 2(Efcab2)
1383738_at	Cep68	Rattus norvegicus	centrosomal protein 68(Cep68)
1390907_at	LOC691170	Rattus norvegicus	similar to zinc finger protein 84 (HPF2)(LOC691170)
1374322_at	Zc3h4	Rattus norvegicus	zinc finger CCCH-type containing 4(Zc3h4)
1393153_at	Zfp161	Rattus norvegicus	zinc finger protein 161(Zfp161)
1393060_at	Adamtsl2	Rattus norvegicus	ADAMTS-like 2(Adamtsl2)
1383580_at	Rnf157	Rattus norvegicus	ring finger protein 157(Rnf157)
1390307_at	Eml6	Rattus norvegicus	EMAP like 6(Eml6)
1375674_at	Cdip1	Rattus norvegicus	cell death-inducing p53 target 1(Cdip1)
1384203_at	Pde1b	Rattus norvegicus	phosphodiesterase 1B(Pde1b)
1383166_at	Ncoa1	Rattus norvegicus	nuclear receptor coactivator 1(Ncoa1)
1398598_at	Dst	Rattus norvegicus	dystonin(Dst)
1375074_at	Tbkbp1	Rattus norvegicus	TBK1 binding protein 1(Tbkbp1)
1367582_at	Rpl29	Rattus norvegicus	ribosomal protein L29(Rpl29)
1392490_at	Maco1	Rattus norvegicus	macoilin 1(Maco1)
1373273_at	Prpf38a	Rattus norvegicus	pre-mRNA processing factor 38A(Prpf38a)
1394031_at	Fam83d	Rattus norvegicus	family with sequence similarity 83, member D(Fam83d)
1396692_at	Pus10	Rattus norvegicus	pseudouridine synthase 10(Pus10)
1395141_at	Lrrc3	Rattus norvegicus	leucine rich repeat containing 3(Lrrc3)
1386969_at	Nrn1	Rattus norvegicus	neuritin 1(Nrn1)
1368217_at	Ralbp1	Rattus norvegicus	ralA binding protein 1(Ralbp1)
1383308_a_at	Rfwd3	Rattus norvegicus	ring finger and WD repeat domain 3(Rfwd3)
1388798_at	Ube2e2	Rattus norvegicus	ubiquitin-conjugating enzyme E2E 2(Ube2e2)
1387847_at	Pik3cb	Rattus norvegicus	phosphatidylinositol-4,5-bisphosphate 3-kinase, catalytic subunit beta(Pik3cb)
1385474_at	Ltn1	Rattus norvegicus	listerin E3 ubiquitin protein ligase 1(Ltn1)
1369240_a_at	Avpr1b	Rattus norvegicus	arginine vasopressin receptor 1B(Avpr1b)
1383117_at	Pxmp4	Rattus norvegicus	peroxisomal membrane protein 4(Pxmp4)
1369810_at	Dmd	Rattus norvegicus	dystrophin(Dmd)
1373155_at	Mrpl46	Rattus norvegicus	mitochondrial ribosomal protein L46(Mrpl46)
1375686_at	Ppil3	Rattus norvegicus	peptidylprolyl isomerase like 3(Ppil3)
1376467_at	Mllt1	Rattus norvegicus	MLLT1, super elongation complex subunit(Mllt1)
1368972_at	Ntrk2	Rattus norvegicus	neurotrophic receptor tyrosine kinase 2(Ntrk2)
1375634_at	Washc3	Rattus norvegicus	WASH complex subunit 3(Washc3)
1369175_a_at	Ambn	Rattus norvegicus	ameloblastin(Ambn)
1384174_at	Shcbp1	Rattus norvegicus	SHC binding and spindle associated 1(Shcbp1)
1380957_at	Cdk10	Rattus norvegicus	cyclin-dependent kinase 10(Cdk10)
1399063_at	Ubr4	Rattus norvegicus	ubiquitin protein ligase E3 component n-recognin 4(Ubr4)
1372958_at	Otub1	Rattus norvegicus	OTU deubiquitinase, ubiquitin aldehyde binding 1(Otub1)
1389742_at	Zfp217	Rattus norvegicus	zinc finger protein 217(Zfp217)
1388628_at	Tmed3	Rattus norvegicus	transmembrane p24 trafficking protein 3(Tmed3)
1382004_at	Clpb	Rattus norvegicus	caseinolytic mitochondrial matrix peptidase chaperone subunit B(Clpb)
1390278_at	Tra2a	Rattus norvegicus	transformer 2 alpha(Tra2a)
1391128_at	Bcl9l	Rattus norvegicus	BCL9 like(Bcl9l)
1374216_at	Gas2l3	Rattus norvegicus	growth arrest-specific 2 like 3(Gas2l3)
1378350_at	LOC102547703	Rattus norvegicus	uncharacterized LOC102547703(LOC102547703)
1367927_at	Phb1	Rattus norvegicus	prohibitin 1(Phb1)
1386949_a_at	Mta1	Rattus norvegicus	metastasis associated 1(Mta1)
1382864_at	Palmd	Rattus norvegicus	palmdelphin(Palmd)
1370527_a_at	Csnk1d	Rattus norvegicus	casein kinase 1, delta(Csnk1d)
1374561_at	Fam193a	Rattus norvegicus	family with sequence similarity 193, member A(Fam193a)
1368444_at	Sgta	Rattus norvegicus	small glutamine rich tetratricopeptide repeat co-chaperone alpha(Sgta)
1393035_at	Rcc1	Rattus norvegicus	regulator of chromosome condensation 1(Rcc1)
1372386_at	Senp2	Rattus norvegicus	SUMO specific peptidase 2(Senp2)
1391912_at	Ube2b	Rattus norvegicus	ubiquitin-conjugating enzyme E2B(Ube2b)
1371261_at	Ptpn2	Rattus norvegicus	protein tyrosine phosphatase, non-receptor type 2(Ptpn2)
1390558_at	Stau2	Rattus norvegicus	staufen double-stranded RNA binding protein 2(Stau2)
1369594_at	Efna5	Rattus norvegicus	ephrin A5(Efna5)
1373459_at	Stk11ip	Rattus norvegicus	serine/threonine kinase 11 interacting protein(Stk11ip)
1384454_at	Cpa6	Rattus norvegicus	carboxypeptidase A6(Cpa6)
1382783_at	Blm	Rattus norvegicus	BLM RecQ like helicase(Blm)
1371329_at	Eif5a	Rattus norvegicus	eukaryotic translation initiation factor 5A(Eif5a)
1377593_at	Dpm1	Rattus norvegicus	dolichyl-phosphate mannosyltransferase subunit 1, catalytic(Dpm1)
1367668_a_at	Scd2	Rattus norvegicus	stearoyl-Coenzyme A desaturase 2(Scd2)
1373131_at	Pknox1	Rattus norvegicus	PBX/knotted 1 homeobox 1(Pknox1)
1379411_at	LOC100911353	Rattus norvegicus	uncharacterized LOC100911353(LOC100911353)
1395473_at	Gnb3	Rattus norvegicus	G protein subunit beta 3(Gnb3)
1371845_at	Pop4	Rattus norvegicus	POP4 homolog, ribonuclease P/MRP subunit(Pop4)
1385527_at	Usp7	Rattus norvegicus	ubiquitin specific peptidase 7(Usp7)
1384734_at	Ncam2	Rattus norvegicus	neural cell adhesion molecule 2(Ncam2)
1398603_at	Tsfm	Rattus norvegicus	Ts translation elongation factor, mitochondrial(Tsfm)
1393964_at	LOC100364002	Rattus norvegicus	reproductive homeobox 9-like(LOC100364002)
1386056_at	Cacna1e	Rattus norvegicus	calcium voltage-gated channel subunit alpha1 E(Cacna1e)
1371330_at	Rpl11	Rattus norvegicus	ribosomal protein L11(Rpl11)
1367980_at	Rabep1	Rattus norvegicus	rabaptin, RAB GTPase binding effector protein 1(Rabep1)
1397753_at	Pigq	Rattus norvegicus	phosphatidylinositol glycan anchor biosynthesis, class Q(Pigq)
1380373_at	Gmps	Rattus norvegicus	guanine monophosphate synthase(Gmps)
1375914_at	Krba1	Rattus norvegicus	KRAB-A domain containing 1(Krba1)
1371808_at	Blmh	Rattus norvegicus	bleomycin hydrolase(Blmh)
1371914_at	Smarcb1	Rattus norvegicus	SWI/SNF related, matrix associated, actin dependent regulator of chromatin, subfamily b, member 1(Smarcb1)
1384267_at	Arhgap5	Rattus norvegicus	Rho GTPase activating protein 5(Arhgap5)
1383142_at	Klhl26	Rattus norvegicus	kelch-like family member 26(Klhl26)
1374187_at	Adam22	Rattus norvegicus	ADAM metallopeptidase domain 22(Adam22)
1383608_at	Arrdc2	Rattus norvegicus	arrestin domain containing 2(Arrdc2)
1377780_at	Tspan9	Rattus norvegicus	tetraspanin 9(Tspan9)
1371740_at	Sike1	Rattus norvegicus	suppressor of IKBKE 1(Sike1)
1386573_a_at	RGD735065	Rattus norvegicus	similar to GI:13385412-like protein splice form I(RGD735065)
1377504_at	C12H7orf61	Rattus norvegicus	chromosome 12 open reading frame, human C7orf61(C12H7orf61)
1399104_at	Crebbp	Rattus norvegicus	CREB binding protein(Crebbp)
1383434_at	Pycr1	Rattus norvegicus	pyrroline-5-carboxylate reductase 1(Pycr1)
1398323_at	Rps2-ps2	Rattus norvegicus	ribosomal protein S2, pseudogene 2(Rps2-ps2)
1379234_a_at	Cdc45	Rattus norvegicus	cell division cycle 45(Cdc45)
1395298_at	Ubp1	Rattus norvegicus	upstream binding protein 1(Ubp1)
1385223_at	LOC102548822	Rattus norvegicus	uncharacterized LOC102548822(LOC102548822)
1377049_at	Pnpla7	Rattus norvegicus	patatin-like phospholipase domain containing 7(Pnpla7)
1375131_at	Mtch2	Rattus norvegicus	mitochondrial carrier 2(Mtch2)
1367530_at	Stx16	Rattus norvegicus	syntaxin 16(Stx16)
1381990_at	Galnt1	Rattus norvegicus	polypeptide N-acetylgalactosaminyltransferase 1(Galnt1)
1370841_a_at	Gh1	Rattus norvegicus	growth hormone 1(Gh1)
1397473_at	Dtnbp1	Rattus norvegicus	dystrobrevin binding protein 1(Dtnbp1)
1386174_at	LOC691422	Rattus norvegicus	similar to zinc finger protein 101(LOC691422)
1371202_a_at	Nfib	Rattus norvegicus	nuclear factor I/B(Nfib)
1397209_at	Proser3	Rattus norvegicus	proline and serine rich 3(Proser3)
1381819_at	Card14	Rattus norvegicus	caspase recruitment domain family, member 14(Card14)
1371926_at	Il6st	Rattus norvegicus	interleukin 6 cytokine family signal transducer(Il6st)
1375897_at	Rbsn	Rattus norvegicus	rabenosyn, RAB effector(Rbsn)
1390956_at	Apol11a	Rattus norvegicus	apolipoprotein L 11a(Apol11a)
1394745_at	Tent5a	Rattus norvegicus	terminal nucleotidyltransferase 5A(Tent5a)
1392080_at	LOC103691629	Rattus norvegicus	uncharacterized LOC103691629(LOC103691629)
1374005_at	Ccdc51	Rattus norvegicus	coiled-coil domain containing 51(Ccdc51)
1379305_at	Vps13d	Rattus norvegicus	vacuolar protein sorting 13 homolog D(Vps13d)
1390384_at	H2ax	Rattus norvegicus	H2A.X variant histone(H2ax)
1372678_at	Champ1	Rattus norvegicus	chromosome alignment maintaining phosphoprotein 1(Champ1)
1373914_at	Clec11a	Rattus norvegicus	C-type lectin domain containing 11A(Clec11a)
1375703_at	Kmt2e	Rattus norvegicus	lysine methyltransferase 2E(Kmt2e)
1367746_a_at	Flot2	Rattus norvegicus	flotillin 2(Flot2)
1385036_at	Sncaip	Rattus norvegicus	synuclein, alpha interacting protein(Sncaip)
1396055_at	Col6a3	Rattus norvegicus	collagen type VI alpha 3 chain(Col6a3)
1387872_at	Hnrnpa1	Rattus norvegicus	heterogeneous nuclear ribonucleoprotein A1(Hnrnpa1)
1377609_at	Hipk1	Rattus norvegicus	homeodomain interacting protein kinase 1(Hipk1)
1371102_x_at	LOC100134871	Rattus norvegicus	beta globin minor gene(LOC100134871)
1377792_at	Megf10	Rattus norvegicus	multiple EGF-like domains 10(Megf10)
1387012_at	Sart1	Rattus norvegicus	spliceosome associated factor 1, recruiter of U4/U6.U5 tri-snRNP(Sart1)
1382385_at	Psmc6	Rattus norvegicus	proteasome 26S subunit, ATPase 6(Psmc6)
1373248_at	Vsig10	Rattus norvegicus	V-set and immunoglobulin domain containing 10(Vsig10)
1378642_at	Kiz	Rattus norvegicus	kizuna centrosomal protein(Kiz)
1389105_at	Dag1	Rattus norvegicus	dystroglycan 1(Dag1)
1370111_at	Kcnn2	Rattus norvegicus	potassium calcium-activated channel subfamily N member 2(Kcnn2)
1394359_at	Mtfr2	Rattus norvegicus	mitochondrial fission regulator 2(Mtfr2)
1398335_at	Ttyh3	Rattus norvegicus	tweety family member 3(Ttyh3)
1369493_at	Prlr	Rattus norvegicus	prolactin receptor(Prlr)
1374844_at	Rbm14	Rattus norvegicus	RNA binding motif protein 14(Rbm14)
1372548_at	Cry2	Rattus norvegicus	cryptochrome circadian regulator 2(Cry2)
1383562_at	Cldn18	Rattus norvegicus	claudin 18(Cldn18)
1376223_at	Dipk2a	Rattus norvegicus	divergent protein kinase domain 2A(Dipk2a)
1371578_at	Prkaca	Rattus norvegicus	protein kinase cAMP-activated catalytic subunit alpha(Prkaca)
1375012_at	Pdzd4	Rattus norvegicus	PDZ domain containing 4(Pdzd4)
1391183_at	Gopc	Rattus norvegicus	golgi associated PDZ and coiled-coil motif containing(Gopc)
1375253_at	Nfe2l1	Rattus norvegicus	NFE2 like bZIP transcription factor 1(Nfe2l1)
1379971_at	Zc3h6	Rattus norvegicus	zinc finger CCCH type containing 6(Zc3h6)
1396195_at	Ankrd13a	Rattus norvegicus	ankyrin repeat domain 13a(Ankrd13a)
1383447_at	Etv5	Rattus norvegicus	ETS variant transcription factor 5(Etv5)
1390659_at	Cd44	Rattus norvegicus	CD44 molecule (Indian blood group)(Cd44)
1370802_at	Itgb5	Rattus norvegicus	integrin subunit beta 5(Itgb5)
1384899_at	Spin4	Rattus norvegicus	spindlin family, member 4(Spin4)
1382477_at	Senp5	Rattus norvegicus	SUMO specific peptidase 5(Senp5)
1374054_at	Mief1	Rattus norvegicus	mitochondrial elongation factor 1(Mief1)
1389417_at	Rbbp5	Rattus norvegicus	RB binding protein 5, histone lysine methyltransferase complex subunit(Rbbp5)
1393376_at	Sox6	Rattus norvegicus	SRY-box transcription factor 6(Sox6)
1373760_at	Tars2	Rattus norvegicus	threonyl-tRNA synthetase 2, mitochondrial(Tars2)
1386942_at	Golga2	Rattus norvegicus	golgin A2(Golga2)
1368155_at	Cyp2c12	Rattus norvegicus	cytochrome P450, family 2, subfamily c, polypeptide 12(Cyp2c12)
1379295_at	Gngt2	Rattus norvegicus	G protein subunit gamma transducin 2(Gngt2)
1383435_at	Scn3b	Rattus norvegicus	sodium voltage-gated channel beta subunit 3(Scn3b)
1368716_at	Ppp1r14c	Rattus norvegicus	protein phosphatase 1, regulatory (inhibitor) subunit 14c(Ppp1r14c)
1398262_at	Prps2	Rattus norvegicus	phosphoribosyl pyrophosphate synthetase 2(Prps2)
1382592_at	Spdl1	Rattus norvegicus	spindle apparatus coiled-coil protein 1(Spdl1)
1390098_at	Eef1akmt1	Rattus norvegicus	EEF1A lysine methyltransferase 1(Eef1akmt1)
1392828_at	Med12	Rattus norvegicus	mediator complex subunit 12(Med12)
1380170_at	LOC100359937	Rattus norvegicus	GABA(A) receptor-associated protein-like 2-like(LOC100359937)
1382363_at	Pals1	Rattus norvegicus	protein associated with LIN7 1, MAGUK p55 family member(Pals1)
1387936_at	Sult2a6	Rattus norvegicus	sulfotransferase family 2A, dehydroepiandrosterone (DHEA)-preferring, member 6(Sult2a6)
1395774_at	Gpr153	Rattus norvegicus	G protein-coupled receptor 153(Gpr153)
1374156_at	Pals1	Rattus norvegicus	protein associated with LIN7 1, MAGUK p55 family member(Pals1)
1390762_at	Cbfa2t2	Rattus norvegicus	CBFA2/RUNX1 partner transcriptional co-repressor 2(Cbfa2t2)
1375036_at	LOC100911627	Rattus norvegicus	uncharacterized LOC100911627(LOC100911627)
1385043_at	Patj	Rattus norvegicus	PATJ, crumbs cell polarity complex component(Patj)
1369113_at	Grem1	Rattus norvegicus	gremlin 1, DAN family BMP antagonist(Grem1)
1369354_at	Csf1	Rattus norvegicus	colony stimulating factor 1(Csf1)
1388791_at	Spats2l	Rattus norvegicus	spermatogenesis associated, serine-rich 2-like(Spats2l)
1390991_at	Hbq1b	Rattus norvegicus	hemoglobin subunit theta 1B(Hbq1b)
1370752_a_at	Tp53	Rattus norvegicus	tumor protein p53(Tp53)
1392967_at	MGC116121	Rattus norvegicus	similar to RIKEN cDNA 2700062C07(MGC116121)
1383175_a_at	Akip1	Rattus norvegicus	A-kinase interacting protein 1(Akip1)
1367632_at	Glul	Rattus norvegicus	glutamate-ammonia ligase(Glul)
1387110_at	Nrdc	Rattus norvegicus	nardilysin convertase(Nrdc)
1389556_at	Kifap3	Rattus norvegicus	kinesin-associated protein 3(Kifap3)
1372434_at	Whrn	Rattus norvegicus	whirlin(Whrn)
1376098_a_at	LOC102547700	Rattus norvegicus	uncharacterized LOC102547700(LOC102547700)
1374705_at	Col4a5	Rattus norvegicus	collagen type IV alpha 5 chain(Col4a5)
1377245_a_at	Cep295	Rattus norvegicus	centrosomal protein 295(Cep295)
1393033_at	Yars2	Rattus norvegicus	tyrosyl-tRNA synthetase 2(Yars2)
1376133_at	Mdp1	Rattus norvegicus	magnesium-dependent phosphatase 1(Mdp1)
1382936_at	Zfhx3	Rattus norvegicus	zinc finger homeobox 3(Zfhx3)
1390623_at	Gins3	Rattus norvegicus	GINS complex subunit 3(Gins3)
1387694_at	Cnga4	Rattus norvegicus	cyclic nucleotide gated channel subunit alpha 4(Cnga4)
1376018_at	Lmnb2	Rattus norvegicus	lamin B2(Lmnb2)
1375163_at	Rab11b	Rattus norvegicus	RAB11B, member RAS oncogene family(Rab11b)
1381966_at	Arid1b	Rattus norvegicus	AT-rich interaction domain 1B(Arid1b)
1377608_a_at	Tardbp	Rattus norvegicus	TAR DNA binding protein(Tardbp)
1368372_at	Sts	Rattus norvegicus	steroid sulfatase(Sts)
1373162_at	Tmem41a	Rattus norvegicus	transmembrane protein 41a(Tmem41a)
1397255_at	Ccdc86	Rattus norvegicus	coiled-coil domain containing 86(Ccdc86)
1392979_at	Cacybp	Rattus norvegicus	calcyclin binding protein(Cacybp)
1367542_at	LOC100361636	Rattus norvegicus	vasculin-like protein 1-like(LOC100361636)
1374868_at	Zfhx3	Rattus norvegicus	zinc finger homeobox 3(Zfhx3)
1379754_at	Stau2	Rattus norvegicus	staufen double-stranded RNA binding protein 2(Stau2)
1376821_at	Tmie	Rattus norvegicus	transmembrane inner ear(Tmie)
1388918_at	Hdlbp	Rattus norvegicus	high density lipoprotein binding protein(Hdlbp)
1375916_at	Pcmtd2	Rattus norvegicus	protein-L-isoaspartate (D-aspartate) O-methyltransferase domain containing 2(Pcmtd2)
1391605_at	Ptprt	Rattus norvegicus	protein tyrosine phosphatase, receptor type, T(Ptprt)
1380157_at	Ube2g2	Rattus norvegicus	ubiquitin-conjugating enzyme E2G 2(Ube2g2)
1371439_at	Epb41	Rattus norvegicus	erythrocyte membrane protein band 4.1(Epb41)
1374030_at	Sik3	Rattus norvegicus	SIK family kinase 3(Sik3)
1372229_at	Pdk3	Rattus norvegicus	pyruvate dehydrogenase kinase 3(Pdk3)
1368614_at	Mlxipl	Rattus norvegicus	MLX interacting protein-like(Mlxipl)
1370048_at	Lpar1	Rattus norvegicus	lysophosphatidic acid receptor 1(Lpar1)
1397955_at	Rtel1	Rattus norvegicus	regulator of telomere elongation helicase 1(Rtel1)
1393847_at	Nkiras1	Rattus norvegicus	NFKB inhibitor interacting Ras-like 1(Nkiras1)
1389901_at	Dlg4	Rattus norvegicus	discs large MAGUK scaffold protein 4(Dlg4)
1393021_at	Klhl15	Rattus norvegicus	kelch-like family member 15(Klhl15)
1376337_at	Smarca2	Rattus norvegicus	SWI/SNF related, matrix associated, actin dependent regulator of chromatin, subfamily a, member 2(Smarca2)
1372410_at	C1qtnf6	Rattus norvegicus	C1q and TNF related 6(C1qtnf6)
1378288_at	Slc51a	Rattus norvegicus	solute carrier family 51 subunit alpha(Slc51a)
1372180_at	Sdc3	Rattus norvegicus	syndecan 3(Sdc3)
1376145_at	Eif2b5	Rattus norvegicus	eukaryotic translation initiation factor 2B subunit epsilon(Eif2b5)
1376006_at	Gna13	Rattus norvegicus	G protein subunit alpha 13(Gna13)
1370445_at	Pla1a	Rattus norvegicus	phospholipase A1 member A(Pla1a)
1395328_at	Nsmce4a	Rattus norvegicus	NSE4 homolog A, SMC5-SMC6 complex component(Nsmce4a)
1381954_at	Htra3	Rattus norvegicus	HtrA serine peptidase 3(Htra3)
1394207_at	Slc16a10	Rattus norvegicus	solute carrier family 16 member 10(Slc16a10)
1395659_at	Tmem61	Rattus norvegicus	transmembrane protein 61(Tmem61)
1371566_at	Fbxl22	Rattus norvegicus	F-box and leucine-rich repeat protein 22(Fbxl22)
1397828_at	Sphkap	Rattus norvegicus	SPHK1 interactor, AKAP domain containing(Sphkap)
1388357_at	RGD1566401	Rattus norvegicus	similar to GTL2, imprinted maternally expressed untranslated(RGD1566401)
1383116_at	Alg13	Rattus norvegicus	ALG13, UDP-N-acetylglucosaminyltransferase subunit(Alg13)
1391158_a_at	Atxn2	Rattus norvegicus	ataxin 2(Atxn2)
1393974_at	Meox1	Rattus norvegicus	mesenchyme homeobox 1(Meox1)
1382948_at	Arhgap28	Rattus norvegicus	Rho GTPase activating protein 28(Arhgap28)
1379078_at	Ddx19a	Rattus norvegicus	DEAD-box helicase 19A(Ddx19a)
1390876_at	Ppip5k1	Rattus norvegicus	diphosphoinositol pentakisphosphate kinase 1(Ppip5k1)
1392292_at	Kctd5	Rattus norvegicus	potassium channel tetramerization domain containing 5(Kctd5)
1388484_at	Ube2c	Rattus norvegicus	ubiquitin-conjugating enzyme E2C(Ube2c)
1395480_at	Knl1	Rattus norvegicus	kinetochore scaffold 1(Knl1)
1382846_at	Tab3	Rattus norvegicus	TGF-beta activated kinase 1 (MAP3K7) binding protein 3(Tab3)
1368908_at	Anxa4	Rattus norvegicus	annexin A4(Anxa4)
1396146_at	Tmem8b	Rattus norvegicus	transmembrane protein 8B(Tmem8b)
1389609_at	Tm7sf3	Rattus norvegicus	transmembrane 7 superfamily member 3(Tm7sf3)
1373023_at	Tmem30a	Rattus norvegicus	transmembrane protein 30A(Tmem30a)
1382096_at	Cmtm5	Rattus norvegicus	CKLF-like MARVEL transmembrane domain containing 5(Cmtm5)
1372242_at	Ddx3x	Rattus norvegicus	DEAD-box helicase 3, X-linked(Ddx3x)
1377867_at	Qpct	Rattus norvegicus	glutaminyl-peptide cyclotransferase(Qpct)
1368221_at	Nr3c1	Rattus norvegicus	nuclear receptor subfamily 3, group C, member 1(Nr3c1)
1395737_at	Cd276	Rattus norvegicus	Cd276 molecule(Cd276)
1374909_at	Eif4ebp3	Rattus norvegicus	eukaryotic translation initiation factor 4E binding protein 3(Eif4ebp3)
1373149_at	Ypel3	Rattus norvegicus	yippee-like 3(Ypel3)
1387796_at	Alox15	Rattus norvegicus	arachidonate 15-lipoxygenase(Alox15)
1367579_a_at	Tuba1c	Rattus norvegicus	tubulin, alpha 1C(Tuba1c)
1383181_at	Dnajc9	Rattus norvegicus	DnaJ heat shock protein family (Hsp40) member C9(Dnajc9)
1381086_at	Ccdc141	Rattus norvegicus	coiled-coil domain containing 141(Ccdc141)
1372115_at	Ubr2	Rattus norvegicus	ubiquitin protein ligase E3 component n-recognin 2(Ubr2)
1367693_at	Ywhah	Rattus norvegicus	tyrosine 3-monooxygenase/tryptophan 5-monooxygenase activation protein, eta(Ywhah)
1373825_at	Scyl2	Rattus norvegicus	SCY1 like pseudokinase 2(Scyl2)
1386905_at	Prkar1a	Rattus norvegicus	protein kinase cAMP-dependent type I regulatory subunit alpha(Prkar1a)
1377053_at	Pomk	Rattus norvegicus	protein-O-mannose kinase(Pomk)
1373264_at	Zbed3	Rattus norvegicus	zinc finger, BED-type containing 3(Zbed3)
1368536_at	Enpp2	Rattus norvegicus	ectonucleotide pyrophosphatase/phosphodiesterase 2(Enpp2)
1383054_at	Zfp91	Rattus norvegicus	zinc finger protein 91(Zfp91)
1399154_at	Kdm2a	Rattus norvegicus	lysine demethylase 2A(Kdm2a)
1368090_at	Prx	Rattus norvegicus	periaxin(Prx)
1388983_at	Emc7	Rattus norvegicus	ER membrane protein complex subunit 7(Emc7)
1389225_at	Golga3	Rattus norvegicus	golgin A3(Golga3)
1369976_at	Dynll1	Rattus norvegicus	dynein light chain LC8-type 1(Dynll1)
1373711_at	Orc5	Rattus norvegicus	origin recognition complex, subunit 5(Orc5)
1376616_at	Csnk2a1	Rattus norvegicus	casein kinase 2 alpha 1(Csnk2a1)
1376055_at	Mcm5	Rattus norvegicus	minichromosome maintenance complex component 5(Mcm5)
1388600_at	Paqr8	Rattus norvegicus	progestin and adipoQ receptor family member 8(Paqr8)
1379321_at	LOC102548944	Rattus norvegicus	uncharacterized LOC102548944(LOC102548944)
1385309_at	Ccl24	Rattus norvegicus	C-C motif chemokine ligand 24(Ccl24)
1399039_at	Dnajb2	Rattus norvegicus	DnaJ heat shock protein family (Hsp40) member B2(Dnajb2)
1395112_at	LOC100910189	Rattus norvegicus	uncharacterized LOC100910189(LOC100910189)
1395508_at	Cct5	Rattus norvegicus	chaperonin containing TCP1 subunit 5(Cct5)
1370989_at	Ret	Rattus norvegicus	ret proto-oncogene(Ret)
1382146_at	Tspan6	Rattus norvegicus	tetraspanin 6(Tspan6)
1382171_at	Tsc22d2	Rattus norvegicus	TSC22 domain family, member 2(Tsc22d2)
1367578_at	Prdx2	Rattus norvegicus	peroxiredoxin 2(Prdx2)
1386229_at	Cir1	Rattus norvegicus	corepressor interacting with RBPJ, CIR1(Cir1)
1387670_at	Gpd2	Rattus norvegicus	glycerol-3-phosphate dehydrogenase 2(Gpd2)
1377179_at	Slc66a1	Rattus norvegicus	solute carrier family 66 member 1(Slc66a1)
1376984_at	Trip12	Rattus norvegicus	thyroid hormone receptor interactor 12(Trip12)
1370290_at	Tubb5	Rattus norvegicus	tubulin, beta 5 class I(Tubb5)
1368323_at	Tfpi	Rattus norvegicus	tissue factor pathway inhibitor(Tfpi)
1388995_at	Rnf14	Rattus norvegicus	ring finger protein 14(Rnf14)
1370163_at	Odc1	Rattus norvegicus	ornithine decarboxylase 1(Odc1)
1392509_at	Cbll1	Rattus norvegicus	Cbl proto-oncogene like 1(Cbll1)
1378264_at	Nasp	Rattus norvegicus	nuclear autoantigenic sperm protein(Nasp)
1385006_at	Atrx	Rattus norvegicus	ATRX, chromatin remodeler(Atrx)
1383295_at	Fam110a	Rattus norvegicus	family with sequence similarity 110, member A(Fam110a)
1373813_at	Dnajc10	Rattus norvegicus	DnaJ heat shock protein family (Hsp40) member C10(Dnajc10)
1373555_at	Dctn4	Rattus norvegicus	dynactin subunit 4(Dctn4)
1370678_s_at	Maoa	Rattus norvegicus	monoamine oxidase A(Maoa)
1393761_at	Zfp316	Rattus norvegicus	zinc finger protein 316(Zfp316)
1374078_at	Phf21a	Rattus norvegicus	PHD finger protein 21A(Phf21a)
1390148_a_at	Zfp395	Rattus norvegicus	zinc finger protein 395(Zfp395)
1372827_at	Ppid	Rattus norvegicus	peptidylprolyl isomerase D(Ppid)
1390938_at	Arhgap28	Rattus norvegicus	Rho GTPase activating protein 28(Arhgap28)
1378555_at	Lrrc28	Rattus norvegicus	leucine rich repeat containing 28(Lrrc28)
1373428_at	Brms1	Rattus norvegicus	BRMS1, transcriptional repressor and anoikis regulator(Brms1)
1378240_at	Fancd2	Rattus norvegicus	FA complementation group D2(Fancd2)
1394310_at	Smoc2	Rattus norvegicus	SPARC related modular calcium binding 2(Smoc2)
1396004_at	Exoc7	Rattus norvegicus	exocyst complex component 7(Exoc7)
1387834_at	Matk	Rattus norvegicus	megakaryocyte-associated tyrosine kinase(Matk)
1387103_s_at	Slc25a14	Rattus norvegicus	solute carrier family 25 member 14(Slc25a14)
1378252_at	Chodl	Rattus norvegicus	chondrolectin(Chodl)
1379218_at	Nlk	Rattus norvegicus	nemo like kinase(Nlk)
1382694_at	Znrd1as1	Rattus norvegicus	ZNRD1 antisense RNA 1(Znrd1as1)
1388624_at	Bbln	Rattus norvegicus	bublin coiled coil protein(Bbln)
1387948_at	Cilk1	Rattus norvegicus	ciliogenesis associated kinase 1(Cilk1)
1393073_at	LOC100910596	Rattus norvegicus	uncharacterized LOC100910596(LOC100910596)
1397038_at	Ppfibp1	Rattus norvegicus	PPFIA binding protein 1(Ppfibp1)
1392598_at	Dnajb6	Rattus norvegicus	DnaJ heat shock protein family (Hsp40) member B6(Dnajb6)
1383218_at	Sox2	Rattus norvegicus	SRY-box transcription factor 2(Sox2)
1380346_at	Serpinb1a	Rattus norvegicus	serpin family B member 1A(Serpinb1a)
1382858_at	Gpr180	Rattus norvegicus	G protein-coupled receptor 180(Gpr180)
1375556_at	Tbx2	Rattus norvegicus	T-box transcription factor 2(Tbx2)
1398887_at	Lamtor2	Rattus norvegicus	late endosomal/lysosomal adaptor, MAPK and MTOR activator 2(Lamtor2)
1373837_at	Aktip	Rattus norvegicus	AKT interacting protein(Aktip)
1384916_at	Stk35	Rattus norvegicus	serine/threonine kinase 35(Stk35)
1382158_at	Zfp202	Rattus norvegicus	zinc finger protein 202(Zfp202)
1371325_at	Ctsa	Rattus norvegicus	cathepsin A(Ctsa)
1367987_at	Rnpep	Rattus norvegicus	arginyl aminopeptidase(Rnpep)
1383472_at	Aldh1b1	Rattus norvegicus	aldehyde dehydrogenase 1 family, member B1(Aldh1b1)
1395226_at	Aftph	Rattus norvegicus	aftiphilin(Aftph)
1374066_at	Cdk19	Rattus norvegicus	cyclin-dependent kinase 19(Cdk19)
1392751_at	Fndc3c1	Rattus norvegicus	fibronectin type III domain containing 3C1(Fndc3c1)
1370012_at	Ptgis	Rattus norvegicus	prostaglandin I2 synthase(Ptgis)
1378113_at	Zfp469	Rattus norvegicus	zinc finger protein 469(Zfp469)
1378543_at	Hnrnpa2b1	Rattus norvegicus	heterogeneous nuclear ribonucleoprotein A2/B1(Hnrnpa2b1)
1369137_at	Chrne	Rattus norvegicus	cholinergic receptor nicotinic epsilon subunit(Chrne)
1386471_at	Mrps27	Rattus norvegicus	mitochondrial ribosomal protein S27(Mrps27)
1372942_at	Exosc5	Rattus norvegicus	exosome component 5(Exosc5)
1389355_at	Ier5	Rattus norvegicus	immediate early response 5(Ier5)
1371641_at	Cct7	Rattus norvegicus	chaperonin containing TCP1 subunit 7(Cct7)
1375442_at	Mphosph10	Rattus norvegicus	M-phase phosphoprotein 10(Mphosph10)
1369624_at	Prlh	Rattus norvegicus	prolactin releasing hormone(Prlh)
1390103_at	Phf2	Rattus norvegicus	PHD finger protein 2(Phf2)
1397354_at	Ikbip	Rattus norvegicus	IKBKB interacting protein(Ikbip)
1382964_at	Glb1l2	Rattus norvegicus	galactosidase, beta 1-like 2(Glb1l2)
1398336_at	Rnf25	Rattus norvegicus	ring finger protein 25(Rnf25)
1386512_at	Zfp91	Rattus norvegicus	zinc finger protein 91(Zfp91)
1387425_at	Apba1	Rattus norvegicus	amyloid beta precursor protein binding family A member 1(Apba1)
1384274_at	LOC367746	Rattus norvegicus	similar to Spindlin-like protein 2 (SPIN-2)(LOC367746)
1376722_at	Nup205	Rattus norvegicus	nucleoporin 205(Nup205)
1377635_at	Fmo2	Rattus norvegicus	flavin containing dimethylaniline monoxygenase 2(Fmo2)
1373158_at	Gpr146	Rattus norvegicus	G protein-coupled receptor 146(Gpr146)
1398622_at	Crim1	Rattus norvegicus	cysteine rich transmembrane BMP regulator 1(Crim1)
1388775_at	LOC100362980	Rattus norvegicus	CG3918-like(LOC100362980)
1370568_at	Adra2c	Rattus norvegicus	adrenoceptor alpha 2C(Adra2c)
1394523_at	Plbd1	Rattus norvegicus	phospholipase B domain containing 1(Plbd1)
1398989_at	Son	Rattus norvegicus	SON DNA and RNA binding protein(Son)
1378203_at	Smarce1	Rattus norvegicus	SWI/SNF related, matrix associated, actin dependent regulator of chromatin, subfamily e, member 1(Smarce1)
1378685_at	Plekhm3	Rattus norvegicus	pleckstrin homology domain containing M3(Plekhm3)
1375854_at	Ctnnbip1	Rattus norvegicus	catenin, beta-interacting protein 1(Ctnnbip1)
1381902_at	Zfp292	Rattus norvegicus	zinc finger protein 292(Zfp292)
1372498_at	Ciapin1	Rattus norvegicus	cytokine induced apoptosis inhibitor 1(Ciapin1)
1376812_at	Ing5	Rattus norvegicus	inhibitor of growth family, member 5(Ing5)
1392801_at	Tmem273	Rattus norvegicus	transmembrane protein 273(Tmem273)
1389457_at	Mybl2	Rattus norvegicus	MYB proto-oncogene like 2(Mybl2)
1389757_at	Acad10	Rattus norvegicus	acyl-CoA dehydrogenase family, member 10(Acad10)
1373399_at	Wdr6	Rattus norvegicus	WD repeat domain 6(Wdr6)
1389814_at	Huwe1	Rattus norvegicus	HECT, UBA and WWE domain containing E3 ubiquitin protein ligase 1(Huwe1)
1369648_at	Calcrl	Rattus norvegicus	calcitonin receptor like receptor(Calcrl)
1393565_at	Rnf227	Rattus norvegicus	ring finger protein 227(Rnf227)
1370191_at	Azin1	Rattus norvegicus	antizyme inhibitor 1(Azin1)
1384445_at	Ccdc163	Rattus norvegicus	coiled-coil domain containing 163(Ccdc163)
1379586_at	Adamts19	Rattus norvegicus	ADAM metallopeptidase with thrombospondin type 1 motif, 19(Adamts19)
1395734_at	Palmd	Rattus norvegicus	palmdelphin(Palmd)
1387311_at	Nox1	Rattus norvegicus	NADPH oxidase 1(Nox1)
1375430_at	Mmgt2	Rattus norvegicus	membrane magnesium transporter 2(Mmgt2)
1385220_at	Zwilch	Rattus norvegicus	zwilch kinetochore protein(Zwilch)
1383600_at	Slc13a5	Rattus norvegicus	solute carrier family 13 member 5(Slc13a5)
1383958_at	Cdca2	Rattus norvegicus	cell division cycle associated 2(Cdca2)
1393589_at	Klhl4	Rattus norvegicus	kelch-like family member 4(Klhl4)
1398626_s_at	Actr2	Rattus norvegicus	actin related protein 2(Actr2)
1369531_at	Sult1c2	Rattus norvegicus	sulfotransferase family 1C member 2(Sult1c2)
1370466_at	Lhx5	Rattus norvegicus	LIM homeobox 5(Lhx5)
1367467_at	Iscu	Rattus norvegicus	iron-sulfur cluster assembly enzyme(Iscu)
1393036_at	Psrc1	Rattus norvegicus	proline and serine rich coiled-coil 1(Psrc1)
1368701_at	Atp1a3	Rattus norvegicus	ATPase Na+/K+ transporting subunit alpha 3(Atp1a3)
1389262_at	Ccdc93	Rattus norvegicus	coiled-coil domain containing 93(Ccdc93)
1372576_at	Exd2	Rattus norvegicus	exonuclease 3'-5' domain containing 2(Exd2)
1393655_at	Rad54l	Rattus norvegicus	RAD54 like(Rad54l)
1369788_s_at	Jun	Rattus norvegicus	Jun proto-oncogene, AP-1 transcription factor subunit(Jun)
1398277_at	Acvr1	Rattus norvegicus	activin A receptor type 1(Acvr1)
1392054_at	Pbrm1	Rattus norvegicus	polybromo 1(Pbrm1)
1382691_at	Sf3b1	Rattus norvegicus	splicing factor 3b, subunit 1(Sf3b1)
1376377_at	Diaph3	Rattus norvegicus	diaphanous-related formin 3(Diaph3)
1368025_at	Ddit4	Rattus norvegicus	DNA-damage-inducible transcript 4(Ddit4)
1390010_at	Ncoa1	Rattus norvegicus	nuclear receptor coactivator 1(Ncoa1)
1379402_at	Abcc4	Rattus norvegicus	ATP binding cassette subfamily C member 4(Abcc4)
1367521_at	Edc3	Rattus norvegicus	enhancer of mRNA decapping 3(Edc3)
1377304_at	Cdc26	Rattus norvegicus	cell division cycle 26(Cdc26)
1383283_at	Ocrl	Rattus norvegicus	OCRL, inositol polyphosphate-5-phosphatase(Ocrl)
1377908_at	Cd4	Rattus norvegicus	Cd4 molecule(Cd4)
1381179_at	Epm2aip1	Rattus norvegicus	EPM2A interacting protein 1(Epm2aip1)
1387401_at	Casq2	Rattus norvegicus	calsequestrin 2(Casq2)
1368278_at	Lgals2	Rattus norvegicus	galectin 2(Lgals2)
1385325_at	Sntg2	Rattus norvegicus	syntrophin, gamma 2(Sntg2)
1391704_at	C1qtnf4	Rattus norvegicus	C1q and TNF related 4(C1qtnf4)
1394869_at	Cep135	Rattus norvegicus	centrosomal protein 135(Cep135)
1395251_at	Osbpl1a	Rattus norvegicus	oxysterol binding protein-like 1A(Osbpl1a)
1374618_at	Aff1	Rattus norvegicus	AF4/FMR2 family, member 1(Aff1)
1391302_at	LOC100911946	Rattus norvegicus	uncharacterized LOC100911946(LOC100911946)
1371390_at	Tubb4b	Rattus norvegicus	tubulin, beta 4B class IVb(Tubb4b)
1391208_at	Pcdh20	Rattus norvegicus	protocadherin 20(Pcdh20)
1375494_a_at	Nlgn3	Rattus norvegicus	neuroligin 3(Nlgn3)
1395687_at	Atf7ip	Rattus norvegicus	activating transcription factor 7 interacting protein(Atf7ip)
1387060_at	Klf6	Rattus norvegicus	Kruppel-like factor 6(Klf6)
1390381_at	Xpc	Rattus norvegicus	XPC complex subunit, DNA damage recognition and repair factor(Xpc)
1391969_at	Heyl	Rattus norvegicus	hes-related family bHLH transcription factor with YRPW motif-like(Heyl)
1389274_at	Dcakd	Rattus norvegicus	dephospho-CoA kinase domain containing(Dcakd)
1375519_at	Hba-a3	Rattus norvegicus	hemoglobin alpha, adult chain 3(Hba-a3)
1392391_at	Dag1	Rattus norvegicus	dystroglycan 1(Dag1)
1370142_at	Rhox5	Rattus norvegicus	Rhox homeobox family member 5(Rhox5)
1372483_at	Tnrc18	Rattus norvegicus	trinucleotide repeat containing 18(Tnrc18)
1397432_at	Zfp438	Rattus norvegicus	zinc finger protein 438(Zfp438)
1375878_at	Gapvd1	Rattus norvegicus	GTPase activating protein and VPS9 domains 1(Gapvd1)
1391270_at	Cnnm3	Rattus norvegicus	cyclin and CBS domain divalent metal cation transport mediator 3(Cnnm3)
1393643_at	Rcn1	Rattus norvegicus	reticulocalbin 1(Rcn1)
1375250_at	B4galt1	Rattus norvegicus	beta-1,4-galactosyltransferase 1(B4galt1)
1389433_at	Mkks	Rattus norvegicus	MKKS centrosomal shuttling protein(Mkks)
1376100_at	Tubb6	Rattus norvegicus	tubulin, beta 6 class V(Tubb6)
1369007_at	Nr4a2	Rattus norvegicus	nuclear receptor subfamily 4, group A, member 2(Nr4a2)
1378056_at	Gmnn	Rattus norvegicus	geminin, DNA replication inhibitor(Gmnn)
1396450_at	Enah	Rattus norvegicus	ENAH, actin regulator(Enah)
1367749_at	Lum	Rattus norvegicus	lumican(Lum)
1397661_at	LOC102551387	Rattus norvegicus	uncharacterized LOC102551387(LOC102551387)
1385619_at	Kif11	Rattus norvegicus	kinesin family member 11(Kif11)
1371947_at	Ndn	Rattus norvegicus	necdin, MAGE family member(Ndn)
1367508_at	RGD1565784	Rattus norvegicus	RGD1565784(RGD1565784)
1384770_at	Slc26a7	Rattus norvegicus	solute carrier family 26 member 7(Slc26a7)
1377328_at	Mitf	Rattus norvegicus	melanocyte inducing transcription factor(Mitf)
1384581_at	LOC100361457	Rattus norvegicus	actin, gamma 1 propeptide-like(LOC100361457)
1385808_at	Phf7	Rattus norvegicus	PHD finger protein 7(Phf7)
1391862_at	Dnmt3a	Rattus norvegicus	DNA methyltransferase 3 alpha(Dnmt3a)
1390341_at	Ttbk2	Rattus norvegicus	tau tubulin kinase 2(Ttbk2)
1385374_at	Tef	Rattus norvegicus	TEF transcription factor, PAR bZIP family member(Tef)
1399052_at	Tollip	Rattus norvegicus	toll interacting protein(Tollip)
1383382_at	Jarid2	Rattus norvegicus	jumonji and AT-rich interaction domain containing 2(Jarid2)
1373063_at	Ube2k	Rattus norvegicus	ubiquitin-conjugating enzyme E2K(Ube2k)
1387171_at	Gria2	Rattus norvegicus	glutamate ionotropic receptor AMPA type subunit 2(Gria2)
1371071_at	Gnb4	Rattus norvegicus	G protein subunit beta 4(Gnb4)
1384214_a_at	Ccnt2	Rattus norvegicus	cyclin T2(Ccnt2)
1370250_at	LOC102553386	Rattus norvegicus	SUMO-conjugating enzyme UBC9-like(LOC102553386)
1371517_at	Grb10	Rattus norvegicus	growth factor receptor bound protein 10(Grb10)
1376570_at	Cct5	Rattus norvegicus	chaperonin containing TCP1 subunit 5(Cct5)
1393253_at	Zfp365	Rattus norvegicus	zinc finger protein 365(Zfp365)
1396192_at	Npat	Rattus norvegicus	nuclear protein, co-activator of histone transcription(Npat)
1374967_at	Btbd9	Rattus norvegicus	BTB domain containing 9(Btbd9)
1398872_at	Rps13	Rattus norvegicus	ribosomal protein S13(Rps13)
1372957_at	Hjurp	Rattus norvegicus	Holliday junction recognition protein(Hjurp)
1382760_at	Slc25a32	Rattus norvegicus	solute carrier family 25 member 32(Slc25a32)
1368062_at	Ap3m1	Rattus norvegicus	adaptor related protein complex 3 subunit mu 1(Ap3m1)
1378855_a_at	Tceal3	Rattus norvegicus	transcription elongation factor A like 3(Tceal3)
1396221_at	B3galt6	Rattus norvegicus	Beta-1,3-galactosyltransferase 6(B3galt6)
1396462_at	Vps4a	Rattus norvegicus	vacuolar protein sorting 4 homolog A(Vps4a)
1397243_at	Ing2	Rattus norvegicus	inhibitor of growth family, member 2(Ing2)
1381349_a_at	Ubr2	Rattus norvegicus	ubiquitin protein ligase E3 component n-recognin 2(Ubr2)
1370913_at	Rsad2	Rattus norvegicus	radical S-adenosyl methionine domain containing 2(Rsad2)
1367538_at	Phc3	Rattus norvegicus	polyhomeotic homolog 3(Phc3)
1384250_a_at	Pde5a	Rattus norvegicus	phosphodiesterase 5A(Pde5a)
1378592_at	Trim59	Rattus norvegicus	tripartite motif-containing 59(Trim59)
1373051_at	Lmbrd1	Rattus norvegicus	LMBR1 domain containing 1(Lmbrd1)
1393590_at	Col23a1	Rattus norvegicus	collagen type XXIII alpha 1 chain(Col23a1)
1396233_at	Arsk	Rattus norvegicus	arylsulfatase family, member K(Arsk)
1379385_at	Eipr1	Rattus norvegicus	EARP complex and GARP complex interacting protein 1(Eipr1)
1367553_x_at	Hbb	Rattus norvegicus	hemoglobin subunit beta(Hbb)
1383094_at	Sri	Rattus norvegicus	sorcin(Sri)
1371112_at	Ret	Rattus norvegicus	ret proto-oncogene(Ret)
1370061_at	Rab3b	Rattus norvegicus	RAB3B, member RAS oncogene family(Rab3b)
1375130_at	Zfand5	Rattus norvegicus	zinc finger AN1-type containing 5(Zfand5)
1381118_at	Arl14ep	Rattus norvegicus	ADP-ribosylation factor like GTPase 14 effector protein(Arl14ep)
1387642_at	Il23a	Rattus norvegicus	interleukin 23 subunit alpha(Il23a)
1383165_at	Elapor1	Rattus norvegicus	endosome-lysosome associated apoptosis and autophagy regulator 1(Elapor1)
1387011_at	Lcn2	Rattus norvegicus	lipocalin 2(Lcn2)
1387906_a_at	Gnas	Rattus norvegicus	GNAS complex locus(Gnas)
1382143_at	Farp1	Rattus norvegicus	FERM, ARH/RhoGEF and pleckstrin domain protein 1(Farp1)
1368131_at	Capn6	Rattus norvegicus	calpain 6(Capn6)
1368248_at	Cds1	Rattus norvegicus	CDP-diacylglycerol synthase 1(Cds1)
1367479_at	Nop10	Rattus norvegicus	NOP10 ribonucleoprotein(Nop10)
1396302_at	Safb2	Rattus norvegicus	scaffold attachment factor B2(Safb2)
1398590_at	Sass6	Rattus norvegicus	SAS-6 centriolar assembly protein(Sass6)
1375842_at	Gypa	Rattus norvegicus	glycophorin A(Gypa)
1369224_at	Cdh17	Rattus norvegicus	cadherin 17(Cdh17)
1394616_at	Mesd	Rattus norvegicus	mesoderm development LRP chaperone(Mesd)
1375901_at	Ddx21	Rattus norvegicus	DExD-box helicase 21(Ddx21)
1383328_x_at	Pdcd4	Rattus norvegicus	programmed cell death 4(Pdcd4)
1374925_at	Nab2	Rattus norvegicus	Ngfi-A binding protein 2(Nab2)
1388116_at	Col1a1	Rattus norvegicus	collagen type I alpha 1 chain(Col1a1)
1393454_at	Pcdh17	Rattus norvegicus	protocadherin 17(Pcdh17)
1392002_at	Pcdhb22	Rattus norvegicus	protocadherin beta 22(Pcdhb22)
1377410_at	E2f8	Rattus norvegicus	E2F transcription factor 8(E2f8)
1398429_at	Pdhx	Rattus norvegicus	pyruvate dehydrogenase complex, component X(Pdhx)
1387711_at	Il10	Rattus norvegicus	interleukin 10(Il10)
1370878_at	Urod	Rattus norvegicus	uroporphyrinogen decarboxylase(Urod)
1386861_at	H2az1	Rattus norvegicus	H2A.Z variant histone 1(H2az1)
1377353_a_at	Tnfsf13	Rattus norvegicus	TNF superfamily member 13(Tnfsf13)
1389408_at	LOC100359539	Rattus norvegicus	ribonucleotide reductase M2 polypeptide(LOC100359539)
1370866_at	Rpl41	Rattus norvegicus	ribosomal protein L41(Rpl41)
1391675_at	Ccdc181	Rattus norvegicus	coiled-coil domain containing 181(Ccdc181)
1384851_at	Smarcad1	Rattus norvegicus	SWI/SNF-related, matrix-associated actin-dependent regulator of chromatin, subfamily a, containing DEAD/H box 1`(Smarcad1)
1391921_at	Rngtt	Rattus norvegicus	RNA guanylyltransferase and 5'-phosphatase(Rngtt)
1384421_at	Ubap2	Rattus norvegicus	ubiquitin-associated protein 2(Ubap2)
1373038_at	Mllt10	Rattus norvegicus	MLLT10, histone lysine methyltransferase DOT1L cofactor(Mllt10)
1373109_at	Map2k7	Rattus norvegicus	mitogen activated protein kinase kinase 7(Map2k7)
[truncated: 1,259 more rows]

## Sheet: KEGG 2021 Human
Term	Overlap	P-value	Adjusted P-value	Old P-value	Old Adjusted P-value	Odds Ratio	Combined Score	Genes
Cell cycle	53/124	6.10934e-15	1.87557e-12	0	0	4.62925	151.511	CDKN1C;CDKN1A;BUB1B;CDC14B;CDC20;PTTG1;CDC26;CHEK2;MYC;CHEK1;EP300;SKP2;YWHAH;CDC25B;CCNA2;RBL2;RBL1;TFDP1;CCNE2;CCNE1;MCM3;MCM4;MCM5;MCM6;TP53;ANAPC1;MCM2;PCNA;TTK;PKMYT1;ORC5;CCNB1;FZR1;ORC6;CDC45;ORC1;RAD21;E2F2;BUB3;E2F4;BUB1;CREBBP;SMAD4;TGFB2;SMAD3;PLK1;STAG2;CDK4;CDC16;CDK2;CDK1;MDM2;MAD2L1
PI3K-Akt signaling pathway	80/354	8.53208e-06	0.00101817	0	0	1.80684	21.0889	CHRM2;CDKN1A;FLT1;CSF1;ITGB5;TNC;PPP2R2A;BRCA1;LAMC1;PIK3CB;IKBKB;FGF7;GNGT2;PPP2R1A;PPP2R5E;MYC;ITGB8;IKBKG;RAC1;JAK1;YWHAH;PDGFRB;PDPK1;TSC2;PPP2R5D;PPP2R5C;PRLR;PGF;RBL2;COL2A1;CCNE2;CCNE1;COL4A4;DDIT4;IL3RA;ITGA8;COL4A5;COL6A3;EIF4E2;SOS1;TP53;ATF4;IFNAR1;LAMA5;PRKAA1;LAMA2;LPAR1;PIK3R1;EFNA5;THBS3;PPP2CB;GNG3;PPP2R3C;NTF3;GNG8;MAPK1;FGF22;MCL1;NTRK1;NTRK2;LAMB3;EGF;IGF2;LAMB1;MTOR;VEGFA;COL1…
DNA replication	16/36	9.94956e-06	0.00101817	0	0	4.91012	56.5546	RFC5;PRIM2;FEN1;RFC3;PCNA;RFC1;PRIM1;RPA2;POLA1;POLD1;POLE2;MCM3;MCM4;MCM5;MCM6;MCM2
Mitophagy	23/68	3.07436e-05	0.00235957	0	0	3.14031	32.6273	USP8;GABARAPL1;JUN;CSNK2A1;CITED2;SRC;TFE3;RRAS2;MITF;AMBRA1;HIF1A;MAPK8;RHOT1;SP1;TAX1BP1;RPS27A;TBC1D17;SQSTM1;TP53;OPTN;TBC1D15;ATF4;BCL2L1
RNA transport	46/186	7.21501e-05	0.00443002	0	0	2.02427	19.305	CYFIP2;POP5;NUP205;POP7;SEH1L;POP4;DDX20;AAAS;PNN;XPO1;NUP85;EIF4EBP3;SMN1;EIF2B1;RPP38;PAIP1;EIF2B5;UPF2;RANBP2;EIF5B;SEC13;EIF2B2;NUP155;RPP40;THOC3;UPF3A;THOC2;RANGAP1;SENP2;SRRM1;THOC6;DDX19A;TACC3;NUP35;RNPS1;GEMIN8;EIF4E2;EIF3C;TARDBP;EIF4G3;EIF3D;KPNB1;NUP58;EIF3A;RAN;EIF4G1
Oocyte meiosis	34/129	0.000165493	0.00809986	0	0	2.2012	19.1649	CALML3;CALML4;PKMYT1;AURKA;CDC20;PPP2CB;CCNB1;PPP3R1;SLK;PTTG1;PPP2R1A;PPP2R5E;CDC26;MAPK1;FBXO5;PRKACA;BUB1;YWHAH;PLK1;PPP2R5D;PPP2R5C;SGO1;AR;CPEB1;ADCY9;CCNE2;CCNE1;CDC16;CDK2;CDK1;CPEB2;ANAPC1;CPEB4;MAD2L1
Ubiquitin mediated proteolysis	36/140	0.000184687	0.00809986	0	0	2.1294	18.3061	UBE3C;UBA7;UBA6;CUL2;CBLC;CBLB;BRCA1;RHOBTB1;CDC20;HERC4;COP1;FZR1;CDC26;UBR5;SKP2;RPS27A;UBE2F;UBE2H;MAP3K1;PPIL2;UBE2B;UBE2C;HUWE1;UBE2E2;UBE2G2;PIAS2;CUL4A;ITCH;CDC16;MDM2;UBE2O;TRIM37;TRIP12;UBE2K;ANAPC1;CUL4B
Pancreatic cancer	23/76	0.000211181	0.00810406	0	0	2.66506	22.5538	CDKN1A;RALBP1;SMAD4;TGFB2;SMAD3;EGF;PIK3CB;PIK3R1;TGFBR1;MTOR;VEGFA;IKBKB;MAPK8;RAD51;CDK4;RAC3;E2F2;MAPK1;IKBKG;RAC1;TP53;JAK1;BCL2L1
Human papillomavirus infection	68/331	0.00072759	0.0248189	0	0	1.59409	11.5186	PATJ;CDKN1A;ITGB5;TNC;PPP2R2A;CHD4;LAMC1;PIK3CB;RBPJ;IKBKB;PPP2R1A;PPP2R5E;HEY2;EP300;ITGB8;IKBKG;PRKACA;JAK1;PDGFRB;ATP6V0B;AXIN1;TSC2;PPP2R5D;PPP2R5C;CCNA2;RBL2;COL2A1;RBL1;CCNE2;NFX1;CCNE1;COL4A4;ITGA8;COL4A5;COL6A3;SOS1;TP53;IFNAR1;PTGER4;LAMA5;LAMA2;UBR4;PIK3R1;PSEN1;THBS3;PPP2CB;PPP2R3C;MAPK1;TCF7L2;CREBBP;LAMB3;CSNK1A1;EGF;FZD6;LAMB1;MTOR;VEGFA;COL1A1;HEYL;DLG1;COL1A2;CDK4;CDK2;GNAS;MDM2;C…
Cellular senescence	37/156	0.000819692	0.0251646	0	0	1.91169	13.5856	CDKN1A;MRE11;CALML3;CALML4;PIK3R1;PIK3CB;LIN9;FOXM1;CCNB1;PPP3R1;CHEK2;MYC;CHEK1;E2F2;MAPK1;MYBL2;E2F4;TGFB2;SMAD3;TSC2;RRAS2;HIPK1;TGFBR1;MTOR;CCNA2;RBL2;RBL1;CCNE2;CCNE1;CDK4;TRPV4;CDK2;CDK1;MDM2;SQSTM1;TP53;PPID
FoxO signaling pathway	32/131	0.00105798	0.0294827	0	0	1.98612	13.6077	CDKN1A;PRKAA1;PIK3R1;PIK3CB;NLK;STK4;IKBKB;CCNB1;MAPK8;EP300;MAPK1;SKP2;PLK4;IL10;GABARAPL1;USP7;CREBBP;SMAD4;TGFB2;SMAD3;PDPK1;EGF;PLK1;FBXO32;TGFBR1;KLF2;RBL2;CCNG2;CDK2;MDM2;GRB2;SOS1
Autophagy	33/137	0.00115242	0.0294827	0	0	1.94984	13.1924	PRKAA1;PIK3R4;PIK3R1;HMGB1;PIK3CB;AMBRA1;HIF1A;CAMKK2;PPP2CB;MAPK8;LAMP1;RB1CC1;TP53INP2;MAPK1;SUPT20H;PRKACA;SNAP29;GABARAPL1;PDPK1;DAPK2;TSC2;RRAS2;CFLAR;ATG14;MTOR;RRAGA;DDIT4;AKT1S1;ATG4B;PIK3C3;SQSTM1;ATG2B;BCL2L1
Nucleotide excision repair	15/47	0.00141243	0.0329956	0	0	2.87398	18.8604	RFC5;RFC3;PCNA;RFC1;RPA2;XPC;GTF2H1;RAD23A;GTF2H3;GTF2H4;RAD23B;CUL4A;POLD1;POLE2;CUL4B
Spliceosome	35/150	0.0015115	0.0329956	0	0	1.87035	12.1473	SF3B4;TCERG1;DDX5;SF3B3;DDX23;DDX42;SART1;U2AF2;TRA2B;TRA2A;HNRNPA1;SF3B1;SRSF10;RBM17;PRPF38B;PRPF38A;CCDC12;THOC3;THOC2;U2SURP;LSM7;PRPF6;RBMXL1;PRPF18;SYF2;PRPF3;SNRPG;PPIE;SRSF3;PPIH;SRSF5;SNRNP200;SRSF6;SNRPA;SNRPB
Prostate cancer	25/97	0.00161216	0.0329956	0	0	2.13153	13.7061	CDKN1A;PIK3R1;PIK3CB;IKBKB;EP300;E2F2;MAPK1;IKBKG;PDGFRB;TCF7L2;CREBBP;PDPK1;EGF;INSRR;ETV5;MTOR;AR;CCNE2;CCNE1;CDK2;MDM2;GRB2;SOS1;TP53;ATF4
Osteoclast differentiation	30/127	0.00258876	0.0469573	0	0	1.89923	11.3129	CSF1;TREM2;PIK3R1;PIK3CB;IKBKB;PPP3R1;MAPK8;CALCR;CTSK;SIRPA;MAPK1;IKBKG;RAC1;MAP2K7;JUNB;JAK1;JUN;TGFB2;IFNGR1;IFNGR2;MITF;LILRB2;LILRB4;TGFBR1;FOSL2;CYLD;GRB2;SQSTM1;NOX1;IFNAR1
Pathways in cancer	98/531	0.00260024	0.0469573	0	0	1.39665	8.31306	CALML3;CALML4;FGF7;RPS6KA5;MYC;EP300;IL12A;PRKACA;SKP2;PDGFRB;RALBP1;TPM3;DAPK2;MITF;PGF;AR;ADCY9;CCNE2;IL23A;CCNE1;COL4A4;COL4A5;IL6ST;TP53;IFNAR1;EPAS1;CUL2;LPAR1;PIK3R1;STK4;HIF1A;FGF22;CREBBP;JUN;SMAD4;TGFB2;SMAD3;PTCH1;FZD6;IGF2;BMP4;CDK4;SP1;IL7;GNB2;CDK2;MDM2;GNAS;GNB4;GNB3;GRB2;BCL2L1;RET;CDKN1A;PIK3CB;LAMC1;IKBKB;GNGT2;HEY2;RAC3;IKBKG;RAC1;JAK1;NCOA1;ARHGEF11;GSTO2;IFNGR1;IL15;IFNGR2;AXI…
Bladder cancer	13/41	0.00307409	0.0501737	0	0	2.84524	16.459	CDKN1A;SRC;EGF;DAPK2;VEGFA;RPS6KA5;CDK4;MYC;MDM2;E2F2;MAPK1;TP53;HBEGF
Human T-cell leukemia virus 1 infection	46/219	0.00310521	0.0501737	0	0	1.63497	9.4414	CDKN1A;BUB1B;PIK3R1;PIK3CB;CDC20;IKBKB;PPP3R1;MAPK8;XPO1;KAT5;PTTG1;CDC26;CHEK2;MYC;CHEK1;EP300;E2F2;MAPK1;IKBKG;BUB3;PRKACA;JAK1;EGR1;CREBBP;JUN;SMAD4;TGFB2;MAP3K1;SMAD3;IL15;TGFBR1;CCNA2;DLG1;CD4;ADCY9;CCNE2;CCNE1;CDK4;CDC16;CDK2;TP53;ANAPC1;RAN;ATF4;MAD2L1;BCL2L1
Ras signaling pathway	48/232	0.00350507	0.0515892	0	0	1.60418	9.06932	RAB5B;FLT1;CSF1;CALML3;CALML4;PIK3R1;PLA2G5;RASAL2;PIK3CB;EFNA5;RASAL3;STK4;IKBKB;GRIN2A;FGF7;GNG3;MAPK8;GNGT2;RAP1A;NTF3;PLCE1;RAC3;GNG8;MAPK1;IKBKG;RAC1;PRKACA;FGF22;PDGFRB;NTRK1;NTRK2;RALBP1;PLA2G4E;EGF;PLA2G2A;IGF2;RRAS2;PLA2G4A;PGF;VEGFA;GNB2;GNB4;GNB3;GRB2;RIN1;SOS1;PLA1A;BCL2L1
Viral carcinogenesis	43/203	0.00352891	0.0515892	0	0	1.65199	9.32839	HDAC4;GTF2A1;HDAC5;CDKN1A;DDX3X;HDAC10;SRC;UBR4;CHD4;PIK3R1;PIK3CB;RBPJ;CDC20;CHEK1;EP300;MAPK1;IKBKG;RAC1;PRKACA;SKP2;JAK1;YWHAH;H2BC9;CREBBP;JUN;USP7;GTF2H1;GTF2H3;GTF2H4;CCNA2;RBL2;DLG1;RBL1;CCNE2;CCNE1;CDK4;CDK2;CDK1;MDM2;GRB2;IL6ST;TP53;ATF4
mRNA surveillance pathway	24/98	0.00405979	0.0564368	0	0	1.99002	10.9583	UPF2;SMG1;RNGTT;CSTF3;CPSF3;CSTF2;SSU72;MSI1;PPP2R2A;UPF3A;PPP2R5D;PPP2R5C;SRRM1;PNN;DDX19A;PPP2CB;NUDT21;PPP2R1A;PPP2R5E;PPP2R3C;PAPOLA;CSTF1;RNPS1;TARDBP
ECM-receptor interaction	22/88	0.00444334	0.0564368	0	0	2.04479	11.0753	LAMA5;ITGB5;LAMA2;LAMB3;TNC;LAMB1;LAMC1;HMMR;THBS3;COL1A1;COL2A1;COL1A2;FRAS1;COL4A4;DAG1;ITGA8;ITGB8;COL4A5;COL6A3;COL9A3;CD44;FREM2
TGF-beta signaling pathway	23/94	0.00489807	0.0564368	0	0	1.98732	10.5704	ACVR1;CREBBP;SMAD4;TGFB2;BMPR2;TGIF2;SMAD3;NOG;INHBB;SMAD6;TGFBR1;BMP6;GREM1;BMP4;PPP2CB;RBL1;TFDP1;PPP2R1A;SP1;MYC;EP300;MAPK1;E2F4
p53 signaling pathway	19/73	0.00494252	0.0564368	0	0	2.15758	11.4565	CDKN1A;SIVA1;TSC2;CCNB1;COP1;SESN3;CCNE2;CCNE1;CDK4;CHEK2;CCNG2;CHEK1;CDK2;CDK1;MDM2;MDM4;GTSE1;TP53;BCL2L1
Focal adhesion	42/201	0.00502175	0.0564368	0	0	1.62323	8.59333	LAMA5;FLT1;ITGB5;LAMA2;SRC;TNC;ILK;PIK3R1;LAMC1;PIK3CB;ARHGAP5;ARHGAP35;THBS3;MAPK8;RAP1A;RAC3;ITGB8;MAPK1;PIP5K1C;RAC1;VASP;PDGFRB;JUN;CAV3;LAMB3;PDPK1;EGF;LAMB1;PGF;VEGFA;COL1A1;DIAPH1;COL1A2;COL2A1;COL4A4;ITGA8;COL4A5;COL6A3;COL9A3;GRB2;SOS1;MYL9
Lysine degradation	17/63	0.00515165	0.0564368	0	0	2.26564	11.9364	KMT2E;SUV39H2;KMT2D;COLGALT2;KMT2A;SUV39H1;KMT2C;DOT1L;PLOD2;PRDM2;ACAT2;ALDH1B1;NSD2;COLGALT1;DLD;EZH1;EZH2
AGE-RAGE signaling pathway in diabetic complications	24/100	0.00533117	0.0564368	0	0	1.93742	10.1408	EGR1;JUN;SMAD4;TGFB2;SMAD3;PRKCE;PIK3R1;PIK3CB;SELE;TGFBR1;VEGFA;COL1A1;DIAPH1;MAPK8;COL3A1;COL1A2;CDK4;COL4A4;PLCE1;COL4A5;NOX4;MAPK1;RAC1;NOX1
Progesterone-mediated oocyte maturation	24/100	0.00533117	0.0564368	0	0	1.93742	10.1408	PLK1;PIK3R1;PIK3CB;KIF22;PKMYT1;CDC25B;AURKA;CCNA2;CCNB1;CPEB1;FZR1;MAPK8;ADCY9;CDC26;CDC16;CDK2;CDK1;MAPK1;PRKACA;CPEB2;BUB1;ANAPC1;CPEB4;MAD2L1
Colorectal cancer	21/86	0.00714489	0.0721993	0	0	1.98128	9.79019	TCF7L2;CDKN1A;JUN;SMAD4;TGFB2;SMAD3;EGF;AXIN1;PIK3CB;PIK3R1;TGFBR1;MTOR;MAPK8;MYC;RAC3;BIRC5;MAPK1;GRB2;RAC1;SOS1;TP53
Neurotrophin signaling pathway	27/119	0.00729048	0.0721993	0	0	1.80079	8.86204	BEX3;CALML3;CALML4;PIK3R1;PSEN1;PIK3CB;IKBKB;MAPK8;RPS6KA5;RAP1A;NTF3;MAPK1;RAC1;MAP2K7;SH2B2;NTRK1;NTRK2;JUN;MAP3K1;PDPK1;RIPK2;MATK;FRS2;GRB2;SOS1;TP53;ATF4
Small cell lung cancer	22/92	0.00776239	0.0744704	0	0	1.92749	9.36465	LAMA5;CDKN1A;LAMA2;LAMB3;LAMB1;LAMC1;PIK3CB;PIK3R1;IKBKB;CCNE2;CCNE1;CDK4;MYC;COL4A4;CDK2;CKS2;COL4A5;E2F2;IKBKG;SKP2;TP53;BCL2L1
Apelin signaling pathway	30/137	0.00824422	0.0766963	0	0	1.72073	8.25647	HDAC4;HDAC5;PRKAA1;PIK3R4;CALML3;CALML4;RYR3;GNA13;GNG3;GNGT2;GNG8;MAPK1;PRKACA;PPARGC1A;EGR1;GABARAPL1;SMAD4;SMAD3;PRKCE;RRAS2;TGFBR1;KLF2;MTOR;APLN;MYL4;ADCY9;GNB2;GNB4;GNB3;PIK3C3
Thyroid hormone signaling pathway	27/121	0.00914987	0.0826179	0	0	1.76227	8.27214	THRB;SRC;ATP1A3;PIK3R1;PIK3CB;HIF1A;MED12;PLN;MYC;EP300;PLCE1;MAPK1;PRKACA;NCOA1;CREBBP;PDPK1;ATP1B4;TSC2;SLC16A10;MTOR;MED13L;BMP4;SLCO1C1;NCOR1;RCAN2;MDM2;TP53
Renal cell carcinoma	17/69	0.0133368	0.116983	0	0	2.00351	8.64963	CDKN1A;CREBBP;JUN;TGFB2;EPAS1;TFE3;CUL2;PIK3CB;PIK3R1;HIF1A;VEGFA;RAP1A;EP300;MAPK1;GRB2;RAC1;SOS1
mTOR signaling pathway	32/154	0.0141096	0.120324	0	0	1.60952	6.85799	PRKAA1;SEH1L;CAB39;CAB39L;MAPKAP1;SLC3A2;PIK3R1;PIK3CB;LRP6;IKBKB;GRB10;MAPK1;RICTOR;SKP2;FNIP2;SEC13;MIOS;PDPK1;FZD6;TSC2;MTOR;TTI1;SLC7A5;CLIP1;RRAGA;DDIT4;AKT1S1;GRB2;LAMTOR2;EIF4E2;SOS1;LPIN3
Spinocerebellar ataxia	30/143	0.0150025	0.122501	0	0	1.62879	6.84016	GRIA2;PSMD11;PSMD14;KCNC3;PIK3R4;CACNA1A;PIK3R1;PIK3CB;AMBRA1;RBPJ;ATXN2;GRIN2A;MAPK8;KAT5;RB1CC1;NOP56;NFYA;KCND3;ATG14;GRIN2C;PUM1;MTOR;PUM2;PSMA3;PSMA4;PSMC6;SP1;PPIF;PIK3C3;ATG2B
Protein digestion and absorption	23/103	0.015163	0.122501	0	0	1.76282	7.38427	COL26A1;COL16A1;COL14A1;ELN;COL11A1;COL12A1;COL23A1;COL11A2;ATP1B4;ATP1A3;SLC16A10;SLC3A2;COL1A1;COL3A1;COL1A2;COL2A1;COL5A1;COL4A4;COL5A2;COL4A5;COL8A1;COL6A3;COL9A3
Chronic myeloid leukemia	18/76	0.0166132	0.130776	0	0	1.90193	7.79327	CDKN1A;SMAD4;TGFB2;SMAD3;PIK3CB;PIK3R1;TGFBR1;IKBKB;CDK4;MYC;MDM2;E2F2;MAPK1;GRB2;IKBKG;SOS1;TP53;BCL2L1
Gap junction	20/88	0.0187153	0.140667	0	0	1.80272	7.17198	PDGFRB;SRC;EGF;HTR2B;LPAR1;CSNK1D;ADRB1;TUBB4B;TUBB4A;TUBA1C;GJA1;TUBB6;TUBB2B;ADCY9;CDK1;GNAS;MAPK1;GRB2;PRKACA;SOS1
Kaposi sarcoma-associated herpesvirus infection	38/193	0.0187862	0.140667	0	0	1.50472	5.98069	CDKN1A;SRC;CALML3;CALML4;PIK3R1;PIK3CB;HIF1A;IKBKB;PPP3R1;GNG3;MAPK8;GNGT2;MYC;EP300;E2F2;GNG8;MAPK1;IKBKG;RAC1;RPS27A;MAP2K7;JAK1;TCF7L2;GABARAPL1;CREBBP;JUN;IFNGR1;ATG14;MTOR;VEGFA;CDK4;GNB2;GNB4;GNB3;PIK3C3;IL6ST;TP53;IFNAR1
Relaxin signaling pathway	27/129	0.020806	0.152082	0	0	1.6233	6.28623	SRC;PIK3R1;PIK3CB;GNG3;MAPK8;GNGT2;GNG8;MAPK1;PRKACA;MAP2K7;JUN;TGFBR1;VEGFA;COL1A1;GNAO1;COL3A1;ADCY9;COL1A2;COL4A4;GNB2;GNAS;GNB4;COL4A5;GNB3;GRB2;SOS1;ATF4
Non-homologous end-joining	5/13	0.0264768	0.186272	0	0	3.82367	13.8856	FEN1;XRCC6;MRE11;XRCC4;XRCC5
Dopaminergic synapse	27/132	0.0273923	0.186272	0	0	1.57664	5.67194	GRIA2;MAOA;CACNA1A;CALML3;PPP2R2A;CALML4;PPP2CB;GRIN2A;GNG3;MAPK8;GNGT2;PPP2R1A;PPP2R5E;PPP2R3C;KIF5A;GNG8;PRKACA;PPP2R5D;PPP2R5C;GNAO1;GNB2;PPP1R1B;GNAS;GNB4;GNB3;CLOCK;ATF4
Hepatitis B	32/162	0.0279104	0.186272	0	0	1.50976	5.40306	CDKN1A;DDX3X;PCNA;SRC;PIK3R1;PIK3CB;IKBKB;MAPK8;MYC;EP300;E2F2;MAPK1;IKBKG;MAP2K7;JAK1;CREBBP;JUN;SMAD4;TGFB2;SMAD3;MAP3K1;TGFBR1;CCNA2;CCNE2;CCNE1;CDK2;BIRC5;GRB2;SOS1;TP53;ATF4;IFNAR1
JAK-STAT signaling pathway	32/162	0.0279104	0.186272	0	0	1.50976	5.40306	CDKN1A;FHL1;PIK3R1;PIK3CB;MYC;EP300;IL12A;IL13RA2;MCL1;JAK1;PDGFRB;IL10;CREBBP;CISH;IFNGR1;IL15;EGF;IFNGR2;LIF;PRLR;PIAS2;MTOR;GH1;IL23A;IL7;IL3RA;GRB2;IL6ST;SOS1;PTPN2;IFNAR1;BCL2L1
Mismatch repair	7/23	0.033959	0.221817	0	0	2.67723	9.05601	RFC5;RFC3;PCNA;RFC1;EXO1;POLD1;RPA2
Wnt signaling pathway	32/166	0.037907	0.242447	0	0	1.46435	4.79226	CTNND2;PSEN1;NLK;LRP6;PORCN;PPP3R1;MAPK8;WIF1;MYC;CCN4;EP300;RAC3;RSPO3;RAC1;GPC4;PRKACA;TLE4;TCF7L2;CREBBP;JUN;SMAD4;SMAD3;CSNK2A1;CSNK1A1;CTNNBIP1;FZD6;AXIN1;CACYBP;SENP2;TBL1XR1;TP53;PPARD
Ribosome biogenesis in eukaryotes	22/108	0.0449551	0.278441	0	0	1.56742	4.86228	NOP56;POP5;WDR36;NOP58;POP7;CSNK2A1;POP4;RPP40;AK6;FBL;GNL3L;XPO1;XRN1;XRN2;NHP2;SBDS;MPHOSPH10;DROSHA;RIOK1;RPP38;NOP10;RAN
AMPK signaling pathway	24/120	0.0453487	0.278441	0	0	1.532	4.73905	RAB2A;SREBF1;PFKFB4;PRKAA1;CAB39;CAB39L;PDPK1;TSC2;PPP2R2A;PPP2R5D;PIK3R1;PIK3CB;PPP2R5C;ACACA;MTOR;CAMKK2;RAB11B;CCNA2;PPP2CB;PPP2R1A;PPP2R5E;PPP2R3C;AKT1S1;PPARGC1A
Tight junction	32/169	0.047021	0.283048	0	0	1.43203	4.37795	PATJ;PRKAA1;PCNA;SRC;PPP2R2A;AMOT;TUBA1C;PPP2CB;MAPK8;RAP1A;PPP2R1A;RAC1;PRKACA;MAP2K7;CGNL1;RAB8B;VASP;ACTR2;JUN;MAP3K1;HSPA4;PRKCE;RDX;TJAP1;DLG1;ARPC2;CDK4;CLDN19;CLDN18;AMOTL1;MYL9;PALS1
Circadian entrainment	20/97	0.0484182	0.283158	0	0	1.59118	4.81789	GRIA2;CALML3;CALML4;GRIN2C;RYR3;GNAO1;PER2;PER1;GRIN2A;GNG3;RPS6KA5;ADCY9;GNGT2;GNB2;GNAS;GNB4;GNB3;GNG8;MAPK1;PRKACA
Fluid shear stress and atherosclerosis	27/139	0.048884	0.283158	0	0	1.47749	4.45952	PRKAA1;BMPR2;SRC;CALML3;CALML4;PIK3R1;PIK3CB;IKBKB;MAPK8;RAC3;IKBKG;RAC1;MAP2K7;ACVR1;JUN;CAV3;GSTO2;DUSP1;SELE;KLF2;VEGFA;BMP4;GSTA3;TRPV4;SQSTM1;TP53;NOX1
Choline metabolism in cancer	20/98	0.0530963	0.301115	0	0	1.57068	4.61098	PDGFRB;JUN;PDPK1;PLA2G4E;EGF;TSC2;PLA2G4A;PIK3R1;PIK3CB;HIF1A;MTOR;MAPK8;SP1;RAC3;MAPK1;GRB2;PIP5K1C;RAC1;PLPP3;SOS1
Homologous recombination	10/41	0.0539458	0.301115	0	0	1.97438	5.76475	BARD1;BLM;MRE11;RAD51;RAD51C;POLD1;RAD54L;RPA2;BRCA1;TOPBP1
Endometrial cancer	13/58	0.0565858	0.310212	0	0	1.76862	5.07947	TCF7L2;CDKN1A;PDPK1;EGF;AXIN1;ILK;PIK3CB;PIK3R1;MYC;MAPK1;GRB2;SOS1;TP53
GnRH signaling pathway	19/93	0.0577573	0.311079	0	0	1.57261	4.48431	EGR1;JUN;MAP3K1;PLA2G4E;SRC;PLA2G4A;CALML3;CALML4;MAPK8;ADCY9;GNAS;MAPK1;GRB2;PRKACA;SOS1;MAP2K7;MAP3K4;ATF4;HBEGF
Circadian rhythm	8/31	0.0602377	0.318844	0	0	2.12837	5.97957	PER2;PER1;PRKAA1;CRY2;RORC;CSNK1D;FBXL3;CLOCK
Aldosterone-regulated sodium reabsorption	9/37	0.0665551	0.340983	0	0	1.96697	5.32996	SLC9A3R2;PDPK1;SCNN1A;ATP1A3;MAPK1;ATP1B4;PIK3CB;PIK3R1;NR3C2
Hepatocellular carcinoma	31/168	0.0666416	0.340983	0	0	1.38678	3.756	CDKN1A;SMARCB1;PIK3R1;PIK3CB;LRP6;MYC;E2F2;MAPK1;SMARCE1;TCF7L2;SMARCC1;SMAD4;TGFB2;PBRM1;SMARCC2;SMAD3;GSTO2;CSNK1A1;FZD6;IGF2;AXIN1;SMARCA2;ARID1B;TGFBR1;MTOR;CDK4;GSTA3;GRB2;SOS1;TP53;BCL2L1
Adrenergic signaling in cardiomyocytes	28/150	0.0695058	0.349808	0	0	1.4063	3.74969	ATP1A3;CALML3;PPP2R2A;ADRB1;CALML4;PPP2CB;RPS6KA5;PLN;PPP2R1A;PPP2R5E;PPP2R3C;MAPK1;PRKACA;TPM4;TPM3;CACNA2D1;ATP1B4;PPP2R5D;PPP2R5C;ATP2B1;MYL4;CACNB3;ADCY9;ACTC1;TNNT2;GNAS;AGTR2;ATF4
Glutamatergic synapse	22/114	0.0741177	0.367002	0	0	1.46468	3.81126	GRIA2;PLA2G4E;CACNA1A;PLA2G4A;GRIN2C;GNAO1;GRIN2A;PPP3R1;GNG3;ADCY9;GNGT2;DLG4;GNB2;GRM8;GNAS;GNB4;GNB3;GNG8;MAPK1;SLC17A6;PRKACA;GLUL
Arginine and proline metabolism	11/50	0.0843202	0.410894	0	0	1.72613	4.26895	ARG2;GATM;ALDH1B1;MAOA;SMOX;ODC1;PYCR1;SAT2;PYCR3;ALDH18A1;L3HYPDH
Human cytomegalovirus infection	39/225	0.0955615	0.458396	0	0	1.28505	3.01728	PTGER4;CDKN1A;SRC;CALML3;CALML4;PIK3R1;PIK3CB;IKBKB;GNA13;AKAP13;PPP3R1;GNG3;GNGT2;MYC;RAC3;E2F2;GNG8;MAPK1;IKBKG;RAC1;PRKACA;JAK1;ARHGEF11;TSC2;MTOR;VEGFA;GNAO1;ADCY9;CDK4;SP1;GNB2;GNAS;GNB4;MDM2;GNB3;GRB2;SOS1;TP53;ATF4
Glioma	15/75	0.0980505	0.4631	0	0	1.53029	3.55375	PDGFRB;CDKN1A;EGF;CALML3;CALML4;PIK3CB;PIK3R1;MTOR;CDK4;MDM2;E2F2;MAPK1;GRB2;SOS1;TP53
GABAergic synapse	17/89	0.114346	0.519888	0	0	1.44529	3.13416	GABBR2;GABARAPL1;GABBR1;SRC;CACNA1A;GNAO1;GABRR2;GNG3;GNGT2;ADCY9;GNB2;GNB4;GNG8;GNB3;PRKACA;GLUL;SLC38A5
Endocrine and other factor-regulated calcium reabsorption	11/53	0.116948	0.519888	0	0	1.60255	3.43912	ADCY9;KLK1;VDR;TRPV5;CLTB;GNAS;ATP1B4;ATP1A3;ATP2B1;PRKACA;AP2A2
Amoebiasis	19/102	0.119859	0.519888	0	0	1.40135	2.97289	IL10;LAMA5;RAB5B;TGFB2;ARG2;LAMA2;LAMB3;LAMB1;PIK3R1;LAMC1;PIK3CB;COL1A1;COL3A1;COL1A2;COL4A4;GNAS;COL4A5;IL12A;PRKACA
Chagas disease	19/102	0.119859	0.519888	0	0	1.40135	2.97289	IL10;JUN;TGFB2;IFNGR1;IFNGR2;PPP2R2A;PIK3R1;PIK3CB;CFLAR;TGFBR1;GNAO1;IKBKB;PPP2CB;MAPK8;PPP2R1A;GNAS;MAPK1;IL12A;IKBKG
Dilated cardiomyopathy	18/96	0.1217	0.519888	0	0	1.4126	2.97522	TGFB2;ITGB5;TPM4;LAMA2;TPM3;CACNA2D1;ADRB1;CACNB3;ADCY9;PLN;ACTC1;TNNT2;DAG1;ITGA8;GNAS;ITGB8;DMD;PRKACA
Breast cancer	26/147	0.126742	0.519888	0	0	1.31578	2.71787	CDKN1A;PIK3R1;BRCA1;PIK3CB;DLL1;LRP6;FGF7;MYC;HEY2;E2F2;MAPK1;FGF22;NCOA1;TCF7L2;JUN;CSNK1A1;EGF;FZD6;AXIN1;MTOR;HEYL;CDK4;SP1;GRB2;SOS1;TP53
Proteoglycans in cancer	35/205	0.127459	0.519888	0	0	1.26116	2.59793	CDKN1A;DDX5;ITGB5;SRC;PIK3R1;PIK3CB;HIF1A;MYC;GPC3;PLCE1;DROSHA;MAPK1;RAC1;PRKACA;TGFB2;CAV3;PDPK1;LUM;PTCH1;FZD6;RDX;IGF2;RRAS2;FRS2;MTOR;VEGFA;COL1A1;COL1A2;MDM2;PDCD4;GRB2;SOS1;TP53;CD44;HBEGF
Regulation of actin cytoskeleton	37/218	0.127565	0.519888	0	0	1.25229	2.57864	CYFIP2;CHRM2;NCKAP1;ITGB5;SRC;LPAR1;PIK3R1;ITGAE;PIK3CB;IQGAP3;FGD1;ARHGAP35;GNA13;FGF7;RAC3;ITGB8;MAPK1;PIP4K2B;PIP4K2C;PIP5K1C;RAC1;FGF22;PDGFRB;ACTR2;EGF;RDX;INSRR;RRAS2;SSH3;ENAH;DIAPH1;DIAPH3;ARPC2;ITGA8;ARHGEF7;SOS1;MYL9
Non-small cell lung cancer	14/72	0.127746	0.519888	0	0	1.47717	3.03958	RET;CDKN1A;PDPK1;EGF;PIK3CB;PIK3R1;STK4;CDK4;KIF5A;E2F2;MAPK1;GRB2;SOS1;TP53
Fanconi anemia pathway	11/54	0.129212	0.519888	0	0	1.56519	3.20286	BLM;RAD51C;RAD51;FANCD2;UBE2T;REV1;USP1;RPA2;FANCC;BRCA1;FANCB
Phosphatidylinositol signaling system	18/97	0.130804	0.519888	0	0	1.39464	2.83678	CDS1;IPMK;CALML3;OCRL;CALML4;PIK3R1;SYNJ2;PIK3CB;MTM1;PIP4P2;PPIP5K1;PI4KA;PLCE1;BPNT2;PIP4K2B;PIK3C3;PIP4K2C;PIP5K1C
ErbB signaling pathway	16/85	0.135028	0.519888	0	0	1.41916	2.84155	CDKN1A;JUN;SRC;EGF;CBLB;PIK3CB;NRG2;PIK3R1;MTOR;MAPK8;MYC;MAPK1;GRB2;SOS1;MAP2K7;HBEGF
Endocytosis	42/252	0.13551	0.519888	0	0	1.22533	2.44909	ARF1;RAB5B;TFRC;SRC;WIPF3;VPS4A;CLTB;CBLC;WASHC2C;CBLB;AGAP3;AP2A2;RAB22A;RAB11FIP1;CHMP1B;KIF5A;PIP5K1C;RAB11FIP2;VPS36;SH3GL2;WASHC3;ARFGEF1;USP8;ACTR2;SMAD3;PDCD6IP;IQSEC2;CAV3;ARAP2;RBSN;IGF2R;TGFBR1;RAB11B;RUFY1;SPART;EPN3;ITCH;RABEP1;ARPC2;MDM2;CHMP3;SMAP2
Apoptosis	25/142	0.137237	0.519888	0	0	1.30826	2.59827	PIK3R1;PIK3CB;LMNB2;LMNB1;SPTA1;IKBKB;TUBA1C;MAPK8;AIFM1;CTSK;MAPK1;CTSF;IKBKG;CTSC;MCL1;BOK;NTRK1;JUN;PDPK1;CFLAR;IL3RA;BIRC5;TP53;ATF4;BCL2L1
C-type lectin receptor signaling pathway	19/104	0.137669	0.519888	0	0	1.36822	2.71304	IL10;JUN;SRC;RRAS2;CALML3;CBLB;CALML4;PIK3R1;PIK3CB;IKBKB;CYLD;PPP3R1;MAPK8;IL23A;CLEC7A;MDM2;MAPK1;IL12A;IKBKG
Thyroid cancer	8/37	0.139435	0.519888	0	0	1.68743	3.32451	RET;NTRK1;TCF7L2;CDKN1A;TPM3;MYC;MAPK1;TP53
Acute myeloid leukemia	13/67	0.140237	0.519888	0	0	1.47308	2.89374	TCF7L2;PIK3CB;PIK3R1;MTOR;IKBKB;CCNA2;PER2;MYC;MAPK1;GRB2;IKBKG;SOS1;PPARD
Gastric cancer	26/149	0.141895	0.519888	0	0	1.29423	2.52721	CDKN1A;PIK3R1;PIK3CB;LRP6;FGF7;MYC;E2F2;MAPK1;FGF22;TCF7L2;SMAD4;TGFB2;SMAD3;CSNK1A1;EGF;FZD6;AXIN1;TGFBR1;MTOR;CCNE2;CCNE1;CDK2;GRB2;SOS1;TP53;CDH17
Cocaine addiction	10/49	0.142249	0.519888	0	0	1.56865	3.05914	GRIA2;GRIN2A;JUN;MAOA;DLG4;PPP1R1B;GNAS;PRKACA;GRIN2C;ATF4
MAPK signaling pathway	48/294	0.149567	0.5402	0	0	1.1955	2.27147	FLT1;CSF1;CACNA1A;NLK;EFNA5;STK4;CACNA1E;IKBKB;PPP3R1;FGF7;MAPK8;RPS6KA5;RAP1A;MYC;STMN1;NTF3;RAC3;MAPK1;IKBKG;RAC1;PRKACA;MAP2K7;MAP3K4;FGF22;PDGFRB;NTRK1;NTRK2;JUN;TGFB2;MAP3K1;DUSP1;PLA2G4E;EGF;CACNA2D1;IGF2;RRAS2;PLA2G4A;PGF;TGFBR1;VEGFA;CDC25B;PPM1A;CACNB3;MAPKAPK3;GRB2;SOS1;TP53;ATF4
Sulfur metabolism	3/10	0.156083	0.547643	0	0	2.62023	4.86674	BPNT2;BPNT1;PAPSS1
cAMP signaling pathway	36/216	0.15675	0.547643	0	0	1.22485	2.26977	CHRM2;HCN4;GRIA2;ATP1A3;CALML3;ADRB1;CALML4;PIK3R1;PIK3CB;GRIN2A;MAPK8;RAP1A;PLN;PLCE1;RAC3;EP300;MAPK1;RAC1;CNGA4;PRKACA;GABBR2;ABCC4;CREBBP;JUN;GABBR1;EDN3;PTCH1;RRAS2;ATP1B4;ATP2B1;GRIN2C;ADCY9;PDE10A;PPP1R1B;GNAS;MYL9
Vasopressin-regulated water reabsorption	9/44	0.156979	0.547643	0	0	1.57294	2.91252	DYNC1LI1;RAB5B;DYNC1LI2;ADCY9;DCTN4;GNAS;PRKACA;DYNLL1;RAB11B
Th17 cell differentiation	19/107	0.16706	0.576262	0	0	1.32134	2.36441	JUN;SMAD4;SMAD3;IFNGR1;IFNGR2;RORC;AHR;HIF1A;TGFBR1;MTOR;IKBKB;PPP3R1;MAPK8;CD4;IL23A;MAPK1;IKBKG;IL6ST;JAK1
Transcriptional misregulation in cancer	32/192	0.173286	0.591098	0	0	1.22452	2.14636	ATF1;DDX5;CDKN1A;CCNT2;FLT1;KMT2A;DOT1L;JMJD1C;MLLT1;BMI1;AFF1;MYC;TSPAN7;NSD2;KDM6A;NTRK1;TFE3;MITF;ETV4;ETV5;ETV6;CDK9;CCNA2;PER2;MAF;MYCN;NCOR1;EWSR1;SP1;MDM2;TP53;BCL2L1
Central carbon metabolism in cancer	13/70	0.178125	0.597768	0	0	1.3953	2.40727	RET;PDGFRB;NTRK1;PDHA1;PIK3CB;PDHB;PIK3R1;HIF1A;MTOR;SLC7A5;MYC;MAPK1;TP53
PD-L1 expression and PD-1 checkpoint pathway in cancer	16/89	0.179136	0.597768	0	0	1.34108	2.30615	CD274;JUN;CSNK2A1;IFNGR1;EGF;IFNGR2;PIK3CB;PIK3R1;HIF1A;MTOR;IKBKB;PPP3R1;CD4;MAPK1;IKBKG;JAK1
HIF-1 signaling pathway	19/109	0.188358	0.621508	0	0	1.29183	2.15659	CREBBP;CDKN1A;PDHA1;FLT1;TFRC;IFNGR1;EGF;IFNGR2;CUL2;ENO1;PIK3R1;PIK3CB;PDHB;HIF1A;MTOR;VEGFA;EP300;MAPK1;EIF4E2
Type II diabetes mellitus	9/46	0.190299	0.621508	0	0	1.48774	2.4684	IKBKB;MAPK8;PRKCE;CACNA1A;MAPK1;PIK3CB;PIK3R1;CACNA1E;MTOR
Notch signaling pathway	11/59	0.200176	0.62668	0	0	1.40174	2.25479	PSENEN;TLE4;HEYL;ADAM17;CREBBP;HEY2;EP300;CIR1;PSEN1;RBPJ;DLL1
VEGF signaling pathway	11/59	0.200176	0.62668	0	0	1.40174	2.25479	PPP3R1;MAPKAPK3;PLA2G4E;SRC;RAC3;PLA2G4A;MAPK1;PIK3CB;RAC1;PIK3R1;VEGFA
Morphine addiction	16/91	0.203595	0.62668	0	0	1.30517	2.07734	GABBR2;GABBR1;PDE1B;CACNA1A;GNAO1;GABRR2;GNG3;GNGT2;ADCY9;PDE10A;GNB2;GNAS;GNB4;GNG8;GNB3;PRKACA
Salmonella infection	40/249	0.203663	0.62668	0	0	1.17179	1.86466	CYFIP2;NCKAP1;ARF1;RAB5B;FHOD1;DCTN4;GCC2;PIK3CB;IKBKB;TUBA1C;TUBB6;MAPK8;MYC;KIF5A;VPS11;MAPK1;IKBKG;RAC1;MAP2K7;KPNA1;ACTR2;TCF7L2;JUN;DYNLT1;EXOC7;RIPK2;VPS33A;DYNLL1;TUBB4B;TUBB4A;DYNC1LI1;DYNC1LI2;TUBB2B;ARPC2;ABI1;EXOC4;TAB3;DYNLRB2;PIK3C3;MYL9
Signaling pathways regulating pluripotency of stem cells	24/143	0.203985	0.62668	0	0	1.23424	1.96208	ACVR1;SMAD4;ZFHX3;SMAD3;BMPR2;PCGF5;FZD6;LIF;AXIN1;INHBB;PIK3R1;PIK3CB;BMI1;SOX2;BMP4;MYC;SMARCAD1;MAPK1;GRB2;LHX5;IL6ST;JARID2;SKIL;JAK1
Melanoma	13/72	0.205867	0.62668	0	0	1.34785	2.1303	PDGFRB;CDKN1A;EGF;MITF;PIK3CB;PIK3R1;FGF7;CDK4;MDM2;E2F2;MAPK1;TP53;FGF22
Selenocompound metabolism	4/17	0.208861	0.62668	0	0	1.88121	2.94613	MARS1;KYAT1;INMT;PAPSS1
Insulin signaling pathway	23/137	0.209631	0.62668	0	0	1.23461	1.92896	SREBF1;PRKAA1;EXOC7;PDPK1;TSC2;CALML3;CBLB;CALML4;PIK3R1;PIK3CB;ACACA;MTOR;IKBKB;MAPK8;PRKAR1A;FLOT2;MAPK1;GRB2;PRKACA;EIF4E2;SOS1;PPARGC1A;SH2B2
Inflammatory mediator regulation of TRP channels	17/98	0.210532	0.62668	0	0	1.28403	2.00067	PTGER4;NTRK1;PLA2G4E;SRC;PRKCE;HTR2B;PLA2G4A;CALML3;CALML4;PIK3R1;TRPV1;PIK3CB;MAPK8;ADCY9;TRPV4;GNAS;PRKACA
Hepatitis C	26/157	0.212349	0.62668	0	0	1.21463	1.88209	CDKN1A;PPP2R2A;PIK3R1;PIK3CB;IFIT1;IKBKB;PPP2CB;PPP2R1A;MYC;E2F2;MAPK1;IKBKG;JAK1;YWHAH;RSAD2;EGF;CFLAR;CDK4;PSME3;CDK2;CLDN19;CLDN18;GRB2;SOS1;TP53;IFNAR1
Mannose type O-glycan biosynthesis	5/23	0.214337	0.62668	0	0	1.69842	2.61592	B4GALT1;POMK;RXYLT1;FUT4;FKTN
TNF signaling pathway	19/112	0.222672	0.638882	0	0	1.24994	1.87747	JUN;CSF1;IL15;LIF;PIK3R1;PIK3CB;CFLAR;SELE;IKBKB;MAPK8;ITCH;RPS6KA5;TAB3;MAPK1;IKBKG;MAP2K7;DNM1L;JUNB;ATF4
Toxoplasmosis	19/112	0.222672	0.638882	0	0	1.24994	1.87747	IL10;LAMA5;TGFB2;LAMA2;LAMB3;IFNGR1;PDPK1;IFNGR2;LAMB1;LAMC1;GNAO1;IKBKB;MAPK8;PPIF;MAPK1;IL12A;IKBKG;BCL2L1;JAK1
Long-term potentiation	12/67	0.226388	0.643476	0	0	1.33448	1.98238	GRIA2;GRIN2A;PPP3R1;CREBBP;RAP1A;EP300;MAPK1;CALML3;CALML4;PRKACA;GRIN2C;ATF4
Parathyroid hormone synthesis, secretion and action	18/106	0.229128	0.643476	0	0	1.25135	1.84383	ARHGEF11;EGR1;CDKN1A;VDR;LRP6;NR4A2;GNA13;AKAP13;ADCY9;MMP16;SP1;TRPV5;MMP17;GNAS;MAPK1;PRKACA;ATF4;HBEGF
Arachidonic acid metabolism	11/61	0.232539	0.643476	0	0	1.34552	1.96271	HPGDS;GPX2;PTGIS;GPX3;PLA2G4E;ALOX15;PLA2G2A;GPX7;PLA2G4A;PLA2G5;LTA4H
Shigellosis	39/246	0.232658	0.643476	0	0	1.15326	1.68166	ARF1;SRC;PIK3R4;ILK;PIK3R1;PIK3CB;SEPTIN11;IKBKB;MAPK8;RPS6KA5;SHARPIN;PLCE1;MAPK1;IKBKG;RAC1;RPS27A;CAST;ACTR2;GABARAPL1;JUN;RIPK2;CBX3;PRKCE;GLMN;ATG14;MTOR;DIAPH1;RRAGA;ARPC2;AKT1S1;MDM2;TAB3;PIK3C3;MYL9;TP53;SQSTM1;CD44;PPID;BCL2L1
Fc epsilon RI signaling pathway	12/68	0.242255	0.664037	0	0	1.31058	1.85809	MAPK8;PDPK1;PLA2G4E;RAC3;PLA2G4A;MAPK1;GRB2;PIK3CB;RAC1;PIK3R1;SOS1;MAP2K7
Ether lipid metabolism	9/49	0.245294	0.666419	0	0	1.37592	1.93357	UGT8;PLA2G4E;AGPS;PLA2G2A;ENPP2;PLA2G4A;PLA2G5;PLPP3;PAFAH1B2
Amphetamine addiction	12/69	0.258523	0.696199	0	0	1.28751	1.7417	GRIA2;GRIN2A;PPP3R1;JUN;MAOA;PPP1R1B;GNAS;CALML3;CALML4;PRKACA;GRIN2C;ATF4
T cell receptor signaling pathway	17/104	0.289993	0.773109	0	0	1.19506	1.47936	IL10;JUN;PDPK1;CBLB;PIK3R1;PIK3CB;IKBKB;PPP3R1;DLG1;MAPK8;CD4;CDK4;MAPK1;GRB2;IKBKG;MAP2K7;SOS1
Adherens junction	12/71	0.29212	0.773109	0	0	1.24372	1.53051	TCF7L2;CREBBP;SMAD4;SMAD3;CSNK2A1;SRC;EP300;RAC3;MAPK1;RAC1;NLK;TGFBR1
Amyotrophic lateral sclerosis	55/364	0.303048	0.789701	0	0	1.08926	1.30043	COX4I2;TUBA1C;TUBB6;RB1CC1;KIF5A;RAC1;GABARAPL1;SEC13;GPX2;GPX3;ANXA11;GPX7;NRG2;ATG14;PSMA3;TUBB2B;PSMA4;SRSF3;PIK3C3;ATF6;TP53;SQSTM1;OPTN;NUP58;ATF4;GRIA2;NUP205;SEH1L;PSMD11;PSMD14;DCTN4;PIK3R4;AMBRA1;COX7A1;GRIN2A;PPP3R1;ATXN2;NUP85;HNRNPA1;UBQLN2;RANBP2;DNAH17;NUP155;GRIN2C;TUBB4B;TUBB4A;MTOR;FIG4;PSMC6;HNRNPA2B1;NUP35;TARDBP;DNAL1;ATG2B;BCL2L1
Alcoholism	29/186	0.303533	0.789701	0	0	1.12991	1.34715	H2AX;HDAC4;HDAC5;HDAC10;MAOA;CALML3;CALML4;CAMKK2;GRIN2A;GNG3;GNGT2;GNG8;MAPK1;PRKACA;H2AZ1;H2BC9;NTRK2;GRIN2C;GNAO1;GNB2;HAT1;PPP1R1B;GNAS;GNB4;GNB3;GRB2;SOS1;ATF4;SLC29A2
Sphingolipid signaling pathway	19/119	0.311916	0.804692	0	0	1.16196	1.35371	CERS6;SGMS1;PDPK1;PRKCE;PPP2R2A;PPP2R5D;PIK3R1;PIK3CB;PPP2R5C;GNA13;PPP2CB;MAPK8;PPP2R1A;PPP2R5E;PPP2R3C;RAC3;MAPK1;RAC1;TP53
SNARE interactions in vesicular transport	6/33	0.316081	0.808641	0	0	1.35851	1.56467	VAMP7;STX16;GOSR1;STX3;USE1;SNAP29
Serotonergic synapse	18/113	0.322138	0.817326	0	0	1.15867	1.31251	MAOA;DUSP1;PLA2G4E;ALOX15;HTR2B;CACNA1A;PLA2G4A;GNAO1;GNG3;GNGT2;GNB2;GNAS;GNB4;GNB3;GNG8;MAPK1;KCNN2;PRKACA
Inositol phosphate metabolism	12/73	0.326869	0.822532	0	0	1.2028	1.34497	FIG4;IPMK;PI4KA;PLCE1;PIP4K2B;OCRL;PIK3C3;PIK3CB;PIP4K2C;PIP5K1C;SYNJ2;MTM1
Long-term depression	10/60	0.332996	0.831136	0	0	1.22276	1.34458	GNA13;GNAO1;GRIA2;PPP2CB;PPP2R1A;PLA2G4E;GNAS;PLA2G4A;CACNA1A;MAPK1
Phospholipase D signaling pathway	23/148	0.336176	0.832306	0	0	1.12524	1.22664	PDGFRB;AGPAT5;ARF1;AVPR1B;PLA2G4E;EGF;LPAR1;TSC2;PLA2G4A;RRAS2;PIK3R1;PIK3CB;AGPAT3;MTOR;GNA13;ADCY9;GRM8;GNAS;MAPK1;GRB2;PIP5K1C;PLPP3;SOS1
B cell receptor signaling pathway	13/81	0.349145	0.8575	0	0	1.16884	1.22993	JUN;PIK3CB;PIK3R1;LILRB2;LILRB4;IKBKB;PPP3R1;RAC3;MAPK1;GRB2;IKBKG;RAC1;SOS1
Hippo signaling pathway	25/163	0.352279	0.85833	0	0	1.10781	1.15582	YAP1;PATJ;BMPR2;PPP2R2A;AMOT;SOX2;PPP2CB;PPP2R1A;MYC;TEAD2;YWHAH;TCF7L2;SMAD4;TGFB2;SMAD3;FZD6;AXIN1;CSNK1D;BMP6;TGFBR1;BMP4;DLG1;DLG4;BIRC5;PALS1
Longevity regulating pathway	16/102	0.359655	0.865818	0	0	1.1375	1.16322	PRKAA1;CLPB;TSC2;PIK3R1;PIK3CB;MTOR;CAMKK2;ADCY9;SESN3;RB1CC1;AKT1S1;PRKACA;EIF4E2;TP53;PPARGC1A;ATF4
Valine, leucine and isoleucine degradation	8/48	0.360993	0.865818	0	0	1.2226	1.24571	ALDH1B1;IVD;BCKDHB;BCAT1;ACSF3;DLD;ACAT2;BCAT2
Arginine biosynthesis	4/22	0.375124	0.885869	0	0	1.35825	1.33177	ARG2;ACY1;GPT;GLUL
Terpenoid backbone biosynthesis	4/22	0.375124	0.885869	0	0	1.35825	1.33177	IDI1;MVK;MVD;ACAT2
Hypertrophic cardiomyopathy	14/90	0.38618	0.894879	0	0	1.12613	1.07146	PRKAA1;TGFB2;ITGB5;TPM4;LAMA2;TPM3;CACNA2D1;CACNB3;ACTC1;TNNT2;DAG1;ITGA8;ITGB8;DMD
Linoleic acid metabolism	5/29	0.387399	0.894879	0	0	1.27337	1.20754	PLA2G4E;ALOX15;PLA2G2A;PLA2G4A;PLA2G5
Necroptosis	24/159	0.387684	0.894879	0	0	1.08694	1.02994	H2AX;H2AZ1;IFNGR1;PLA2G4E;USP21;IFNGR2;ALOX15;VPS4A;SPATA2;PLA2G4A;HMGB1;CFLAR;CYLD;MAPK8;SHARPIN;AIFM1;CHMP1B;CHMP3;DNM1L;GLUL;SQSTM1;PPID;IFNAR1;JAK1
Porphyrin and chlorophyll metabolism	7/43	0.401681	0.916943	0	0	1.18849	1.08402	ALAS2;ALAS1;FECH;UROD;MMAB;UROS;HCCS
Glycerophospholipid metabolism	15/98	0.404541	0.916943	0	0	1.10475	0.9998	CDS1;AGPAT5;LPGAT1;PNPLA7;PLA2G4E;PLA2G2A;PLA2G4A;PLA2G5;AGPAT3;GPAM;GPAT4;GPD2;PLPP3;LPIN3;PLA1A
Malaria	8/50	0.406203	0.916943	0	0	1.16425	1.04887	IL10;GYPA;TGFB2;GYPC;HBB;IL12A;SELE;THBS3
Th1 and Th2 cell differentiation	14/92	0.419548	0.940155	0	0	1.09712	0.952936	JUN;IFNGR1;IFNGR2;RBPJ;DLL1;IKBKB;MAPK8;PPP3R1;CD4;MAF;MAPK1;IL12A;IKBKG;JAK1
Cushing syndrome	23/155	0.425132	0.94513	0	0	1.06513	0.911063	USP8;KMT2D;TCF7L2;CDKN1A;KMT2A;FZD6;AXIN1;AHR;CYP17A1;ADCY9;RAP1A;CCNE2;CCNE1;CDK4;SP1;RBBP5;CDK2;GNAS;WDR5;E2F2;MAPK1;PRKACA;ATF4
Inflammatory bowel disease	10/65	0.432552	0.94513	0	0	1.11128	0.93131	IL10;JUN;TGFB2;MAF;SMAD3;IFNGR1;IL23A;IFNGR2;RORC;IL12A
MicroRNAs in cancer	45/310	0.433842	0.94513	0	0	1.03813	0.866918	HDAC4;HDAC5;CDKN1A;DNMT1;BMPR2;CDCA5;TNC;PIK3R1;BRCA1;PIK3CB;BMI1;EFNA5;SLC7A1;IKBKB;RPS6KA5;MYC;STMN1;EP300;E2F2;MAPK1;MCL1;PDGFRB;CREBBP;TGFB2;PRKCE;RDX;DNMT3A;KIF23;DICER1;MTOR;VEGFA;CDC25B;MMP16;CCNE2;CCNE1;DDIT4;MDM2;PDCD4;GRB2;MDM4;SOS1;TP53;CD44;BCL2L2;EZH2
Calcium signaling pathway	35/240	0.436295	0.94513	0	0	1.04369	0.865674	RET;CHRM2;FLT1;PDE1B;PTAFR;HTR2B;CACNA1A;CALML3;ADRB1;CALML4;CACNA1E;RYR3;GRIN2A;PPP3R1;FGF7;PLN;PLCE1;CD38;PRKACA;NTSR1;FGF22;PDGFRB;NTRK1;NTRK2;AVPR1B;EGF;ATP2B1;GRIN2C;VEGFA;ADCY9;ASPH;ORAI2;PPIF;GNAS;CASQ2
Glucagon signaling pathway	16/107	0.437161	0.94513	0	0	1.07468	0.889251	CREBBP;PRKAA1;PDHA1;CALML3;PPP4R3A;CALML4;PPP4R3B;PDHB;ACACA;PPP3R1;GNAS;EP300;SIK1;PRKACA;PPARGC1A;ATF4
Basal transcription factors	7/45	0.450297	0.959114	0	0	1.12581	0.898225	GTF2A1;GTF2H1;GTF2IRD1;GTF2F1;GTF2H3;GTF2H4;TAF3
Aminoacyl-tRNA biosynthesis	10/66	0.45252	0.959114	0	0	1.09137	0.865373	GARS1;RARS1;NARS1;MARS1;GATC;DARS2;TARS2;IARS2;VARS2;YARS2
Cardiac muscle contraction	13/87	0.453002	0.959114	0	0	1.07369	0.850213	TPM4;TPM3;CACNA2D1;COX4I2;ATP1B4;ATP1A3;COX7A1;MYL4;CACNB3;ACTC1;ASPH;TNNT2;CASQ2
Estrogen signaling pathway	20/137	0.465689	0.979224	0	0	1.04474	0.798425	NCOA1;GABBR2;JUN;GABBR1;SRC;CALML3;CALML4;PIK3R1;PIK3CB;KRT10;GNAO1;ADCY9;SP1;GNAS;MAPK1;GRB2;PRKACA;SOS1;ATF4;HBEGF
Ubiquinone and other terpenoid-quinone biosynthesis	2/11	0.471489	0.979276	0	0	1.358	1.02103	VKORC1L1;COQ5
Fatty acid biosynthesis	3/18	0.474555	0.979276	0	0	1.22221	0.911006	OXSM;ACSF3;ACACA
alpha-Linolenic acid metabolism	4/25	0.475284	0.979276	0	0	1.16401	0.865844	PLA2G4E;PLA2G2A;PLA2G4A;PLA2G5
Rap1 signaling pathway	30/210	0.493524	0.982877	0	0	1.01851	0.719253	DOCK4;FLT1;CSF1;SRC;LPAR1;CALML3;CALML4;PIK3R1;PIK3CB;EFNA5;SIPA1L3;GRIN2A;FGF7;SIPA1L1;RAP1A;CNR1;PLCE1;RAC3;MAPK1;RAC1;FGF22;VASP;PDGFRB;EGF;PGF;VEGFA;ENAH;GNAO1;ADCY9;GNAS
Glycerolipid metabolism	9/61	0.493904	0.982877	0	0	1.05766	0.746086	AGPAT5;ALDH1B1;GPAM;GPAT4;AGK;PNPLA3;PLPP3;AGPAT3;LPIN3
Pyruvate metabolism	7/47	0.498104	0.982877	0	0	1.0694	0.745311	PDHA1;ALDH1B1;ME1;PDHB;DLD;ACACA;ACAT2
Axon guidance	26/182	0.49829	0.982877	0	0	1.01848	0.709444	SEMA5A;ROBO2;BMPR2;SEMA3D;SRC;SEMA3G;ILK;PIK3R1;PIK3CB;SEMA3F;EFNA5;PPP3R1;PLXNA1;RAC3;MAPK1;RAC1;EPHB2;SRGAP1;UNC5A;PDPK1;PTCH1;UNC5D;SSH3;ENAH;PLXNB1;MYL9
Nicotine addiction	6/40	0.500654	0.982877	0	0	1.07838	0.746064	GRIA2;GABRR2;GRIN2A;CACNA1A;SLC17A6;GRIN2C
Toll-like receptor signaling pathway	15/104	0.500887	0.982877	0	0	1.02991	0.712054	JUN;CXCL9;PIK3R1;PIK3CB;IKBKB;MAPK8;TOLLIP;CTSK;MAPK1;IL12A;IRF5;IKBKG;RAC1;MAP2K7;IFNAR1
Base excision repair	5/33	0.503664	0.982877	0	0	1.09121	0.748398	FEN1;PCNA;POLD1;POLE2;HMGB1
Pathogenic Escherichia coli infection	28/197	0.507396	0.982877	0	0	1.01241	0.68688	CYFIP2;NCKAP1;ARF1;SRC;WIPF3;LPAR1;IKBKB;GNA13;TUBA1C;TUBB6;MAPK8;MAPK1;IKBKG;RAC1;ARHGEF11;ACTR2;JUN;SEC24B;TUBB4B;TUBB4A;MYO1D;TUBB2B;ARPC2;MYO5C;ABI1;CLDN19;CLDN18;TAB3
Growth hormone synthesis, secretion and action	17/119	0.512456	0.982877	0	0	1.01842	0.680855	CREBBP;MAP3K1;PIK3R1;PIK3CB;MTOR;GHRHR;GH1;MAPK8;ADCY9;GNAS;EP300;MAPK1;GRB2;PRKACA;SOS1;JUNB;ATF4
Cell adhesion molecules	21/148	0.518704	0.982877	0	0	1.01037	0.663228	NLGN3;CD274;NRXN1;SDC3;NRXN2;CD99L2;VTCN1;SELE;VCAN;CD4;NFASC;MPZ;CLDN19;ITGA8;ITGB8;CLDN18;NCAM1;NCAM2;MPZL1;CD276;LRRC4B
Huntington disease	43/306	0.527937	0.982877	0	0	0.998932	0.638097	GRIA2;HIP1;PSMD11;PSMD14;DCTN4;COX4I2;PIK3R4;CLTB;AMBRA1;AP2A2;COX7A1;TUBA1C;TUBB6;MAPK8;POLR2A;RB1CC1;KIF5A;EP300;MAP2K7;IFT57;POLR2I;PPARGC1A;CREBBP;GPX2;DNAH17;GPX3;GPX7;ATG14;TUBB4B;TUBB4A;MTOR;PSMA3;TUBB2B;PSMA4;PSMC6;DLG4;SP1;PPIF;PIK3C3;TP53;RCOR1;DNAL1;ATG2B
Cholinergic synapse	16/113	0.529702	0.982877	0	0	1.00785	0.640431	CHRM2;KCNJ14;CACNA1A;PIK3R1;PIK3CB;GNAO1;GNG3;ADCY9;GNGT2;GNB2;GNB4;GNB3;GNG8;MAPK1;PRKACA;ATF4
Epithelial cell signaling in Helicobacter pylori infection	10/70	0.53096	0.982877	0	0	1.01837	0.644699	IKBKB;ATP6V0B;ADAM17;MAPK8;JUN;PTPRZ1;SRC;IKBKG;RAC1;HBEGF
Prolactin signaling pathway	10/70	0.53096	0.982877	0	0	1.01837	0.644699	MAPK8;CISH;SRC;MAPK1;GRB2;PIK3CB;PIK3R1;SOS1;PRLR;CYP17A1
RIG-I-like receptor signaling pathway	10/70	0.53096	0.982877	0	0	1.01837	0.644699	IKBKB;CYLD;SIKE1;MAPK8;DDX3X;MAP3K1;IL12A;TBKBP1;IKBKG;AZI2
D-Glutamine and D-glutamate metabolism	1/5	0.531386	0.982877	0	0	1.52765	0.965882	DGLUCY
Propanoate metabolism	5/34	0.531458	0.982877	0	0	1.05352	0.665961	SUCLA2;BCKDHB;DLD;ACACA;ACAT2
Protein processing in endoplasmic reticulum	24/171	0.538174	0.9855	0	0	0.997505	0.618028	SEC13;SEC24B;TUSC3;SSR2;AMFR;HSPA4L;NGLY1;DNAJB12;RAD23A;UBE2G2;RAD23B;CKAP4;DNAJB2;NSFL1C;ERLEC1;MAPK8;DNAJC10;HYOU1;MAP2K7;ATF6;RNF185;UGGT1;ATF4;UBQLN2
Pyrimidine metabolism	8/56	0.539297	0.9855	0	0	1.01836	0.628827	DCTD;DTYMK;DUT;RRM1;TK1;NT5C2;TYMS;NME1
Tryptophan metabolism	6/42	0.550756	0.991952	0	0	1.01835	0.607406	ALDH1B1;MAOA;KYAT1;DLD;ACAT2;INMT
Tuberculosis	25/180	0.56004	0.991952	0	0	0.985329	0.571242	RAB5B;SRC;CEBPG;CALML3;CALML4;MRC2;PPP3R1;MAPK8;LAMP1;CLEC7A;EP300;MAPK1;IL12A;JAK1;IL10;CREBBP;TGFB2;ATP6V0B;NFYA;VDR;IFNGR1;RIPK2;IFNGR2;IL23A;PIK3C3
Glutathione metabolism	8/57	0.560451	0.991952	0	0	0.997519	0.577577	HPGDS;GPX2;RRM1;GSTO2;GPX3;GSTA3;ODC1;GPX7
RNA degradation	11/79	0.563652	0.991952	0	0	0.988312	0.566617	ZCCHC7;EXOSC5;LSM7;XRN1;EXOSC9;XRN2;EXOSC8;ENO1;TENT4B;CNOT9;EDC3
Yersinia infection	19/137	0.563982	0.991952	0	0	0.983679	0.563386	IL10;ACTR2;JUN;SRC;WIPF3;PIK3R1;PIK3CB;IKBKB;MAPK8;CD4;ARPC2;RAC3;MAPK1;PKN2;PIP5K1C;IKBKG;RAC1;MAP2K7;ARHGEF7
Epstein-Barr virus infection	28/202	0.564353	0.991952	0	0	0.983025	0.562363	CDKN1A;PSMD11;PSMD14;PIK3R1;PIK3CB;RBPJ;IKBKB;MAPK8;MYC;E2F2;CIR1;IKBKG;RAC1;SKP2;MAP2K7;JAK1;JUN;USP7;CCNA2;PSMC6;CCNE2;CCNE1;CDK4;CDK2;MDM2;TP53;CD44;IFNAR1
Vibrio cholerae infection	7/50	0.567019	0.991952	0	0	0.994613	0.564306	ARF1;ATP6V0B;ADCY9;GNAS;KDELR2;KDELR3;PRKACA
Phototransduction	4/28	0.568676	0.991952	0	0	1.01833	0.574793	GUCA1B;CALML3;CALML4;GNAT1
Pantothenate and CoA biosynthesis	3/21	0.582966	0.999994	0	0	1.01833	0.549516	ALDH1B1;BCAT1;BCAT2
Mucin type O-glycan biosynthesis	5/36	0.584791	0.999994	0	0	0.985433	0.528685	GALNT2;GALNT1;C1GALT1;ST3GAL1;ST6GALNAC4
Ovarian steroidogenesis	7/51	0.589005	0.999994	0	0	0.971951	0.514474	ADCY9;PLA2G4E;GNAS;PLA2G4A;PRKACA;BMP6;CYP17A1
Human immunodeficiency virus 1 infection	29/212	0.594716	0.999994	0	0	0.967896	0.502988	CALML3;CALML4;PIK3R1;PIK3CB;IKBKB;PPP3R1;CCNB1;GNG3;MAPK8;GNGT2;CHEK1;RAC3;GNG8;MAPK1;IKBKG;RAC1;MAP2K7;JUN;MTOR;BST2;GNAO1;CUL4A;CD4;GNB2;CDK1;GNB4;GNB3;BCL2L1;CUL4B
Oxytocin signaling pathway	21/154	0.596382	0.999994	0	0	0.964447	0.498498	JUN;CDKN1A;PRKAA1;PLA2G4E;SRC;CACNA2D1;KCNJ14;PLA2G4A;CALML3;CALML4;RYR3;CAMKK2;GNAO1;CACNB3;PPP3R1;ADCY9;GNAS;CD38;MAPK1;PRKACA;MYL9
Vascular smooth muscle contraction	18/133	0.608113	0.999994	0	0	0.956043	0.475531	ARHGEF11;CALCRL;AVPR1B;EDN3;PLA2G4E;PRKCE;PLA2G2A;PLA2G4A;CALML3;ADM;CALML4;PLA2G5;GNA13;ADCY9;GNAS;MAPK1;PRKACA;MYL9
Alanine, aspartate and glutamate metabolism	5/37	0.610182	0.999994	0	0	0.954583	0.471562	PPAT;GPT;RIMKLA;GLUL;ASRGL1
Pathways of neurodegeneration	65/475	0.615792	0.999994	0	0	0.967892	0.46928	HIP1;CSF1;COX4I2;CALML3;CALML4;RYR3;TUBA1C;TUBB6;RB1CC1;KIF5A;RAC1;IFT57;GABARAPL1;GPX2;CSNK2A1;GPX3;AXIN1;GPX7;ATG14;PSMA3;TUBB2B;PSMA4;PPIF;PIK3C3;ATF6;SQSTM1;OPTN;PPID;ATF4;GRIA2;PSMD11;PSMD14;UBA7;DCTN4;PIK3R4;AMBRA1;PSEN1;COX7A1;LRP6;GRIN2A;PPP3R1;ATXN2;MAPK8;MAPK1;RPS27A;MAP2K7;SNCA;DNAH17;CSNK1A1;FZD6;UBE2G2;GRIN2C;SNCAIP;TUBB4B;TUBB4A;MTOR;FIG4;PSMC6;DLG4;NOX4;TARDBP;NOX1;DNAL1;ATG2B;BCL2…
Glycosphingolipid biosynthesis	6/45	0.621229	0.999994	0	0	0.939848	0.447419	B4GALT1;FUT2;ST3GAL1;ST6GALNAC4;FUT4;ST6GALNAC6
Thyroid hormone synthesis	10/75	0.622826	0.999994	0	0	0.939762	0.444967	GPX2;ADCY9;GPX3;GNAS;ATP1B4;GPX7;ATP1A3;TTF1;PRKACA;ATF4
Citrate cycle (TCA cycle)	4/30	0.625481	0.999994	0	0	0.939891	0.441029	PDHA1;SUCLA2;PDHB;DLD
Aldosterone synthesis and secretion	13/98	0.634282	0.999994	0	0	0.934143	0.42528	ATF1;PRKCE;ATP1B4;ATP1A3;CALML3;CALML4;ATP2B1;NR4A2;ADCY9;GNAS;PRKACA;DAGLB;ATF4
Proteasome	6/46	0.643262	0.999994	0	0	0.916299	0.404273	PSMA3;PSMD11;PSMA4;PSMC6;PSMD14;PSME3
Ribosome	21/158	0.645194	0.999994	0	0	0.936069	0.410189	MRPS17;RPL30;RPL41;RPS4Y2;RPL32;RPL31;MRPS11;RPL12;MRPS12;RPLP0;RPL11;MRPS2;RPSA;RPL6;MRPL22;RPS4X;RPL22L1;RPS2;RPL29;RPS27A;RPS13
Protein export	3/23	0.646805	0.999994	0	0	0.916388	0.39928	SRP19;OXA1L;SRPRB
Proximal tubule bicarbonate reclamation	3/23	0.646805	0.999994	0	0	0.916388	0.39928	ATP1A3;ATP1B4;SLC4A4
Renin-angiotensin system	3/23	0.646805	0.999994	0	0	0.916388	0.39928	CTSA;KLK1;AGTR2
Renin secretion	9/69	0.648895	0.999994	0	0	0.916209	0.396245	PTGER4;PPP3R1;EDN3;PDE1B;GNAS;CALML3;ADRB1;CALML4;PRKACA
RNA polymerase	4/31	0.652026	0.999994	0	0	0.905027	0.387054	POLR2A;POLR1C;POLR3F;POLR2I
Arrhythmogenic right ventricular cardiomyopathy	10/77	0.656855	0.999994	0	0	0.911603	0.38314	TCF7L2;GJA1;CACNB3;ITGB5;LAMA2;CACNA2D1;DAG1;ITGA8;ITGB8;DMD
Bacterial invasion of epithelial cells	10/77	0.656855	0.999994	0	0	0.911603	0.38314	ACTR2;CAV3;ARPC2;SRC;CLTB;ILK;PIK3CB;RAC1;PIK3R1;SEPTIN11
Other types of O-glycan biosynthesis	6/47	0.664505	0.999994	0	0	0.893898	0.365347	COLGALT2;B4GALT1;GALNT2;GALNT1;C1GALT1;COLGALT1
Salivary secretion	12/93	0.671437	0.999994	0	0	0.904756	0.360397	ADCY9;DMBT1;GNAS;CD38;ATP1B4;ATP1A3;CALML3;ADRB1;CALML4;ATP2B1;PRKACA;RYR3
Glycine, serine and threonine metabolism	5/40	0.680641	0.999994	0	0	0.872609	0.335711	ALAS2;GATM;ALAS1;MAOA;DLD
Platelet activation	16/124	0.684102	0.999994	0	0	0.90462	0.343437	VASP;PLA2G4E;SRC;PLA2G4A;PIK3R1;PIK3CB;ARHGAP35;COL1A1;GNA13;COL3A1;ADCY9;RAP1A;COL1A2;GNAS;MAPK1;PRKACA
Ferroptosis	5/41	0.702122	0.999994	0	0	0.84832	0.300007	TFRC;ALOX15;SAT2;SLC3A2;TP53
Cysteine and methionine metabolism	6/50	0.723278	0.999994	0	0	0.832804	0.269797	DNMT1;DNMT3A;KYAT1;BCAT1;ENOPH1;BCAT2
Fc gamma R-mediated phagocytosis	12/97	0.7276	0.999994	0	0	0.861978	0.274112	VASP;ACTR2;ARPC2;PLA2G4E;PRKCE;PLA2G4A;MAPK1;PIK3R1;PIP5K1C;PIK3CB;RAC1;PLPP3
Alzheimer disease	48/369	0.743809	0.999994	0	0	0.912122	0.269961	PSMD11;CSF1;PSMD14;COX4I2;PIK3R4;CALML3;CALML4;PIK3R1;PSEN1;PIK3CB;AMBRA1;COX7A1;RYR3;LRP6;IKBKB;TUBA1C;GRIN2A;PPP3R1;TUBB6;MAPK8;RB1CC1;KIF5A;MAPK1;MAP2K7;SNCA;PSENEN;CSNK2A1;CSNK1A1;FZD6;AXIN1;ATG14;GRIN2C;TUBB4B;TUBB4A;MTOR;PSMA3;TUBB2B;ADAM17;PSMA4;PSMC6;PPIF;NOX4;PIK3C3;ATF6;NOX1;PPID;ATF4;ATG2B
Viral myocarditis	7/60	0.757693	0.999994	0	0	0.806479	0.22378	LAMA2;DAG1;RAC3;DMD;RAC1;EIF4G3;EIF4G1
Gastric acid secretion	9/76	0.759409	0.999994	0	0	0.82015	0.225718	ADCY9;KCNE2;GNAS;ATP1B4;ATP1A3;SLC26A7;CALML3;CALML4;PRKACA
Insulin resistance	13/108	0.767849	0.999994	0	0	0.835323	0.220661	SREBF1;PRKAA1;PDPK1;PRKCE;NR1H2;OGA;PIK3R1;PIK3CB;MTOR;IKBKB;MLXIPL;MAPK8;PPARGC1A
Measles	17/139	0.768472	0.999994	0	0	0.850468	0.223972	JUN;CSNK2A1;CBLB;PIK3R1;PIK3CB;IKBKB;MAPK8;CCNE2;CCNE1;CDK4;CDK2;IL12A;IKBKG;TP53;IFNAR1;BCL2L1;JAK1
Glycosaminoglycan biosynthesis	6/53	0.774452	0.999994	0	0	0.77951	0.199242	EXTL2;B4GALT1;B3GALT6;HS6ST1;ST3GAL1;HS3ST1
Chemical carcinogenesis	30/239	0.776783	0.999994	0	0	0.875686	0.221193	SRC;CACNA1A;ADRB1;PIK3R1;AHR;PIK3CB;DLL1;FGF7;HPGDS;MYC;MAPK1;PRKACA;FGF22;KPNA1;PAQR8;JUN;GSTO2;VDR;EGF;MTOR;VEGFA;AR;ADCY9;GSTA3;GNAS;BIRC5;GRB2;SOS1;KPNB1;ATF4
Melanogenesis	12/101	0.77717	0.999994	0	0	0.823045	0.207486	GNAO1;TCF7L2;CREBBP;ADCY9;FZD6;GNAS;EP300;MAPK1;CALML3;MITF;CALML4;PRKACA
ABC transporters	5/45	0.777807	0.999994	0	0	0.76331	0.191802	ABCC4;ABCB6;ABCA4;ABCB8;ABCC9
Synthesis and degradation of ketone bodies	1/10	0.780445	0.999994	0	0	0.678758	0.168258	ACAT2
Coronavirus disease	29/232	0.781153	0.999994	0	0	0.871511	0.21525	RPL30;RPS4Y2;RPL32;RPL31;RPL12;RPLP0;RPL11;PIK3R1;PIK3CB;RPL6;IKBKB;RPS4X;MAPK8;MAPK1;IL12A;IKBKG;RPS2;RPS27A;RPS13;JAK1;JUN;RPL41;RPSA;ADAM17;RPL22L1;RPL29;IL6ST;HBEGF;IFNAR1
African trypanosomiasis	4/37	0.784044	0.999994	0	0	0.740218	0.180088	IL10;HBB;IL12A;SELE
Synaptic vesicle cycle	9/78	0.785997	0.999994	0	0	0.796285	0.191747	ATP6V0B;SLC6A7;CLTB;CACNA1A;SLC17A6;STX3;AP2A2;SLC6A2;CPLX1
Parkinson disease	31/249	0.794704	0.999994	0	0	0.86737	0.19931	PSMD11;PSMD14;UBA7;MAOA;COX4I2;CALML3;CALML4;COX7A1;RYR3;TUBA1C;TUBB6;MAPK8;KIF5A;PRKACA;RPS27A;SNCA;DUSP1;UBE2G2;SNCAIP;TUBB4B;TUBB4A;PSMA3;TUBB2B;PSMA4;PSMC6;PPIF;GNAS;ATF6;TP53;ATF4;BCL2L1
Basal cell carcinoma	7/63	0.801177	0.999994	0	0	0.763141	0.169168	BMP4;TCF7L2;CDKN1A;PTCH1;FZD6;AXIN1;TP53
Regulation of lipolysis in adipocytes	6/55	0.804406	0.999994	0	0	0.747606	0.162718	ADCY9;GNAS;ADRB1;PIK3CB;PIK3R1;PRKACA
Carbohydrate digestion and absorption	5/47	0.809657	0.999994	0	0	0.726877	0.153476	GNAT3;ATP1A3;ATP1B4;PIK3CB;PIK3R1
cGMP-PKG signaling pathway	20/167	0.812325	0.999994	0	0	0.830063	0.172532	VASP;KCNJ8;PRKCE;ATP1B4;ATP1A3;CALML3;ADRB1;CALML4;ATP2B1;ADRA2C;GNA13;PPP3R1;ADCY9;PLN;PPIF;MAPK1;GTF2IRD1;PDE5A;MYL9;ATF4
Lysosome	15/128	0.812714	0.999994	0	0	0.810029	0.167981	SCARB2;CTSA;ATP6V0B;CLTB;AP3D1;IGF2R;SUMF1;AP3M1;CLN3;GNPTAB;LAMP1;CTSK;TPP1;CTSF;CTSC
Glyoxylate and dicarboxylate metabolism	3/30	0.814128	0.999994	0	0	0.678529	0.139531	GLUL;DLD;ACAT2
Phagosome	18/152	0.817027	0.999994	0	0	0.819571	0.165622	RAB5B;ATP6V0B;TFRC;ITGB5;TUBB4B;TUBB4A;THBS3;MRC2;DYNC1LI1;TUBA1C;TUBB6;DYNC1LI2;TUBB2B;LAMP1;CLEC7A;OLR1;PIK3C3;RAC1
Various types of N-glycan biosynthesis	4/39	0.818018	0.999994	0	0	0.697839	0.140176	B4GALT1;TUSC3;ALG13;ALG12
Histidine metabolism	2/22	0.836255	0.999994	0	0	0.610708	0.109208	ALDH1B1;MAOA
Sphingolipid metabolism	5/49	0.837754	0.999994	0	0	0.693756	0.122816	NEU2;UGT8;CERS6;SGMS1;PLPP3
Retrograde endocannabinoid signaling	17/148	0.847785	0.999994	0	0	0.791622	0.130719	GRIA2;CACNA1A;GNAO1;GABRR2;GNG3;MAPK8;ADCY9;GNGT2;CNR1;GNB2;GNB4;GNB3;GNG8;MAPK1;SLC17A6;PRKACA;DAGLB
N-Glycan biosynthesis	5/50	0.850474	0.999994	0	0	0.6783	0.109859	DPM1;B4GALT1;TUSC3;ALG13;ALG12
Pertussis	8/76	0.85582	0.999994	0	0	0.718004	0.11179	IL10;MAPK8;JUN;IL23A;MAPK1;CALML3;IL12A;CALML4
Rheumatoid arthritis	10/93	0.859547	0.999994	0	0	0.735185	0.11127	ATP6V0B;JUN;TGFB2;FLT1;CSF1;IL15;IL23A;CTSK;TNFSF13;VEGFA
Leishmaniasis	8/77	0.865425	0.999994	0	0	0.707556	0.102267	IL10;JUN;TGFB2;IFNGR1;IFNGR2;MAPK1;IL12A;JAK1
Pancreatic secretion	11/102	0.866081	0.999994	0	0	0.737527	0.10604	ADCY9;RAP1A;PLA2G2A;GNAS;ATP1B4;CD38;ATP1A3;PLA2G5;RAC1;ATP2B1;SLC4A4
Adipocytokine signaling pathway	7/69	0.869902	0.999994	0	0	0.689048	0.096036	IKBKB;PRKAA1;MAPK8;IKBKG;PPARGC1A;MTOR;CAMKK2
Vitamin digestion and absorption	2/24	0.870507	0.999994	0	0	0.555124	0.0769845	LMBRD1;TCN2
Taste transduction	9/86	0.870899	0.999994	0	0	0.71322	0.0985879	HCN4;GABBR2;GABBR1;GNAT3;PDE1B;SCNN1A;CACNA1A;GNB3;PRKACA
Fat digestion and absorption	4/43	0.872771	0.999994	0	0	0.626119	0.0852034	PLA2G2A;PLA2G5;PLPP3;ACAT2
Chemokine signaling pathway	22/192	0.876541	0.999994	0	0	0.789036	0.103972	CCL24;CXCL9;SRC;PIK3R1;PIK3CB;IKBKB;GNG3;ADCY9;RAP1A;GNGT2;CCL7;GNB2;GNB4;GNB3;RAC3;GNG8;MAPK1;GRB2;IKBKG;RAC1;PRKACA;SOS1
Nicotinate and nicotinamide metabolism	3/35	0.887658	0.999994	0	0	0.572342	0.0682054	NNMT;CD38;NT5C2
Prion disease	32/273	0.888778	0.999994	0	0	0.809094	0.0953984	PSMD11;PSMD14;COX4I2;PIK3R1;LAMC1;PIK3CB;COX7A1;RYR3;TUBA1C;STIP1;GRIN2A;PPP3R1;TUBB6;MAPK8;KIF5A;MAPK1;NCAM1;RAC1;NCAM2;PRKACA;EGR1;CSNK2A1;CAV3;GRIN2C;TUBB4B;TUBB4A;PSMA3;TUBB2B;PSMA4;PSMC6;PPIF;ATF4
Leukocyte transendothelial migration	12/114	0.893493	0.999994	0	0	0.717601	0.0808141	VASP;RAP1A;CLDN19;CLDN18;CD99L2;PIK3R1;THY1;PIK3CB;RAC1;ARHGAP5;MYL9;ARHGAP35
Thiamine metabolism	1/15	0.897155	0.999994	0	0	0.436217	0.0473412	THTPA
Glycosylphosphatidylinositol (GPI)-anchor biosynthesis	2/26	0.898049	0.999994	0	0	0.508805	0.0547123	PIGQ;PIGY
Bile secretion	9/90	0.901765	0.999994	0	0	0.677841	0.0700897	ABCC4;ADCY9;GNAS;ATP1B4;ATP1A3;KCNN2;SLC51A;PRKACA;SLC4A4
GnRH secretion	6/64	0.902437	0.999994	0	0	0.631267	0.0648039	GABBR2;GABBR1;MAPK1;KCNN2;PIK3CB;PIK3R1
Biosynthesis of unsaturated fatty acids	2/27	0.909674	0.999994	0	0	0.488424	0.0462389	HACD1;ELOVL6
Collecting duct acid secretion	2/27	0.909674	0.999994	0	0	0.488424	0.0462389	SLC4A1;SLC12A7
Fatty acid elongation	2/27	0.909674	0.999994	0	0	0.488424	0.0462389	HACD1;ELOVL6
Cortisol synthesis and secretion	6/65	0.91014	0.999994	0	0	0.620531	0.0584271	ADCY9;SP1;GNAS;PRKACA;ATF4;CYP17A1
Hedgehog signaling pathway	5/56	0.910452	0.999994	0	0	0.598291	0.0561279	CSNK1G3;CSNK1A1;PTCH1;CSNK1D;PRKACA
PPAR signaling pathway	7/74	0.911009	0.999994	0	0	0.63744	0.0594107	FABP5;PDPK1;ME1;PLIN4;ILK;OLR1;PPARD
Lipid and atherosclerosis	24/215	0.911513	0.999994	0	0	0.765731	0.0709444	JUN;HSPA4;PDPK1;SRC;CALML3;CALML4;PIK3R1;PIK3CB;SELE;IKBKB;PPP3R1;MAPK8;RAP1A;OLR1;MAPK1;IL12A;IKBKG;RAC1;MAP2K7;ATF6;TP53;NOX1;ATF4;BCL2L1
Thermogenesis	26/232	0.91561	0.999994	0	0	0.769011	0.0677997	KDM3A;PRKAA1;SMARCB1;COX18;COX4I2;COX7A1;CNR1;COX11;PRKACA;PPARGC1A;COA4;SMARCE1;SMARCC1;SMARCC2;TSC2;FRS2;SMARCA2;ARID1B;MTOR;ADCY9;NDUFAF7;AKT1S1;GNAS;GRB2;SOS1;COX20
Nitrogen metabolism	1/17	0.92407	0.999994	0	0	0.381646	0.0301378	GLUL
Phenylalanine metabolism	1/17	0.92407	0.999994	0	0	0.381646	0.0301378	MAOA
IL-17 signaling pathway	9/94	0.926182	0.999994	0	0	0.645792	0.0495222	IKBKB;MAPK8;JUN;CCL7;LCN2;MAPK1;TAB3;IKBKG;MAPK4
Purine metabolism	13/129	0.929643	0.999994	0	0	0.68326	0.0498472	PRPS2;RRM1;PDE1B;GMPS;AK6;NT5C2;NME1;PAPSS1;ADCY9;PDE10A;PPAT;ENPP4;PDE5A
Other glycan degradation	1/18	0.934758	0.999994	0	0	0.359175	0.0242327	NEU2
beta-Alanine metabolism	2/30	0.937515	0.999994	0	0	0.436017	0.0281327	ALDH1B1;SMOX
Mineral absorption	5/60	0.937613	0.999994	0	0	0.554649	0.0357295	VDR;ATP1B4;ATP1A3;CYBRD1;ATP2B1
Asthma	2/31	0.944827	0.999994	0	0	0.420957	0.0238907	IL10;PRG2
Hematopoietic cell lineage	9/99	0.949196	0.999994	0	0	0.609736	0.0317917	GYPA;CD4;CSF1;TFRC;IL7;IL3RA;CD38;CD24;CD44
Drug metabolism	10/108	0.949677	0.999994	0	0	0.62211	0.0321219	HPGDS;DUT;RRM1;GSTO2;MAOA;GSTA3;GMPS;FMO2;TK1;NME1
One carbon pool by folate	1/20	0.951834	0.999994	0	0	0.32133	0.0158623	TYMS
Diabetic cardiomyopathy	21/203	0.953628	0.999994	0	0	0.702763	0.033368	TGFB2;PDHA1;SMAD3;COX4I2;PIK3R1;PIK3CB;PDHB;COX7A1;TGFBR1;MTOR;COL1A1;COL3A1;MAPK8;COL1A2;PLN;MPC1;SP1;MPC2;PPIF;PDK3;RAC1
Influenza A	17/172	0.96021	0.999994	0	0	0.668107	0.0271273	CREBBP;RSAD2;IFNGR1;IFNGR2;PIK3R1;PIK3CB;RAB11B;IKBKB;XPO1;CDK4;EP300;MAPK1;IL12A;IKBKG;KPNA1;IFNAR1;JAK1
NF-kappa B signaling pathway	9/104	0.965622	0.999994	0	0	0.577476	0.020202	IKBKB;CYLD;CSNK2A1;TAB3;ERC1;IKBKG;CFLAR;CARD14;BCL2L1
Insulin secretion	7/86	0.967091	0.999994	0	0	0.540235	0.0180775	ADCY9;GNAS;ATP1B4;ATP1A3;KCNN2;PRKACA;ATF4
Glycolysis / Gluconeogenesis	5/67	0.96791	0.999994	0	0	0.491826	0.0160417	PDHA1;ALDH1B1;ENO1;PDHB;DLD
Legionellosis	4/57	0.968089	0.999994	0	0	0.460353	0.0149297	EEF1G;ARF1;RAB1B;IL12A
Cytokine-cytokine receptor interaction	31/295	0.971944	0.999994	0	0	0.714296	0.0203266	CXCL9;BMPR2;MSTN;CSF1;EBI3;CCL7;IL12A;IL13RA2;ACVR1;IL10;CCL24;TGFB2;IFNGR1;IL15;IFNGR2;TNFRSF9;TNFSF13;LIF;INHBB;PRLR;BMP6;TGFBR1;BMP4;GH1;CD4;IL23A;IL7;IL3RA;INHA;IL6ST;IFNAR1
Intestinal immune network for IgA production	3/48	0.973084	0.999994	0	0	0.40669	0.0110963	IL10;IL15;TNFSF13
Allograft rejection	2/38	0.977337	0.999994	0	0	0.338966	0.00777035	IL10;IL12A
Primary immunodeficiency	2/38	0.977337	0.999994	0	0	0.338966	0.00777035	CD4;IKBKG
NOD-like receptor signaling pathway	17/181	0.977662	0.999994	0	0	0.631108	0.0142578	GABARAPL1;JUN;RIPK2;NEK7;ERBIN;ANTXR2;IKBKB;MAPK8;SHARPIN;TAB3;MAPK1;PKN2;IKBKG;DNM1L;IFNAR1;BCL2L1;JAK1
Folate biosynthesis	1/26	0.980622	0.999994	0	0	0.244125	0.0047771	GGH
Natural killer cell mediated cytotoxicity	11/131	0.982723	0.999994	0	0	0.558342	0.00973053	PPP3R1;IFNGR1;IFNGR2;RAC3;MAPK1;GRB2;PIK3R1;PIK3CB;RAC1;SOS1;IFNAR1
Cytosolic DNA-sensing pathway	4/63	0.983185	0.999994	0	0	0.413393	0.00701037	IKBKB;POLR1C;POLR3F;IKBKG
Neuroactive ligand-receptor interaction	35/341	0.985687	0.999994	0	0	0.695044	0.0100197	PTGER4;CHRM2;GRIA2;CALCRL;THRB;PTAFR;PMCH;MLNR;LPAR1;HTR2B;ADM;ADRB1;NR3C1;GHRHR;GABRR2;GRIN2A;CALCR;GALR2;CNR1;CHRNE;GRM8;TAC3;PRLH;NTSR1;GABBR2;GABBR1;AVPR1B;EDN3;TRPV1;GRIN2C;ADRA2C;PRLR;APLN;GH1;AGTR2
Butanoate metabolism	1/28	0.985695	0.999994	0	0	0.226015	0.00325643	ACAT2
Neutrophil extracellular trap formation	17/189	0.987024	0.999994	0	0	0.601472	0.00785586	H2AX;HDAC4;H2AZ1;H2BC9;HDAC5;HDAC10;SRC;PIK3R1;HMGB1;PIK3CB;CLCN3;MTOR;CLEC7A;HAT1;PPIF;MAPK1;RAC1
Fatty acid degradation	2/43	0.98819	0.999994	0	0	0.297542	0.00353496	ALDH1B1;ACAT2
Type I diabetes mellitus	2/43	0.98819	0.999994	0	0	0.297542	0.00353496	ICA1;IL12A
Non-alcoholic fatty liver disease	13/155	0.988855	0.999994	0	0	0.557306	0.00624596	SREBF1;JUN;PRKAA1;COX4I2;PIK3R1;PIK3CB;COX7A1;IKBKB;MLXIPL;MAPK8;ITCH;RAC1;ATF4
Ascorbate and aldarate metabolism	1/30	0.989441	0.999994	0	0	0.210404	0.00223356	ALDH1B1
Pentose phosphate pathway	1/30	0.989441	0.999994	0	0	0.210404	0.00223356	PRPS2
Antigen processing and presentation	5/78	0.989465	0.999994	0	0	0.417447	0.0044213	CD4;NFYA;HSPA4;PSME3;IFI30
Galactose metabolism	1/31	0.990928	0.999994	0	0	0.203378	0.00185355	B4GALT1
Peroxisome	5/82	0.993095	0.999994	0	0	0.395669	0.0027414	MVK;AGPS;PXMP4;PEX1;PEX13
Fructose and mannose metabolism	1/33	0.993303	0.999994	0	0	0.190645	0.00128104	PFKFB4
Amino sugar and nucleotide sugar metabolism	2/48	0.99391	0.999994	0	0	0.265123	0.00161961	CHIT1;NANS
Pentose and glucuronate interconversions	1/34	0.994246	0.999994	0	0	0.184857	0.00106671	CRYL1
Steroid hormone biosynthesis	3/61	0.994261	0.999994	0	0	0.315296	0.00181479	STS;SRD5A1;CYP17A1
Starch and sucrose metabolism	1/36	0.995753	0.999994	0	0	0.174274	0.000741783	PGM2L1
Tyrosine metabolism	1/36	0.995753	0.999994	0	0	0.174274	0.000741783	MAOA
Viral protein interaction with cytokine and cytokine receptor	6/100	0.996784	0.999994	0	0	0.388686	0.00125206	IL10;CCL24;CXCL9;CSF1;CCL7;IL6ST
Metabolism of xenobiotics by cytochrome P450	3/76	0.999119	0.999994	0	0	0.25029	0.00022057	HPGDS;GSTO2;GSTA3
Cholesterol metabolism	1/50	0.999491	0.999994	0	0	0.124379	6.3294e-05	STARD3
Retinol metabolism	2/68	0.999598	0.999994	0	0	0.184567	7.42119e-05	CYP26B1;RDH13
Autoimmune thyroid disease	1/53	0.999676	0.999994	0	0	0.117183	3.79189e-05	IL10
Complement and coagulation cascades	3/85	0.999722	0.999994	0	0	0.222702	6.19688e-05	PROCR;TFPI;A2M
Systemic lupus erythematosus	7/135	0.99975	0.999994	0	0	0.332471	8.31684e-05	H2AX;IL10;H2AZ1;H2BC9;GRIN2A;SSB;SNRPB
Staphylococcus aureus infection	3/95	0.999923	0.999994	0	0	0.198379	1.536e-05	IL10;PTAFR;KRT10
Oxidative phosphorylation	5/133	0.999978	0.999994	0	0	0.23731	5.27759e-06	ATP6V0B;PPA1;COX4I2;COX11;COX7A1
Herpes simplex virus 1 infection	23/498	0.999994	0.999994	0	0	0.29004	1.71947e-06	EIF2B5;EIF2B2;IFNGR1;SRC;IFNGR2;TSC2;PIK3CB;PIK3R1;HCFC2;MTOR;IKBKB;BST2;SRSF3;IL12A;IKBKG;SRSF5;SRSF6;EIF2B1;RBAK;TP53;JAK1;IFNAR1;BCL2L1
Olfactory transduction	6/440	0.999994	0.999994	0	0	0.082511	4.72828e-07	PDE1B;CALML3;CNGA4;CALML4;PRKACA;NCALD

## Sheet: Mouse Gene Atlas
Term	Overlap	P-value	Adjusted P-value	Old P-value	Old Adjusted P-value	Odds Ratio	Combined Score	Genes
bone marrow	107/413	1.03974e-10	9.98154e-09	0	0	2.18139	50.1433	ISCA1;NARF;TFRC;HJURP;UBP1;SLC4A1;MKI67;SMC2;EIF4ENIF1;HERC4;UROD;NUSAP1;KNTC1;FBXO5;SOX6;TMPO;USP7;KDM2A;USP4;ESCO2;GAPVD1;CDC25B;DEPDC1B;KEL;CCNE2;PSME3;KIF20B;ASF1B;SLBP;DNMT1;GYPA;CDCA3;FECH;GYPC;ARHGAP19;CDCA8;HMMR;GATA1;FBXO42;PRDX2;ORC1;LTA4H;CLSPN;CEP76;BCL9L;SPECC1;NFE2;UBE2H;STIL;UBE2C;UROS;PRG2;SLC16A10;MEMO1;ISG20;KIF18B;CDK2;MKRN1;HNRNPD;UBE2O;MXD3;TOP2A;ALAS2;FEN1;USP32;PIGQ;NCAPG2;…
osteoblast day21	75/264	8.3116e-10	3.98957e-08	0	0	2.46356	51.5087	SPARC;ITGB5;COL14A1;COL12A1;CPZ;NUDT6;LOXL1;MRC2;GOLGA3;C1QTNF3;ISLR;C1QTNF2;ADAMTS2;CAPN6;MDK;C1QTNF6;RSPO3;EMILIN1;EPHB2;SCARF2;EDIL3;IKBIP;EGFL6;PTGIS;CACNA2D1;CLEC11A;BGN;GPX7;WRNIP1;PCOLCE;PDGFRL;ASPN;RCN3;RCN1;FNDC1;MMP16;TBL1XR1;TNMD;CERCAM;COL8A1;KDELR3;GAS6;IL6ST;MDFI;ANGPTL1;MATN2;PPIC;MEGF6;SEMA3D;COL11A1;COL11A2;LPAR1;LRP6;SRPX2;GALR2;OLFML3;TSPAN6;PRRG2;ARSK;GNG8;CTHRC1;LUM;IGF2;ARHG…
embryonic stem line V26 2 p16	149/728	9.43704e-07	3.01985e-05	0	0	1.60432	22.2574	TCERG1;ZWILCH;POP4;PPAN;SLC4A4;YARS2;CDC20;SOX2;FBL;TRIM28;RUVBL2;PPAT;CHEK1;LUC7L;SMARCAD1;RCC1;GTSE1;TLE4;USP7;SMARCC1;IPMK;REV1;DNTTIP2;DDX10;RPSA;THOC3;ATG14;THOC6;CCNE1;HAT1;NHP2;TIMELESS;FIZ1;PPIH;KIF20A;PRR12;KIF20B;KPNB1;RPS4Y2;SEH1L;CDCA5;NOLC1;HMMR;AAAS;PCDH17;MTM1;ORC5;ENHO;CCNB1;ORC6;ORC1;UBR7;CSTF1;BRIX1;SMN1;BARD1;EIF2B5;MCTS2;CDT1;PHC1;ODF2;XRCC5;HSPA4;RCC2;PTCH1;PLK1;RPP40;CBX1;GP…
bone	45/157	1.43787e-06	3.45089e-05	0	0	2.4785	33.3417	HEMGN;SLBP;GYPA;ALAS2;WDR26;TFRC;FECH;USP32;PIGQ;NCAPG2;COL11A2;HMGB2;UBP1;SLC4A1;MKI67;KALRN;FBXO42;RHD;ADD2;PRDX2;UROD;NUSAP1;E2F2;AHSP;CLSPN;SNCA;NFE2;CAR2;DAPK2;UROS;PRG2;XPO7;KIF22;HIPK1;CDC25B;COL1A1;CCNA2;ASPM;KEL;COL1A2;FAP;TACC3;NCAPD3;MXD3;ASB1
embryonic stem line Bruce4 p13	172/876	2.15719e-06	4.1418e-05	0	0	1.52484	19.8941	OTUD4;TCERG1;ERCC6L;ZFAND3;PPAN;BUB1B;GPATCH4;PPP2R2A;NR3C1;CDC20;SOX2;RDM1;TRIM28;RUVBL2;PPAT;CHEK1;RCC1;LUC7L;SMARCAD1;GTSE1;TLE4;SMARCC1;USP7;KDM2A;DDX11;DNTTIP2;DDX10;THOC3;ATG14;TIMM8A1;PIAS2;TRAIP;CFDP1;MELK;EWSR1;CCNE1;HAT1;NHP2;PPIH;FIZ1;SNRNP200;KIF20B;MZF1;SNRPA;RTEL1;PSMD11;RPS4Y2;SEH1L;CDCA5;CUL2;NOLC1;HMMR;MTM1;ORC5;STIP1;CCNB1;ORC1;UBR7;DHX35;NACC1;COX11;BRIX1;BARD1;CDT1;PHC1;XRCC5;…
osteoblast day14	69/301	2.11551e-05	0.000338481	0	0	1.8377	19.7803	FKBP10;SPARC;HDAC10;COL14A1;ELN;COL12A1;HDLBP;CPZ;CCDC102A;NUDT6;MRC2;C1QTNF3;ISLR;C1QTNF2;CAPN6;C1QTNF6;GRB10;RSPO3;EMILIN1;EPHB2;SCARF2;EDIL3;IKBIP;EGFL6;CACNA2D1;CLEC11A;FBXO17;GPX7;PCOLCE;RANGAP1;PDGFRL;CKAP4;ASPN;RCN3;MMP16;TNMD;CERCAM;COL8A1;MXRA7;KDELR3;GAS6;IL6ST;ANGPTL1;MATN2;PPIC;MVK;COL11A1;LPAR1;PCDHB22;TCEAL8;SRPX2;OLFML3;TSPAN6;GNG8;NCAM1;CTHRC1;ATP8B2;USP9X;LUM;IGF2;ARHGAP28;B3GALT…
umbilical cord	48/208	0.000301871	0.00413994	0	0	1.84741	14.9742	CDKN1C;FBN2;COL16A1;OLFML2B;SPIN4;ELN;NRK;COL12A1;LRRC17;TNC;PLOD2;PPL;LPP;THBS3;ADAMTS2;CSRP2;CAPN6;GPC3;GRB10;DMD;ZFP260;ADAMTS9;TGFB2;LUM;IGF2;ATP1B4;KRT10;IGF2R;ARHGAP23;COL1A1;H19;HEYL;COL3A1;LRCH2;COL1A2;MYH3;COL5A1;COL5A2;MFAP2;CERCAM;SPATS2L;COL4A5;COL6A3;FILIP1;BLMH;AGTR2;FREM2;FBXL7
neuro2a	85/425	0.000426791	0.00512149	0	0	1.5439	11.9794	RET;SUV39H2;DOCK4;ELAVL4;EPRS;ELAVL2;LSM11;NUDCD1;STMN1;ENC1;SCD2;THSD7A;SCYL2;BOK;TSFM;DCAKD;SSU72;CSNK1D;HCFC2;CBFA2T2;ETV4;PGF;SLC7A5;MYH3;PRKAR1A;FANCD2;DDIT4;FAM181B;NAA38;MVD;GEMIN8;PFDN4;EMID1;ATF4;AGPAT5;NUP205;ZFP423;PRIM1;SLC1A4;PKMYT1;EFNA5;SLC7A1;NPAS1;NSL1;FBXO42;FBXL20;PRTG;STOX2;MAPK8;RHOX5;RACGAP1;PPP1R8;TMEM129;HNRNPA1;CCT7;SRSF10;UBQLN2;KLHDC10;REPS1;ZFP358;CBX7;RWDD3;AGK;HUWE1;…
thymocyte DP CD4+CD8+	76/410	0.00657084	0.0700889	0	0	1.4011	7.04069	CYFIP2;ARHGAP11A;PHF2;DOCK9;MRPS11;HJURP;RORC;CISD2;NUCKS1;HMGB1;ENDOU;PNN;CHEK1;RIOK1;TOPBP1;SKP2;TMPO;POLG;UNC5CL;RBM14;VPS13D;KREMEN1;ESCO2;HCFC2;RC3H2;SFPQ;RBL1;ZW10;MED20;KIF2C;LETMD1;KIF20B;KCTD18;PRPS2;ZCCHC8;ZFP148;RAB5B;CDCA2;CDCA7;TTK;PDS5A;NSL1;NAPG;MBTD1;RMND5A;NRIP1;RICTOR;SMN1;BUB3;BARD1;TIA1;DUT;XRCC6;RRM1;RNGTT;ARPP21;CBX3;ATAD2;C1GALT1;CBX1;TUBE1;PLXDC1;GTF2H4;FBXL12;KIF18A;CD4;Z…
MEF	57/300	0.0103174	0.0925401	0	0	1.44213	6.59621	FKBP10;TMEM41B;ITGB5;COL12A1;TNC;HDLBP;ADM;CCDC102A;NUDT6;LOXL1;BICD2;MRC2;SENP5;PEG12;QSOX1;IKBIP;RBFOX2;TSC22D2;FBXO17;AEN;KCTD5;CKAP4;ST7L;TMEFF1;AKT1S1;YAP1;RTEL1;UBA6;ARL1;NRADD;PCDH18;LPP;TMTC4;STOX2;NUAK1;NTF3;RICTOR;NCAM1;GPC4;CPA6;CD276;BCL9L;FARP1;TGFB2;ZFHX3;CRIM1;LAMB1;IGF2R;BMP1;COL5A1;PTK7;COL5A2;CCNYL1;MAGED2;FBXL7;CRLF1;BCL2L2
stem cells HSC	38/186	0.0106036	0.0925401	0	0	1.57653	7.16781	DNMT1;DTYMK;SMARCB1;CALCRL;CDCA7L;NUCKS1;XPC;CCAR1;SMC2;AKAP13;CDC26;TRA2B;RAD54L;KDM6A;RBM33;CEP68;SMARCC1;RABGAP1L;JUN;RFC1;PCGF5;FMO2;TSN;ETV6;KIF18A;SFPQ;SLC7A6OS;NSMCE4A;SUCLA2;ZFP292;POLE2;MTF2;PHF14;SRSF3;EXOC6;MCM6;DTL;ITGB3BP
granulo mono progenitor	26/124	0.0224998	0.179999	0	0	1.62677	6.17238	DSCC1;SUV39H1;BUB1B;XPC;CDC45;EXO1;TRA2B;NUSAP1;RAD54L;ARIH1;SKP2;GINS1;SMARCC1;CBX5;HUWE1;NRG2;PUS7L;FIBP;SIKE1;MAPKAPK3;FANCD2;POLE2;AGPS;CENPK;DTL;SIGLEC5
mega erythrocyte progenitor	95/562	0.0308083	0.227508	0	0	1.25139	4.35481	SMARCB1;TMEM41A;RPL31;DSCC1;HMGB2;GPATCH4;NUCKS1;BRCA1;TM7SF3;PHB2;YARS2;SMC2;AMOT;TOMM22;CHEK1;TLK1;RIOK1;SCYL2;CCT3;WDHD1;RBM14;KLF13;CCDC34;OXSM;ALG13;THOC3;ESCO2;BCS1L;ATAD3A;MRPL44;TUFM;NSMCE4A;CCNE1;CINP;POLR1C;CKS2;PPIF;SRSF3;MCM4;NAA35;ATG4B;TARS2;KIF2C;MCM6;GEMIN8;CD44;MCM2;PRIM2;DNMT1;BLM;RTEL1;DTYMK;SEH1L;CDCA8;TYMS;NT5C2;GATA1;ZBTB4;PMF1;DRP2;NUP85;POLD1;RAD54L;RREB1;GINS1;USP24;OST4;…
osteoblast day5	33/175	0.0465368	0.319109	0	0	1.42488	4.37083	FKBP10;MEGF6;CSF1;RGS16;COL11A1;LRRC17;TNC;LOXL3;EFNA5;BICD2;NCAM1;EPHB2;CTHRC1;ACVR1;RBFOX2;ATP8B2;FBXO17;NOG;TXNL1;AEN;TDRD3;PPFIBP1;COL2A1;MYH3;COL5A1;PTK7;IL7;COL5A2;EXOC4;CCNYL1;IL6ST;CRLF1;HBEGF
mIMCD-3	52/300	0.0626942	0.401243	0	0	1.28639	3.56264	SEMA5A;DHRS13;ARL6IP4;CLCC1;TMPO;BOK;ABCC4;CSNK2A1;ANXA3;MRPL49;DDX52;ZDHHC16;NME1;TMEM138;MTF2;CCDC86;TARS2;PHIP;KIF20B;HBEGF;SLC29A2;NFAT5;LAMA5;ENY2;SFSWAP;TRMT2A;LIN9;IQGAP3;PMF1;PPP2CB;ZFP11;ODF2L;SH3TC2;SMAD3;INTS1;YTHDF3;NUP155;CBX3;INTS2;FZD6;ATAD2;TXNL1;RPRD2;MRPL22;LRFN4;TACC3;SPRY1;UBE2K;CCNJL;SUGP1;BCL2L1;EIF4G1
placenta	68/411	0.0844342	0.506605	0	0	1.21652	3.00696	FLT1;TFRC;CITED2;NRK;HTR2B;ADM;LAMC1;WDR45;HAPLN3;SLC6A2;AMOT;ZXDB;ZXDC;PAPOLA;BBX;OLR1;POLG;ZFP655;RALBP1;MORC4;PLA2G4E;DAPK2;CTNNBIP1;DNAJB12;MITF;PGF;PROCR;TWSG1;ATG4B;KDELR2;RHOU;SOS1;PLA1A;PAPPA2;ZFP667;HDAC4;LAMA5;USP27X;CCDC68;EPAS1;UBA6;HTRA3;VTCN1;SRI;SEMA3F;PCDH12;TFPI;ATP2C1;SLC7A1;PDLIM1;TSPAN9;BAHD1;RBBP7;A2M;MPZL1;AFAP1L2;USP9X;SRD5A1;TNFRSF9;FOXJ2;INHBB;SELE;H19;FNDC3C1;GNB4;PKN2;C…
3T3-L1	30/181	0.190825	0.999994	0	0	1.21618	2.01448	NFAT5;MTCH2;BMPR2;MVK;CSF1;PTN;CCDC102A;HIF1A;PPM1F;FGF7;CAPN6;RACGAP1;ZXDC;VPS11;STK38L;SLC26A10;IGF2BP2;CD276;ADAMTS7;MMAB;SSU72;EXOC6B;FRS2;PCOLCE;LAMB1;GREM1;VCAN;MDM2;MAGED2;OTUB1
osteoclasts	19/110	0.199492	0.999994	0	0	1.27756	2.0594	GAS2L3;TFRC;CCDC12;GTF3C6;ZFAND5;ARHGAP19;RPRD2;ANTXR2;NKAIN1;COMTD1;CALCR;GNPTAB;CTSK;QPCT;MFSD1;BBS9;VPS36;BUB1;FBXL7
dorsal root ganglia	82/541	0.246445	0.999994	0	0	1.09427	1.53265	RET;PTPRT;LRSAM1;TUSC2;STMN2;ELAVL4;STMN3;DUSP15;ZDHHC2;ELAVL2;RNF157;GPR173;MPZ;HEY2;PRX;FLOT2;ARL16;CPNE3;DNM1L;KIFAP3;EDIL3;YWHAH;ARHGEF11;BCAS3;ANKRD46;DST;KCND3;AKTIP;KCNAB2;DYNC1LI1;TOM1L2;DYNC1LI2;TUBB2B;CACNB3;DOK4;CLDN19;ATG4B;PMP2;IL6ST;ZMYND11;EGFL8;NECAB3;NRN1;CLEC2L;UBA6;KCNA1;DCTN4;WBP4;EIF5A2;MTMR9;CD99L2;CPLX1;TTBK2;ADD2;DRP2;DPP6;GNG3;NACC2;SLC17A6;APOD;RIMKLA;CCDC141;NTRK1;TMEM3…
uterus	23/141	0.252945	0.999994	0	0	1.19248	1.63916	SEMA5A;LAMA5;RBPMS;EYA2;PTCH1;ALOX15;TCF23;VTCN1;THBS3;SMOC2;MUC1;MAF;LCN2;COL6A3;TNRC18;EPHB2;MAP2K7;BCAT1;PAMR1;FBXL7;PLA1A;ADAMTS7;MATN2
microglia	15/90	0.279548	0.999994	0	0	1.22316	1.55902	GTF2A1;RTEL1;TM2D2;VPS33A;DCTN4;ZFAND5;ARHGAP12;HPGDS;SLCO4A1;CPD;ZXDC;MFSD1;TLK1;SOS1;CTSC
hypothalamus	45/296	0.309276	0.999994	0	0	1.09694	1.28728	USP27X;PMCH;GMPS;NT5C2;PCDH17;NPAS3;ZDBF2;GPR173;EPM2AIP1;NUDT10;RNF214;DPP6;ADAMTS2;CALCR;ZMYM3;PTPRZ1;RESP18;KIF5A;SLC17A6;NDN;WDR6;NCAM1;NXPH1;NTSR1;ZSCAN18;TSPYL2;NTRK2;SPHKAP;USP9X;PCDH7;BTBD11;UNC5D;FRS3;BLCAP;PJA1;BCAN;AHI1;PPM1A;PREPL;IMPACT;GAP43;GNL3L;FXYD6;FLYWCH1;SOS1
common myeloid progenitor	13/80	0.33216	0.999994	0	0	1.18635	1.30753	CBX5;KCNA1;DRP2;AKAP13;XPO1;EXO1;CDC26;TRA2B;CHEK1;CENPK;DTL;SIGLEC5;RNF220
adrenal gland	37/245	0.346153	0.999994	0	0	1.08801	1.15424	NFAT5;ALAS1;USP27X;PHF20;CWF19L2;PLOD2;EPRS;SENP6;HERC4;ATXN7;ME1;GSG1L;KCNN2;ARIH1;ADAMTS9;ACVR1;SRRM2;SPAG9;RIC3;ZFHX3;CACNA2D1;ZBTB38;NBEAL1;PRSS35;OCRL;RC3H2;FOSL2;VEGFA;PER2;NR4A2;PPM1A;DLG1;NFX1;SIK1;PLXNB1;ISCU;CPEB4
spinal cord	52/353	0.381269	0.999994	0	0	1.05657	1.0188	TMEM151A;KCNC3;RNF157;GJA1;MPZ;SCD2;NUSAP1;PRKACA;EDIL3;BCAS1;PAQR8;BCAS3;WDR37;PLLP;AKTIP;APLP1;KCTD3;RUNDC3A;BCAN;KCTD9;DYNC1LI2;FAM181B;FLYWCH1;CHODL;TMPRSS5;STAU2;KCNA1;HSPA4L;ATP1A3;CPLX1;AGPAT3;TTBK2;NPAS3;ENHO;SLC25A27;NKAIN1;FAM168A;NACC2;SLC17A6;APOD;MBP;NCAM1;RIMKLA;SYT3;CMTM5;KLHL4;ARHGAP23;APLN;GNAO1;NFASC;GNAS;EZH1
retinal pigment epithelium	69/473	0.39044	0.999994	0	0	1.04461	0.982434	MTMR10;TMEM41B;CCDC126;USP32;PITPNA;CLTB;GUCA1B;SAT2;SYNE2;PCMTD2;XPO1;ZFP385A;SLC16A6;ENPP2;PLCE1;ITGB8;GNAT1;PIP4K2C;THSD7A;BBS4;NCOA1;SMARCC1;MKKS;AKTIP;IPMK;ELOVL6;MYRIP;ADRA2C;SLCO1C1;COL4A4;COL8A1;FAM193A;SNRNP200;GTF2A1;ZFP467;ENY2;HSPA4L;ILDR2;PLA2G5;NLK;ATP2C1;CLCN3;AGPAT3;SCUBE3;RHOT1;TSPAN5;STX3;NCAM2;CCDC141;PPARGC1A;PAIP1;RIC3;ABCA4;KCNJ14;HUWE1;CRIM1;SORBS3;LETM1;LYRM2;ZFP68;HIST3H2…
B-cells GL7negative Alum	55/379	0.422828	0.999994	0	0	1.03791	0.893419	SYS1;FKBP15;GFM2;MRPS11;ZFAND5;JMJD1C;NOC2L;IPO8;RPS6KA5;NUDCD1;PTTG1;RIOK1;IER5;SCYL2;RBM33;CCT3;CDV3;SSU72;RC3H2;SIKE1;IMPACT;ASPH;YME1L1;FAM76B;SIK1;EXOC6;PHIP;KCTD18;ANGPTL1;LUC7L2;ZCCHC7;DDX5;DDX24;AKAP7;BAZ2B;HLCS;EIF4H;CNNM3;SRSF11;RANBP2;RABGAP1L;PRPF38B;ZFP830;GABBR1;PRPF38A;UBE2B;SMARCA5;KLHL24;RPRD2;MTOR;CYLD;BOP1;YIPF6;POLR3F;AVL9
mast cells IgE	82/598	0.617635	0.999994	0	0	0.970072	0.467437	DCLRE1B;VKORC1L1;HIP1;GPATCH2;DUSP19;RSF1;AHR;BMI1;ARHGAP6;AFF4;AKAP13;RNF114;CHEK2;GATAD1;SLC12A6;KDM6A;GAS2L3;RBM14;KLF13;RBM15;CSNK2A1;TSC22D1;CD93;PRKCE;VPS13A;MITF;PPP2R5C;GAPVD1;HCFC2;HAUS2;TGFBR1;EML6;TWSG1;NCOR1;RABEP1;TAX1BP1;YME1L1;USP40;FAM76A;GEMIN8;ATF4;ZFP148;TBC1D9B;DCTN4;STC1;CREBL2;UBR2;CXXC5;TYMS;SERPINB1A;AP3M1;MNT;RBBP5;COX11;NRIP3;STX3;RREB1;SKIL;ZBTB7C;EIF2B5;OSBPL8;CREBBP;Z…
B-cells GL7 positive Alum	19/142	0.629705	0.999994	0	0	0.943415	0.436334	MIPEP;RANBP2;UNC119B;FARP1;SYS1;WHRN;SSU72;JMJD1C;KLHL24;ZC3H6;ZBTB44;RNF157;PPM1A;BOP1;MYG1;EIF4H;SIK1;IER5;EMID1
thymocyte SP CD4+	27/203	0.654046	0.999994	0	0	0.936699	0.397701	PRIM2;MRPS11;GIMAP4;KRBA1;MBTD1;AKAP13;STAMBPL1;PRRG1;DIP2B;CSNK2A1;AGK;VPS33A;CBX1;SYNJ2;RC3H2;PUM2;TUFM;OXA1L;NR6A1;RBL1;ARPC2;FUBP1;PADI3;EXOC6;TRIP12;MDM4;AVL9
lung	47/354	0.689363	0.999994	0	0	0.934286	0.347542	CPM;CALCRL;BMPR2;FLT1;EPAS1;DOCK9;FHOD1;SEMA3G;SEMA3F;WDR45;SLC6A2;DLL1;BICD2;PPM1F;THBS3;SLC9A3R2;CYP26B1;TMEM204;PRX;ADAMTSL2;CYTL1;HMCN1;CCDC141;SCARF2;ADAMTS8;CD93;SOX13;EMP2;FMO2;SMAD6;SORBS3;BMP6;INMT;KLF2;VEGFA;APLN;TBX2;HEYL;MFAP4;RIPPLY3;SCNN1A;SPECC1L;MGP;ITGA8;CLDN18;NHLRC2;GPR146
C3H 10T1 2	20/155	0.696209	0.999994	0	0	0.904483	0.327518	TCF7L2;HCCS;PTN;NID2;GLIS1;EHBP1;COL1A1;BMP4;VCAN;PDLIM2;MMP16;CTDSP2;CALU;MXD3;FBXL7;MPZL1;ZFP451;ZBED3;XKR5;PAIP1
thymocyte SP CD8+	13/103	0.705678	0.999994	0	0	0.881988	0.307458	MAMDC4;VPS13D;ATAD2;ITGAE;ZBTB44;NAPG;TMIE;NCOR1;CHEK1;SMN1;AVL9;TARDBP;EIF4G3
C2C12	21/167	0.743151	0.999994	0	0	0.877902	0.260611	WDR36;PRKAA1;ZHX3;MYEF2;MEGF10;USP9X;SLC30A4;RRAS2;SYNJ2;NRADD;TYMS;GREM1;CENPF;SUCLA2;TMEM138;SLC25A32;KIF20A;NES;CD44;E2F7;PAIP1
B-cells marginal zone	49/380	0.767027	0.999994	0	0	0.902785	0.239449	ZC3H4;JMJD1C;CBLB;TTF1;AKAP10;CD1D1;NUDCD1;PIP4K2B;SLC12A6;RBM5;UPF2;PUS3;CCDC34;VPS33A;ZFP91;KCTD3;GAPVD1;RAD23B;PPM1A;TBL1XR1;ZW10;SPECC1L;PHIP;LETMD1;EMID1;ITGB3BP;ZCCHC7;CEBPG;PIK3R4;BAZ2B;PSEN1;ZBTB5;ERMP1;DPH5;SRSF11;ZC3H15;ARFGEF1;WHRN;HSPA4;GATC;HUWE1;DNAJC13;MLLT10;TMIE;FAM167A;GNL3L;PHF14;ZFP277;EIF4G3
bladder	24/195	0.789484	0.999994	0	0	0.856296	0.202408	CAST;KANK1;PTGIS;RBPMS;SRD5A1;COL14A1;FHL1;LMOD1;NBEAL1;WFDC1;TC2N;LPP;SELE;CYGB;ENAH;ENHO;SMTN;SNTG2;ERMP1;NTF3;DMD;PDE5A;IL13RA2;MYL9
olfactory bulb	53/414	0.791903	0.999994	0	0	0.895036	0.208826	RAB3B;PTPRT;ROBO2;CREBZF;CELF1;ADARB1;CHD3;GPATCH8;C1QTNF4;SIPA1L1;PPP2R1A;GRM8;SYBU;ACVR1;KCNH3;KCND3;CTNNBIP1;BCAN;CACNB3;DCX;FAM181B;SLC29A2;HDAC4;GRIA2;HDAC5;STOML3;LRTM2;DOT1L;ILDR2;ATP1A3;NRXN2;KALRN;CPLX1;STOX2;FRZB;NRIP3;MAPK1;PIP5K1C;NXPH1;PPARGC1A;CPA6;MAPK4;LRRC4B;NTRK2;TIA1;ARPP21;KCNIP1;AUTS2;PCDH20;ZFP316;PER1;FAM171B;FGF12
NK cells	87/669	0.803955	0.999994	0	0	0.910562	0.198695	CYFIP2;CREBZF;PHF2;HIP1;CDCA7L;POGK;GPATCH2;LTN1;TTF1;HERC4;PPAT;ZMYM5;CPNE1;EP300;CPNE3;ENPP4;RIOK1;SLC12A6;AZI2;IFT57;VPS36;RBM5;JAK1;CCT3;KLRA5;TSFM;KLF13;RBM15;IFNGR1;VPS13D;ATRX;VPS13A;ARAP2;THOC2;GAPVD1;SENP2;SIKE1;NCOR1;ZFP292;ZC3H11A;YME1L1;HECA;CEP63;CBLL1;PTGER4;UNC119B;SLBP;UBR1;PIK3R1;SEL1L3;AURKA;PCNP;SBNO1;CLN3;SHARPIN;EXOSC8;LTA4H;BUB3;ZC3H13;SKIL;PRAMEF8;BCL9L;CREBBP;RABGAP1L;SMAD…
mammary gland lact	12/104	0.809942	0.999994	0	0	0.796067	0.167805	TCF7L2;B4GALT1;NFIB;SLCO2B1;TRPS1;RGS16;IRX3;G0S2;PIK3R1;DLD;TMTC4;APLN
nih 3T3	31/252	0.815353	0.999994	0	0	0.855444	0.174625	NFAT5;PSMD11;MVK;MRPS11;KCNA1;TRMT2A;PCDH18;SKA1;FGF7;PEG12;LUC7L;CLSPN;FAM83D;VPS36;E2F7;TMPO;ZBED3;RAB8B;CEP68;CBX5;MMAB;ATAD2;GLMN;CKAP2;FANCB;ASPM;MYCN;CTDSP2;CINP;TCEA1;RIN1
dorsal striatum	60/477	0.844339	0.999994	0	0	0.87648	0.148301	ROBO2;DOCK4;TUSC3;CELF1;CTNND2;PPP2R2A;PPP1R9A;RYR3;C1QTNF4;SENP6;RPS6KA5;AKAP11;THSD7A;ZFP365;EDIL3;TLE4;CCDC112;WDR37;SGIP1;PDPK1;SLC2A13;ADRA2C;RC3H2;SLCO1C1;DPM1;SIK3;RIN1;SLC25A14;GRIA2;STAU2;PDE1B;KLHL15;LRTM2;NRXN1;GPR88;DCUN1D4;ADAM22;ARPP19;RASD2;PPP3R1;EXTL2;CNR1;GSG1L;MAPK1;RPRD1A;NCAM2;SF3B1;GPM6B;NTRK2;ARPP21;ATP2B1;GPR6;ZFP354A;CYLD;TMEM158;PDE10A;PPP1R1B;HNRNPD;RUNDC1;YPEL2
cerebral cortex	43/349	0.8472	0.999994	0	0	0.856378	0.142003	CYFIP2;TMEM151A;RTN4R;HDAC4;EXD2;KCNC2;CTNND2;NRXN1;NRXN2;RASAL2;NLK;ARPP19;KALRN;NCALD;CAMKK2;MAPK8;FAM168A;ENC1;KIF5A;PIP5K1C;ZFP365;KCNH1;EGR1;PARP6;NTRK2;IQSEC2;ARPP21;PCDH7;VPS13A;SYNJ2;FAM126B;PGM2L1;POU6F1;TOM1L2;ARHGAP32;PPM1A;MMP17;CRY2;TRIM37;CIAPIN1;ARHGEF7;OSBPL1A;R3HDM2
cerebellum	53/428	0.8611	0.999994	0	0	0.860904	0.128743	SMG1;MTCH2;DOCK4;CLSTN3;DOCK9;KCNC3;CLTB;LTN1;ADARB1;ARHGAP5;CCDC28B;PPIP5K1;TRIM3;ZIC1;ERC1;EPHB2;SYBU;SH3GL2;PAQR8;ZFP536;ATRX;GPR75;NRG2;CLIP3;ASPH;ARHGEF7;KCNA1;NRXN1;SPATA2;AKAP7;CACNA1A;CAMKK2;SLC25A27;NKAIN1;EXTL2;PORCN;FAM168A;PTPRZ1;TSPAN9;CNR1;CEP76;CNNM3;GPM6B;PRPF38A;SPHKAP;UBE2B;ODF2;PTCH1;TMEM132A;GRIN2C;SBK1;NFIA;TARDBP
nucleus accumbens	47/383	0.863812	0.999994	0	0	0.852181	0.124759	NLGN3;GRIA2;ENY2;PDE1B;NRXN1;AKAP8L;CLTB;PSIP1;PPP1R9A;KALRN;RYR3;ADD2;C1QTNF4;PDZD4;DPP6;SIPA1L1;ZMYM3;SESN3;MAPK1;SCN3B;SF3B1;KCNH1;NTRK2;ZER1;ARPP21;KCNIP2;SLC2A13;APLP1;MATK;GPR75;PPP2R5D;GPR6;ADRA2C;TRAIP;FKBP1A;CYLD;ARHGAP32;GAP43;FRAS1;PDE10A;DLG4;PPP1R1B;MMP17;PITPNM2;SIK3;RIN1;MZF1
B-cells GL7 positive KLH	24/207	0.872088	0.999994	0	0	0.799581	0.109435	RTEL1;USP7;SYS1;WHRN;AP3D1;FANCC;KCTD3;UBR1;KLHL24;RPRD2;PHF7;RC3H2;ARHGAP12;CYLD;PREPL;FAM167A;GNL3L;PHF14;NAA35;PIP4K2B;CPNE3;QSOX1;AVL9;ANGPTL1
hippocampus	20/176	0.875787	0.999994	0	0	0.781762	0.103687	RIC3;TCF7L2;GABBR1;RASL10A;KCNC2;PRKCE;PCDH20;NRXN1;WIPF3;KCNAB2;BTBD9;NR3C2;ADD2;PPP3R1;GRIN2A;DPP6;PPP2R5E;ORAI2;TBKBP1;SCN3B
pituitary	35/294	0.878139	0.999994	0	0	0.823458	0.107009	STX16;IGSF1;HSPA4L;NOL9;USE1;ZDBF2;GHRHR;ERLEC1;GPR153;RESP18;BBX;WDR6;ZFP260;MAP2K7;TSPYL2;BBS2;IKBIP;RPH3AL;MBD6;MORC4;UNC5A;SPHKAP;WHRN;BLCAP;NR4A2;FNDC3C1;TOM1L2;MED25;ARMCX2;GNAS;GNB3;GTF2IRD1;PLXNB1;ZFP9;GPR19
ovary	17/153	0.881904	0.999994	0	0	0.762294	0.0957994	SEMA5A;TSC22D1;GREB1L;STC1;INHBB;PRSS35;PRLR;SYNE2;GJA1;GRB14;ADAMTS19;ME1;HOXC4;MAP2K7;BCAT1;INHA;ZBED3
amygdala	36/308	0.904287	0.999994	0	0	0.806176	0.0811079	PTPRT;USP27X;CNRIP1;NRXN1;DCUN1D4;CACNA1E;PCDH17;NCALD;EPM2AIP1;PDZD4;MAPK8;PPP2R5E;ENC1;MAPK1;NXPH1;NCAM2;EDIL3;TMEM8B;ZSCAN18;UBQLN2;TIA1;WDR37;SGIP1;PRKCE;LANCL1;UNC5D;BRI3BP;RUNDC3A;PGM2L1;DPM1;SLC6A7;GAP43;DOK5;ARMCX5;FXYD6;CIAPIN1
RAW 264 7	25/222	0.90728	0.999994	0	0	0.773347	0.0752501	NFAT5;PMF1;TMEM26;PPP2R3C;RAD54L;CLCC1;CLSPN;TNPO3;ZFP710;AVPR1B;NFKBIL1;GINS3;VPS33A;PLA2G4A;DARS2;KIF23;RPRD2;BRI3BP;ZFHX4;DDX19A;MYCN;SLCO4A1;ZW10;SASS6;ATF6
follicular B-cells	74/603	0.912666	0.999994	0	0	0.85076	0.0777473	CREBZF;SMG1;HDAC10;CELF1;GFM2;NRM;GIMAP4;CHD4;AFF3;PHB2;MED12;IKBKB;RAVER1;ZMYM5;CD38;MDP1;SLC12A6;IER5;RBM5;PLEKHJ1;FNBP4;PUS3;CSNK1G3;CD52;KDM2A;PRPF4B;GIGYF1;OXA1L;SIKE1;SFPQ;LMBRD1;PRPF6;ZSCAN20;ZFP84;RBM12B;IRF2;SRSF3;PHIP;FAM76B;ANGPTL1;EXOC1;RAB5B;MYCBP;SGMS1;ZFP869;DCTN4;TRMT2A;BAZ2B;AMBRA1;RASAL3;ADAMTS16;SHARPIN;FAM172A;POLD1;SAFB2;SF3B1;USP24;ATF7IP;CBX7;RABGAP1L;RWDD3;WHRN;PHF12;CPSF3…
mast cells IgE+antigen 1hr	30/265	0.919888	0.999994	0	0	0.777609	0.0649329	DCLRE1B;VKORC1L1;CDKN1A;CSF1;KLHL15;DUSP19;ARHGAP6;SLC7A1;NDRG1;SERPINB1A;KDM6B;APOOL;CISH;CD93;TSC22D2;RC3H1;HPS6;SYNJ2;CFLAR;RSBN1;NR4A2;MYO1D;TWSG1;TMEM158;RABEP1;TOLLIP;CINP;TAX1BP1;PI4KA;USP40
min6	42/361	0.924638	0.999994	0	0	0.801467	0.0627975	ROBO2;UBE3C;MRFAP1;UBR4;AARD;ZDHHC2;GLIS1;TTC28;ENHO;ZXDB;WDR90;NT5DC2;RESP18;PBK;HSF4;TSPAN5;HIST3H2BA;TBC1D16;TCF19;RAB2A;DUT;RPH3AL;MYEF2;KCNIP1;EXOC7;INSRR;RC3H2;TTI1;GNAO1;MLXIPL;CPEB1;CENPF;LRFN4;KIFC1;TMEM215;G2E3;DCX;CNTROB;ITGB3BP;GPR19;SPC25;LRP11
T-cells foxP3+	11/112	0.929793	0.999994	0	0	0.664115	0.0483432	MYL4;PTGER4;SLC13A3;CAB39L;STC1;VPS54;PSEN1;CEP63;SMC4;ZBTB4;RNF220
heart	68/568	0.937821	0.999994	0	0	0.826751	0.0530744	TOP2A;HERPUD2;HCCS;MEOX1;PIGY;BICD2;RGS5;TUBB6;GRB14;TMEM88;EFCAB2;DAG1;SLC26A10;SLC12A7;CEP68;USP8;PDHX;MKKS;PTGIS;KCND3;IFNGR2;KREMEN1;ABCC9;MRPL44;TUFM;MYL4;IVD;TNNT2;PPIF;CASQ2;ITGB1BP2;ATF6;DLD;LAMA2;FBLIM1;IGSF1;PDHB;TRAK1;COX7A1;RHOBTB1;PLN;CYTL1;CCDC141;PPARGC1A;IVNS1ABP;CCL24;PPP1R14C;PDHA1;RBPMS;IQSEC2;MTX2;PNPLA8;PCDH7;FOXJ2;IMMT;KLHL24;IGF2R;VEGFA;COQ5;KBTBD3;HEYL;PM20D2;BMP1;ACTC1;RC…
T-cells CD8+	17/166	0.942763	0.999994	0	0	0.695255	0.0409784	PUS3;MAMDC4;ZFP830;BTBD11;ITGAE;TTF1;KRBA1;GRAMD4;RC3H2;TMIE;ALS2CL;AEBP2;RNF138;LYPD6B;POLE2;RICTOR;ITGB3BP
prostate	37/329	0.944449	0.999994	0	0	0.771183	0.0440759	CAB39L;STC1;SNX13;SLC6A2;SEL1L3;PDLIM1;ERLEC1;RAB11FIP1;PDLIM2;RMND5A;WIF1;DDI2;TSPAN7;NRIP1;TMED3;PGGT1B;UGGT1;PARP6;CMTM8;CDK19;ARG2;MMGT2;BIK;SPINK5;PBSN;PHC3;PRLR;ASRGL1;SLC9A2;NR4A2;ERP44;MYO5C;DNAJC10;IRF2;YIPF6;CARD14;RNF185
iris	13/133	0.945735	0.999994	0	0	0.66033	0.0368421	TGFB2;EDN3;COL23A1;CYS1;ADAMTS16;NKAIN1;CCDC91;GPR180;WIF1;NTF3;FILIP1;GAS6;CHST5
spleen	9/100	0.952951	0.999994	0	0	0.603	0.0290594	FBXL20;TMEM26;FAM172A;FHOD1;PHF12;EIF4G3;DLL1;KAZALD1;COCH
adipose brown	52/456	0.960466	0.999994	0	0	0.782393	0.0315594	MTCH2;EIF4E3;CLSTN3;PIGY;CLYBL;CD1D1;TMEM88;ME1;PCMTD1;PDHX;SREBF1;BCKDHB;ELOVL6;TUFM;PTP4A1;PPA1;IVD;GPD2;PLIN4;LETMD1;DLD;NNMT;DCUN1D3;ABCB8;PDHB;ACAT2;ACACA;HOXC4;IARS2;RREB1;SH2B2;PDHA1;ACBD4;APOOL;MMAB;MTX2;PNPLA8;SGTA;G0S2;IMMT;TIMM44;PEX13;ACSF3;COQ5;LETM1;FIBP;DHRS7;SUCLA2;NFIA;GPAM;PNPLA3;SLC25A32
macrophage peri LPS thio 0hrs	39/353	0.960979	0.999994	0	0	0.755476	0.03007	GTF2A1;FBLIM1;TREM2;CLN8;ZFYVE26;STS;TATDN2;SNX27;CLEC7A;SLC38A7;PLXNA1;FNIP2;CNNM3;SCYL2;CTSA;ZFP655;STK11IP;S100A1;DENND2A;DNMT3A;DTNBP1;SLC16A10;FBXO32;USF2;MPEG1;CDK9;SLC6A6;FIBP;FABP5;QPCT;IL3RA;GRB2;TPP1;MFGE8;DAGLB;ST6GALNAC4;ZFP771;SPSB4;GPR146
salivary gland	54/480	0.971548	0.999994	0	0	0.770074	0.022228	SMARCB1;HDLBP;MIA3;OTP;ZC3H6;FRY;CCDC28B;GOLGA2;AKAP13;NUDCD1;CPNE3;NANS;CGNL1;PCMTD1;SCYL1;PARP6;TC2N;PRLR;SLC29A2;PPARD;ASCL3;MYCBP;PSMD11;KLK1;TM2D2;UBR2;ADRB1;NCALD;PDLIM1;PPP2CB;PALMD;ST3GAL1;SRSF10;ZBED3;BCL9L;ATP8B2;BIK;CBX3;EYA2;RDX;PYCR1;TCN2;NFIA;TEF;NFIB;CPD;ZFP395;YIPF6;TRIP11;PSMG2;ALDH18A1;RNF185;FBXL4;CC2D1B
lymph nodes	7/90	0.97691	0.999994	0	0	0.514079	0.0120094	RABGAP1L;CD4;ALS2CL;IL7;RASAL3;MEOX1;JAK1
T-cells CD4+	18/191	0.979503	0.999994	0	0	0.633361	0.0131171	TSFM;KLF13;ZC3H4;OXSM;KRBA1;PHF7;PHF21A;TMIE;CD4;ALS2CL;AEBP2;ZW10;LYPD6B;PRRG1;ARL16;FBXL3;ESYT1;ACAD10
Baf3	48/440	0.979743	0.999994	0	0	0.743772	0.0152211	SYS1;COX18;CEBPG;AKAP7;TTK;HMMR;ZC3H6;PDS5A;ENHO;IPO8;TAF1D;RHOX5;SIPA1L1;XPO4;RNF138;MYC;RUVBL2;PRRG2;CHEK1;TRA2A;CSTF1;PGGT1B;NUSAP1;PDK3;IFT57;AMELX;RAB8B;REPS1;RWDD3;CCDC34;VPS13A;DDX10;FAM118B;NUDT21;MYCN;CDK2;CRYZL1;RBM12B;TAX1BP1;RPL22L1;TRIP12;NCAPD3;MCM6;ALDH18A1;SOS1;GEMIN8;EIF3A;XKR5
retina	76/664	0.98101	0.999994	0	0	0.783869	0.0150287	SUV39H2;GPSM2;ZFP445;CCNT2;CCDC126;USP34;GUCA1B;PTPN21;MSI1;ADARB1;ARHGAP5;AP2A2;GPATCH8;LETM2;RNF157;PCMTD2;SENP6;SART1;GABRR2;PPIP5K1;ZFP385A;GNAT1;THSD7A;ZFP654;STARD7;KCND3;SGIP1;IPMK;DNMT3A;GAPVD1;PPM1A;PRKAR1A;TMEM215;PRR12;BCAT1;CLOCK;AGPAT5;KLHL15;RGS16;HSPA4L;CACNA1A;KCNA5;SEMA3F;NLK;ATP2C1;HIF1A;AGPAT3;SLC25A27;NPAT;ERLEC1;RHOT1;STK35;DMD;STX3;NXPH1;PAIP1;RNF20;TTC14;RIC3;TIA1;WHRN;ABCA…
mast cells	57/515	0.982072	0.999994	0	0	0.75544	0.0136663	CITED2;AHR;HSCB;AFF4;RIOK1;JUNB;SNAP29;ARL5A;IER2;KDM6A;CISH;ANXA11;DICER1;TGFBR1;ENAH;RBL2;EML6;RABEP1;ASPH;RBM12B;VOPP1;ZFP771;TBC1D9B;GGNBP2;SLC3A2;GATA2;CST7;STK4;HIF1A;GATA1;FBXL20;SERPINB1A;ATXN7;UBN1;DMD;STX3;ZBTB7A;IVNS1ABP;EGR1;CCDC12;NFYA;NEK7;LIF;DTNBP1;CORO2A;TDRD3;HS3ST1;ITCH;TMEM158;PIK3IP1;ASXL2;RAB19;ESYT1;PPIL3;EZH1;PTPN2;GPR146
macrophage bone marrow 2hr LPS	38/365	0.985075	0.999994	0	0	0.706042	0.0106168	PTGER4;POP5;CDKN1A;HIP1;SGMS1;CEBPD;GFM2;UBA6;ZFAND5;NRM;RBPJ;PDLIM1;RPS6KA5;RACGAP1;DPP8;CCL7;CCDC93;SKIL;CTSC;TMPO;IL10;ARHGEF11;CDT1;ATP8B2;RIPK2;RIOK3;PCDH7;FRS2;SLC16A10;PNRC1;ADAM17;KLF6;NFIA;SQSTM1;FBXL7;PLEKHM3;SLC29A2;FAM72A
cerebral cortex prefrontal	35/344	0.987793	0.999994	0	0	0.688174	0.00845209	CYFIP2;RTN4R;NECAB3;KCNC2;CNRIP1;NLK;KALRN;NCALD;CAMKK2;MAPK8;FAM124A;SIPA1L1;ENC1;GRM8;TSPAN5;PIP5K1C;ZFP365;KCNH1;NTRK2;GABBR1;IQSEC2;ARPP21;RASL10A;LMO4;PRKCE;MATK;SHISA4;RUNDC3A;PGM2L1;ARHGAP32;MMP17;TRIM37;CIAPIN1;OSBPL1A;R3HDM2
macrophage bone marrow 24h LPS	60/551	0.989278	0.999994	0	0	0.741099	0.00798928	GHDC;ELL;FKBP15;LTN1;RNF114;GNGT2;SIRPA;SNAP29;CCDC93;ZHX3;SGIP1;IFNGR2;SSU72;AXIN1;ALG12;PROCR;VCAN;ALPK1;ATF6;IFNAR1;CD274;LAMA5;RAB5B;PSMD11;TM2D2;NRXN1;DCTN4;SDC3;EBI3;CLN8;HIF1A;ARHGAP12;ADAMTS16;GNA13;ADAP2;DPP8;VPS11;RDH13;ZFP260;FNIP2;TBC1D15;ZFP143;RNGTT;UBE2B;PCDH7;PHF12;FOXJ2;SSH3;VEGFA;BST2;ABI1;ASXL2;POLR3F;GRB2;TBKBP1;FBXL5;MXD1;BCL2L2;RNF220;BCL2L1
mammary gland non-lactating	18/201	0.989554	0.999994	0	0	0.598399	0.00628353	PHF2;UBE2B;TPM3;CACNA2D1;ARRDC2;FHL1;ABCC9;SYPL2;FBXO32;PRLR;NEU2;ASPH;ZFP385A;NFIC;PLIN4;AMOTL1;ITGB1BP2;ANGPTL1
dendritic plasmacytoid B220+	19/214	0.992146	0.999994	0	0	0.592566	0.00467256	RABGAP1L;NFYA;TRAPPC5;TRMT2A;DNAJC13;KCTD3;PLXDC1;CACNA1E;CPPED1;CDC14B;EEPD1;CD4;DNAJC7;VARS2;PLEKHM3;RNF220;GPR146;TMEM229B;IFNAR1
macrophage bone marrow 0hr	15/180	0.993299	0.999994	0	0	0.553057	0.00371854	ZFP710;ZFP830;HIP1;PTGIS;CD93;UBA6;TM6SF1;GPR173;RPS6KA5;NACC1;DNM1L;ARHGEF7;VPS36;ZFP771;BCL2L1
adipose white	16/199	0.996846	0.999994	0	0	0.53153	0.00167891	NNMT;FOXI1;CIRBP;TMEM150C;GLB1L2;HPDL;PRRG3;SYT12;DPY19L4;PRRG1;PLIN4;RPRD1A;GLUL;ALDH1A7;EMID1;SLC38A5
lacrimal gland	81/749	0.996954	0.999994	0	0	0.733182	0.0022369	MIPEP;MTMR10;B4GALT1;LTN1;ICA1;HDLBP;MIA3;HBA-A1;ELAVL2;SMR3A;TMED3;LUC7L;ZFP282;ERC1;EDIL3;ACAD10;CDK5RAP3;PCMTD1;TPD52;ACVR1;LMO4;HARBI1;OXSM;RPSA;SYPL2;TC2N;SRRM1;AR;SLC7A5;RHOU;DNASE1;ATF6;OTUB2;ABCB6;NRXN1;PTAFR;CACNA1A;ATP1A3;PPM1K;PIK3R1;TYMS;SLC7A1;SEL1L3;SLC25A28;ATXN7;PGGT1B;VPS54;NCAM1;UGGT1;TBC1D15;FGF22;TBC1D16;RNF20;CDT1;ZFHX3;IRX5;AUTS2;CSNK1A1;WHRN;KCNIP2;IRX3;FZD6;LRRC28;PYCR1;GG…
dendritic cells lymphoid CD8a+	10/142	0.997011	0.999994	0	0	0.460951	0.00137992	ARHGEF11;UNC119B;CXCL9;TSC22D1;LRBA;PLBD1;TMEM39A;SLC12A6;SDAD1;SRSF11
ciliary bodies	29/317	0.997057	0.999994	0	0	0.61122	0.00180139	ZFP467;TBC1D9B;CAB39L;NXPH3;GREB1L;EFNA5;SLC4A4;DLL1;FGD1;GJA1;SLK;ZIC1;TNRC18;CGNL1;TGFB2;WHRN;LRBA;COL23A1;CYS1;GAPVD1;SLC6A6;PPFIBP1;VCAN;FRAS1;NASP;MFAP2;FAM181B;COL9A3;PPIH
cornea	40/427	0.998794	0.999994	0	0	0.626193	0.000755666	YAP1;ZFP467;HLF;MAPKAP1;CBLC;TREM2;CALML3;PPL;EVPL;STK35;NTF3;PLEK2;ANXA8;MBP;ZBTB7A;RREB1;ZBTB7C;BCAS1;CCDC51;HEXIM1;TMPRSS11A;KCNH3;TIA1;BIK;FZD6;ZFP316;SYPL2;PPP2R5C;TERF2;EPN3;PPM1A;SH3YL1;RIPPLY3;TMIE;TWSG1;CPD;MKRN1;MXRA7;CHST5;FREM2
dendritic cells myeloid CD8a-	13/188	0.9993	0.999994	0	0	0.451339	0.000316132	DOCK4;CXCL9;TSC22D1;TRAPPC5;FUT4;RAP1A;AEBP2;HLCS;PPP2R3C;ABI1;PLBD1;FEM1C;IER5
macrophage peri LPS thio 7hrs	70/707	0.999702	0.999994	0	0	0.663026	0.000197646	DYRK2;POGK;LTN1;IFIT1;SLC2A6;RAB22A;AFF1;RNF114;PPFIA1;IL12A;ENPP4;FGFBP3;AZI2;STARD3;BRD2;ATP6V0B;WDR37;RSAD2;RIPK2;IL15;IFNGR2;AGTRAP;TUFM;ETV6;AFTPH;RBL1;XRN1;FANCD2;TMEM215;IL3RA;SBDS;CCDC86;IRF5;ST6GALNAC4;CD274;GTF2A1;UBA7;SRC;PTAFR;CACNA1E;NSL1;TOR1AIP1;FBXO42;ENHO;GNA13;SBNO1;RNF214;LARP1;ADAP2;RAB20;KATNA1;TBC1D13;NDN;PLXNA1;VPS54;STX3;AMELX;EIF2B5;SEC24B;PCGF5;LAMB1;TTC9C;CFLAR;ISG20;ZN…
macrophage peri LPS thio 1hrs	57/598	0.999719	0.999994	0	0	0.636368	0.000179026	AKAP10;STS;TATDN2;RB1CC1;JUNB;ACVR1;KDM6B;BRD2;DUSP1;S100A1;IFNGR2;DENND2A;DNMT3A;RANGAP1;MPEG1;PRPF6;IL23A;IL3RA;DAGLB;MFGE8;ST6GALNAC4;CD44;GTF2A1;NRXN1;DOT1L;ATP1A3;CLN8;GNA13;RAB20;SNX27;CLEC7A;PLXNA1;STX3;RREB1;SH2B2;PAIP1;MCL1;UBQLN2;CTSA;EGR1;JUN;ZFP316;RFTN1;DTNBP1;SLC16A10;PNRC1;SLC6A6;FIBP;IGSF10;KLF6;FABP5;QPCT;MAFF;TPP1;TRIM33;CPEB4;SPSB4
mast cells IgE+antigen 6hr	8/146	0.999743	0.999994	0	0	0.352352	9.04075e-05	RBM14;ZFAND3;DCAKD;GNB4;EIF4H;RAB19;ZBTB7A;ARHGAP6
intestine large	31/374	0.999792	0.999994	0	0	0.547212	0.000113676	TMEM45B;MAOA;CBLC;GCC2;SRI;TRAK1;FUT2;VSIG10;FUT4;PDLIM1;DMBT1;STK38L;LRIG3;NANS;MDP1;BCAS1;CGREF1;SLC35A1;TCF7L2;TSTD1;LAMB3;CDX1;VDR;SLC35C1;C1GALT1;IPMK;MYO1D;MXD1;CDH17;PPARD;ST6GALNAC6
macrophage bone marrow 6hr LPS	70/730	0.999911	0.999994	0	0	0.639032	5.6664e-05	COL12A1;ZFAND5;NR3C1;SLC2A6;AFF1;TTC28;GOLGA3;RNF114;IKBKG;AZI2;SNAP29;CTSC;TPD52;IL10;CCT3;STARD3;SLC13A3;KDM2A;RSAD2;IFNGR2;OXSM;GTF2F1;PRLR;MED29;EML6;AFTPH;ADAM17;RBM12B;ORAI2;TAX1BP1;CCDC86;SOS1;IFNAR1;SEH1L;CALCRL;CEBPD;DCUN1D3;SDC3;EBI3;UBR2;CAMKK2;RAB20;RAB11FIP1;CCL7;TBC1D13;IGF2BP2;UGGT1;AMELX;VASP;UBE2F;DR1;RPH3AL;GABBR1;CBX5;RIOK3;LRBA;TXNL1;SLC16A10;TTC9C;CFLAR;RPRD2;SSH3;FOSL2;CPD;A…
B-cells GL7 negative KLH	13/212	0.999922	0.999994	0	0	0.396346	3.09824e-05	CCT3;RANBP2;FKBP15;DCTN4;AFF4;MTOR;TRAIP;FIBP;AKAP13;AKAP10;ZXDC;CPNE3;LTA4H
skeletal muscle	67/710	0.999934	0.999994	0	0	0.627775	4.13798e-05	HERPUD2;NARF;C2CD2;GFM2;ZFAND3;FHOD1;ZFAND5;RORC;DCAF8;WFDC1;OTP;NUDT6;CCDC91;PMPCA;ARIH1;SOX6;MAP3K4;KPNA1;PDHX;MKKS;EXOC7;MAMSTR;PLA2G4E;CACNA2D1;ARRDC2;ZFP91;SHISA4;RAD23A;ABCC9;SYPL2;OXSR1;PIAS2;PPM1A;MED25;CLIP1;VCAN;ADCY9;MAF;ASPH;GPD2;ITGB1BP2;PFKFB4;ZBTB44;TRAK1;COX11;DMD;MAP2K7;ARFGEF1;ZFP358;NEK9;PPP1R14C;SMAD3;UBE2B;CAV3;SMOX;MMAB;GATC;MYBPH;SLC16A10;FANCC;FBXO32;COQ5;EEPD1;ACTC1;NFIC;…
stomach	16/249	0.999953	0.999994	0	0	0.41624	1.95435e-05	KCNE2;TSTD1;MAOA;PLLP;SLC35C1;TCF23;CBLC;CYBRD1;TC2N;FUT2;SULT1C2;LGALS2;MUC1;CLDN18;VARS2;ZBTB7C
lens	94/947	0.999956	0.999994	0	0	0.662006	2.89773e-05	HERPUD2;SEMA5A;PHF2;ITGB5;CELF1;TXNDC15;SIPA1L3;LETM2;ING2;SESN3;PPP2R5E;GATAD1;RAC1;ARIH1;PRKACA;ARL5A;UPF2;ARHGEF11;TCF19;EIF5B;SMARCC1;DDX59;CCDC34;OXSM;AKTIP;ZFP536;INSRR;TET1;GLRX2;KCTD3;ADRA2C;RAD23B;PIAS2;MAF;NCOR1;ARMCX2;EWSR1;INCENP;DMWD;COL4A4;CRYZL1;COL4A5;MXRA7;HNRNPH3;FREM2;FECH;STAU2;GTF3C6;SFSWAP;CSTF2;ADAM22;SPATA2;CD99L2;PSEN1;NDRG1;DNAJB2;ATXN2;DHX32;STAMBPL1;HAUS7;UBR5;NRIP1;HS…
pancreas	60/667	0.999973	0.999994	0	0	0.595307	1.58961e-05	SEMA5A;TOP2A;TCF25;C2CD2;PIGQ;COX4I2;FRY;FOXM1;RPS4X;RNF114;DMBT1;SLC16A6;SLC39A5;ERC1;ACAD10;TEAD2;PCMTD1;KCNH3;RBM17;WDR37;KDM2A;AVPR1B;TC2N;TERF2;NSMCE4A;RHOU;SRSF6;ZFP771;EXD2;KLK1;HTRA3;NRXN1;CREBL2;PSEN1;SKA1;ENHO;PPP2CB;MNT;MUC1;LARP1;MTA1;PRRG2;NDN;CNNM3;BCL9L;UBE2F;GABBR1;EIF2B2;KCNIP1;CSNK1A1;GALNT2;GGH;B3GALT6;TUBE1;PPFIBP1;GATM;CCPG1;CDC16;CRLF1;SUGP1
kidney	47/554	0.999977	0.999994	0	0	0.559028	1.30744e-05	UNC119B;THRB;KLK1;ACY1;TM2D2;ODC1;FOXI1;CALML4;TM7SF3;SLC4A4;HS6ST1;NDRG1;GLIS1;PMPCB;BPNT1;PIP4K2C;GPC4;ACAD10;CGNL1;CGREF1;SLC14A2;SLC13A3;ZHX3;ACBD4;GPX3;VDR;EGF;TMEM61;FMO2;ABHD14A;ATP11A;RABGGTA;SMARCA2;ACSF3;INMT;MTOR;ARHGAP24;LETM1;GATM;TCN2;IVD;COL4A4;TRPV4;AGPS;NOX4;PXMP4;CRYL1
testis	250/3059	0.999991	0.999994	0	0	0.499273	4.50504e-06	ISCA1;CHIC2;CLPB;RRP1;GPATCH2;ADARB1;SMC2;ZDHHC4;FAM110A;GOLGA3;CCDC91;KAT5;BBX;ATXN7L1;CCDC92;SKP2;SOX6;CCDC93;OXSM;HCFC2;SCAMP1;FRS3;ASRGL1;DHX40;EWSR1;PSME3;PADI3;YME1L1;FAM76A;CAGE1;BCORL1;CBLL1;OPTN;CDS1;NUP205;CDCA2;GGNBP2;CDCA3;MAPKAP1;CSTF2;HSPA4L;MTMR9;WDR62;ART5;AARD;TTBK2;TSPAN6;CSTF1;RAB11FIP2;MCTS2;PHC1;UPF3A;POU6F1;MLLT10;GKAP1;TOLLIP;SASS6;GPR19;HERPUD2;PHF2;ZFP367;PHF1;ICA1;TFB1M;…
epidermis	25/373	0.999992	0.999994	0	0	0.433895	3.3063e-06	SERPINA12;KANK1;RABGAP1;ELL;C2CD2;SEMA3D;PTPN21;PPL;MBTD1;RB1CC1;PLEK2;ANXA8;LRIG3;FGF22;NDEL1;DST;LAMB3;SPINK5;ELOVL6;KRT10;CHIT1;NET1;MAF;NFIB;TMEM45A
liver	51/928	0.999993	0.999994	0	0	0.3434	2.39045e-06	SERPINA12;ARF1;THRB;LRRC3;MCM10;GPT;AHR;TM7SF3;TXNDC15;THTPA;CD1D1;DDI2;SLCO2B1;QSOX1;IKBKG;TCF19;BCAS3;ZHX3;OXSM;BCKDHB;FRS2;PEX1;PRLR;AGPS;LETMD1;SOS1;ALDH1A7;PLA1A;EXOC1;IDI1;NNMT;ABCB6;HTRA3;PPM1K;GUCY2G;PCDH17;CCL24;CMTM8;PNPLA7;SRD5A1;YIPF3;LRBA;TXNL1;ACSF2;MLXIPL;GSTA3;ASXL2;PXMP4;SLC25A32;CPEB2;GPR146
eyecup	70/828	0.999993	0.999994	0	0	0.553113	3.8369e-06	DCLRE1B;SEMA5A;CHIC2;DOCK4;FLT1;SPARC;ITGB5;DDX47;PRDM2;BRCA1;ARHGAP5;BICD2;KIF15;IKBKB;CCDC91;PPAT;ERC1;ZFP161;DNM1L;SCARF2;EDIL3;ADAMTS9;RBM5;RAB8B;PDGFRB;KCNH3;MAMSTR;GAPVD1;SRRM1;VCAN;PSRC1;FNDC1;ZW10;AKT1S1;VOPP1;PPIH;BCORL1;ZMYND11;PRR12;MDFI;ANAPC1;TBC1D9B;GGNBP2;GREB1L;NRXN2;TYMS;NKAIN1;CLN3;STOX2;MTA1;ADAMTS19;TMEM204;PGGT1B;RNF20;ZFHX3;CBX5;IQSEC2;FMO2;PUM1;COL1A1;PPFIBP1;SLC6A7;DHRS7;N…
granulocytes mac1+gr1+	39/557	0.999994	0.999994	0	0	0.452416	2.78311e-06	SF3B4;HIP1;CAB39L;ZBTB42;BAZ2B;HBA-A1;FRY;AKAP13;CDC45;PPAT;TNRC18;LTA4H;TMED7;ZBTB7C;ZBED3;USP8;KCNH3;SLC13A3;CCDC12;SGIP1;TIMM44;CYS1;KCTD3;NR4A2;PPFIBP1;DHRS7;INCENP;DMWD;CPD;SIK3;VOPP1;NAA35;ASB7;MDM4;APBA1;TBKBP1;ZFP771;ATF4;ATG2B
intestine small	32/466	0.999994	0.999994	0	0	0.444173	2.71012e-06	CDS1;TMEM45B;MTCH2;PFKFB4;TMEM41A;ACY1;MAOA;CBLC;GPT;CALML4;VSIG10;LGALS2;ALDH1B1;RNPEP;TNRC18;BPNT1;CGREF1;ARG2;GPX2;UNC5CL;VDR;IPMK;PLA2G2A;CORO2A;MYO1D;NCOR1;GLOD5;CRYL1;MXD1;CDH17;LPIN3;PPARD

## Sheet: ARCHS4 Tissues
Term	Overlap	P-value	Adjusted P-value	Old P-value	Old Adjusted P-value	Odds Ratio	Combined Score	Genes
HUMAN EMBRYO	449/2316	3.10018e-14	3.34819e-12	0	0	1.55852	48.4775	POP7;GPATCH4;ENO1;SMC4;SMC2;ZDBF2;GJA1;GTSE1;WDHD1;RBFOX2;CSNK2A1;CACNA2D1;DDX11;SOX13;DNAAF5;UNC5D;KNSTRN;DEPDC1B;FREM2;ASF1B;NUP205;CDCA2;PARPBP;CDCA3;ABCB6;CDCA4;CDCA5;CDCA7;CDCA8;MTMR9;NOLC1;THY1;SKA3;IQGAP3;NCAPH;ADAMTS16;UGT8;FAM124A;ADAMTS19;PLK4;BARD1;PHC1;PLK1;RDX;EXOC6B;BTBD11;GPN3;COL1A1;COL1A2;TCN2;SASS6;RAD17;EZH2;GPR19;SPIN4;NCAPG2;ADM;MRPL37;VSIG10;CHAF1A;CSRP2;HEY2;NUF2;PBK;TK1;RI…
NEURONAL EPITHELIUM	446/2316	1.17882e-13	6.36565e-12	0	0	1.54337	45.9446	NCKAP1;WIPF3;GPATCH2;STMN2;RBPJ;SMC4;SMC2;GJA1;STMN1;BBX;PLCE1;SUPT20H;GTSE1;WDHD1;RBFOX2;CSNK2A1;CACNA2D1;DNTTIP2;KNSTRN;RC3H2;BCAN;DEPDC1B;EML6;ZC2HC1A;MAP1A;NHLRC2;FREM2;CDCA2;CDCA3;HSPA4L;CDCA7;CDCA8;BAZ2B;SKA3;IQGAP3;NCAPH;SKA1;SKA2;ADAMTS16;PCNX4;UGT8;PRDX2;RAD21;CFAP69;PLK4;BARD1;APOOL;RDX;UPF3A;MLLT10;CPEB1;AGO3;FXYD6;XKR5;EZH2;PHF20;NCAPG2;TCF23;ARHGAP5;PCMTD2;RNF157;NIPBL;CSRP2;EFCAB2;N…
KIDNEY (BULK TISSUE)	362/2316	0.0122379	0.440564	0	0	1.1514	5.06986	JPT1;SCOC;RPL30;POP7;SMARCB1;RPL32;RPL31;RRP1;WIPF3;PPAN;FOXI1;GDE1;CISD2;GPATCH4;SLC4A1;CALML3;CALML4;ENO1;MKI67;PHB2;RPL6;CDC20;LSM10;UXT;COMTD1;TRIM28;PPP2R1A;PPAT;MYC;RCC1;PLCE1;ARL6IP4;FBXO5;SKP2;RPS13;ARMT1;NGDN;BCS1L;GAPVD1;KNSTRN;DEPDC1B;DDX39A;EWSR1;PPA1;PSME3;CCDC86;COL8A1;KDELR2;AGTR2;KIF20A;RPL29;ATF4;ASF1B;CDS1;SLBP;BEX3;SMIM4;CDCA3;KLK1;CDCA4;CDCA5;SDC3;HSPA4L;CDCA7;CDCA8;NOLC1;GATA…
FIBROBLAST	358/2316	0.0226801	0.612363	0	0	1.1342	4.29439	NCKAP1;SPARC;COL12A1;MKI67;ANTXR2;CCDC102A;CDC20;ISLR;GJA1;STS;GOLGA5;ADGRA2;DAG1;IL12A;HMCN1;CCDC92;TNS2;ACVR1;RBFOX2;CACNA2D1;CLEC11A;SLC35C1;P3H1;P3H4;P3H3;HCFC2;CPED1;TWSG1;ADCY9;ZSCAN20;FNDC1;MAP1A;COL8A1;KDELR2;KDELR3;MXRA7;KIF20A;RIN1;PLPP3;MYL9;HACD1;CDCA2;TTYH3;EPAS1;EIF5A2;LPAR1;CDCA8;STC1;CD99L2;THY1;GATA2;SKA3;ZBTB4;IQGAP3;PCDH18;NUAK1;RACGAP1;TSPAN9;SWI5;TSPAN5;HOXC4;PLEK2;PIP5K1C;IQ…
MYOBLAST	335/2316	0.287572	0.999991	0	0	1.03771	1.29327	NCKAP1;TCERG1;JPT1;CHIC2;SPARC;TMEM41B;COL12A1;GPATCH2;GPATCH4;ADARB1;EPRS;RBPJ;NUDT6;HERC4;GOLGA3;CDC26;STMN1;BBX;SKP2;RBFOX2;CSNK2A1;DDX10;FRS2;P3H4;ESCO2;MYL4;CPED1;EML6;DYNC1LI2;MAP1A;CRYZL1;COL8A1;KDELR2;FAM76A;CAGE1;KDELR3;MXRA7;ALPK1;PLPP3;TP53;MYL9;BEX3;HACD1;DCUN1D4;EIF5A2;LPAR1;A1BG;PCDH18;HIF1A;SKA1;SKA2;NUAK1;HLCS;TSPAN6;CSTF1;CFAP69;SCN3B;MCTS1;EGR1;RPL41;APOOL;ARPP21;TIPARP;RDX;IGF2…
NEURONAL PROGENITOR CELLS	327/2316	0.478543	0.999991	0	0	1.00507	0.740749	TMEM41B;WIPF3;ENO1;MKI67;NUDT6;SMC4;SMC2;CDC20;ZDBF2;SOX2;GPR173;GJA1;TMEM88;PPAT;CHEK2;STMN1;CHEK1;PCLAF;FBXO5;EPHB2;SKP2;GTSE1;WDHD1;RBFOX2;ARMT1;DNAAF5;UNC5D;ESCO2;KNSTRN;DEPDC1B;CAGE1;KIF20A;BCORL1;FREM2;RHNO1;ASF1B;CDCA2;PARPBP;CDCA3;CDCA5;IGSF1;DCUN1D4;CDCA8;AARD;SKA3;IQGAP3;PCDH18;NCAPH;SKA1;SKA2;NKAIN1;PRDX2;DSN1;NUAK1;FAM124A;DHX32;ADAMTS19;TSPAN6;ARSK;CSTF1;RIMKLA;PLK4;BARD1;CDT1;DDIAS;…
VENTRICLE	315/2316	0.761734	0.999991	0	0	0.957005	0.260456	NCKAP1;PATJ;SPARC;COL12A1;CBLB;CCDC102A;ISLR;GJA1;ADGRA2;TMEM88;EVA1C;DAG1;HMCN2;HMCN1;PRKACA;SLC12A7;TNS2;GABARAPL1;RBFOX2;CACNA2D1;COL23A1;MYL4;CPED1;ADCY9;FNDC1;PRKAR1A;MAP1A;AGTR2;MXRA7;NHLRC2;PRR12;PLPP3;MYL9;PLA1A;NECAB3;EPAS1;MAOA;LPAR1;STC1;CD99L2;PLA2G5;PIK3R1;PCDH12;ART5;ZBTB4;KALRN;NUAK1;TSPAN9;GSG1L;KCNN2;APOD;PIP5K1C;A2M;ST3GAL1;PPARGC1A;CTC1;JUN;SPHKAP;PCDH20;IGF2;EXOC6B;FOSL2;COL1A…
MYOFIBROBLAST	308/2316	0.877346	0.999991	0	0	0.929442	0.121621	SPARC;COL12A1;CCDC102A;HS6ST1;CDC20;GJA1;STS;ADGRA2;IL12A;HMCN1;TNS2;ACVR1;GABARAPL1;CACNA2D1;CLEC11A;SLC35C1;P3H3;MYL4;CPED1;TWSG1;ADCY9;FNDC1;MAP1A;PADI3;KDELR3;KIF20A;RIN1;PLPP3;MYL9;ASF1B;CDCA2;TTYH3;NECAB3;EPAS1;CDCA5;LPAR1;CDCA8;STC1;THY1;SKA3;IQGAP3;PCDH18;NCAPH;NUAK1;RACGAP1;ADAMTS19;TSPAN9;GALR2;GSG1L;KCNN2;PLEK2;A2M;NTSR1;AFAP1L2;IQSEC2;PLK1;ABCA4;FZD6;IGF2;LIF;PYCR1;COL1A1;SLC6A6;SMTN;…
OMENTUM	307/2316	0.889956	0.999991	0	0	0.925533	0.107901	SPARC;COL12A1;CCDC102A;ENDOU;ISLR;GJA1;STS;ADGRA2;TMEM88;GNAT3;EVA1C;MYC;HMCN2;THSD7A;HMCN1;JUNB;IER2;TNS2;CACNA2D1;P3H3;CPED1;CHIT1;FNDC1;PLBD1;COL8A1;AGTR2;KDELR3;PLPP3;MYL9;PLA1A;NRN1;KLK1;EPAS1;MAOA;EBI3;LPAR1;STC1;PLA2G5;THY1;PCDH12;ART5;PPL;PCDH18;EVPL;ADAMTS16;NUAK1;TSPAN9;TSPAN7;HOXC4;APOD;A2M;ZBTB7C;EGR1;JUN;AFAP1L2;TIPARP;TNFSF13;ABCA4;FZD6;IGF2;LIF;FOSL2;NET1;BST2;COL1A1;SMTN;COL1A2;TC…
LUNG EPITHELIAL CELL	303/2316	0.93119	0.999991	0	0	0.909966	0.0648728	CBLC;CALML3;MKI67;CCDC102A;CDC20;COMTD1;ADGRA2;DAG1;RCC1;IL12A;SLC12A7;WDHD1;DDX11;NFKBIL1;UNC5D;P3H3;DEPDC1B;PADI3;COL8A1;NSMF;MXRA7;KIF20A;ASF1B;LIPT2;CDS1;SLBP;NUP205;RTEL1;CDCA2;NECAB3;CDCA4;EPAS1;MAOA;CDCA5;CDCA7;LPAR1;CDCA8;ZBTB5;SKA3;PPL;IQGAP3;EVPL;NCAPH;DSN1;RACGAP1;GALR2;PLEK2;PPARGC1A;PLK4;CDT1;DDIAS;PCDH20;FZD6;LIF;PYCR1;PTK7;GKAP1;LYPD6B;SASS6;HYOU1;GTF2IRD1;COL9A3;GPR19;CCNJL;TOP2A;…
PLACENTA (BULK)	303/2316	0.93119	0.999991	0	0	0.909966	0.0648728	NCKAP1;SPARC;TFRC;RPL32;DCAF8;CALML3;PHB2;CCAR1;ZDBF2;ENDOU;GJA1;STS;GOLGA5;DAG1;THSD7A;HMCN1;DIP2B;IER5;IER2;GABARAPL1;FRS2;DICER1;RC3H2;CPED1;DEPDC1B;ADCY9;XRN1;ZC3H11A;SIK3;KDELR2;NHLRC2;BCORL1;PLPP3;MYL9;CDS1;EPAS1;MAOA;EBI3;CD99L2;PCDH12;GATA2;KALRN;PCDH18;DHX32;ADAMTS19;TSPAN9;EPB41L3;APOD;A2M;ST3GAL1;CTC1;CREBBP;IGF2;EXOC6B;PRG2;MED13L;FOSL2;PUM2;NET1;COL1A1;PPFIBP1;COL1A2;CALU;CREBRF;HYOU…
RENAL CORTEX	303/2316	0.93119	0.999991	0	0	0.909966	0.0648728	SPARC;COL12A1;FOXI1;CBLC;MKI67;CCDC102A;HS6ST1;GPR173;ISLR;LGALS2;ADGRA2;TMEM88;DAG1;THSD7A;HMCN1;TNS2;RBFOX2;CACNA2D1;COL23A1;UNC5D;CPED1;FNDC1;AGTR2;KIF20A;BCORL1;PLPP3;MYL9;FREM2;PLA1A;CDS1;UNC119B;IGSF1;STC1;PCDH12;GATA2;ZBTB5;ART5;PPL;PCDH18;EVPL;PCDH17;ADAMTS16;UGT8;GRIN2A;ADAMTS19;TSPAN9;TSPAN6;HOXC4;RAB11FIP2;A2M;PPARGC1A;ZBTB7C;ZBED3;AFAP1L2;SPHKAP;PCDH20;ABCA4;FZD6;IGF2;COL1A1;COL1A2;TC…
ADIPOSE (BULK TISSUE)	302/2316	0.939363	0.999991	0	0	0.906092	0.0566789	SPARC;COL12A1;ANTXR2;CCDC102A;ENDOU;ISLR;GJA1;STS;ADGRA2;TMEM88;EVA1C;HMCN2;HMCN1;CCDC92;TNS2;GABARAPL1;CACNA2D1;NFKBIL1;SLC35C1;MTURN;CPED1;CHIT1;FNDC1;DDIT4;PLBD1;KDELR3;MXRA7;PLPP3;MYL9;PLA1A;NRN1;NECAB3;EPB42;GYPC;EPAS1;PDE1B;MAOA;LPAR1;CD99L2;PLA2G5;THY1;PCDH12;ART5;ZBTB4;PPL;PCDH18;NUAK1;TSPAN9;HOXC4;APOD;A2M;ZBTB7C;ZBED3;AFAP1L2;F8A1;IQSEC2;ABCA4;IGF2;COL1A1;SMTN;COL1A2;TCN2;PPP1R1B;FBXL7;…
ATRIUM	301/2316	0.946762	0.999991	0	0	0.902225	0.0493588	SPARC;COL12A1;CCDC102A;COMTD1;ISLR;GJA1;ADGRA2;TMEM88;EVA1C;DAG1;HMCN1;PRKACA;SLC12A7;TNS2;CACNA2D1;COL23A1;P3H3;MYL4;ADCY9;ZSCAN20;FNDC1;AGTR2;KDELR3;MXRA7;PLPP3;MYL9;HACD1;NECAB3;EPAS1;MAOA;LPAR1;STC1;PLA2G5;PCDH12;PPL;PCDH18;NUAK1;ADAMTS19;TSPAN9;GSG1L;KCNN2;APOD;PIP5K1C;A2M;PPARGC1A;AFAP1L2;SPHKAP;PCDH20;FZD6;IGF2;EXOC6B;GRIN2C;COL1A1;SMTN;COL1A2;COL9A3;PKIG;FBXL7;TMEM151A;FKBP10;TENM2;CITED2…
SUBCUTANEOUS ADIPOSE TISSUE	300/2316	0.953431	0.999991	0	0	0.898364	0.0428415	SPARC;COL12A1;CCDC102A;ENDOU;ISLR;STS;ADGRA2;TMEM88;EVA1C;HMCN2;HMCN1;PRKACA;CCDC92;TNS2;GABARAPL1;CACNA2D1;NFKBIL1;SLC35C1;MTURN;CPED1;CHIT1;FNDC1;PLBD1;KDELR3;MXRA7;PLPP3;MYL9;PLA1A;NRN1;NECAB3;EPB42;GYPC;EPAS1;PDE1B;MAOA;CD99L2;PLA2G5;THY1;PCDH12;ART5;PPL;PCDH18;NUAK1;TSPAN9;TSPAN7;HOXC4;APOD;A2M;ZBTB7C;ZBED3;AFAP1L2;F8A1;IQSEC2;ABCA4;IGF2;BST2;COL1A1;SMTN;COL1A2;TCN2;PPP1R1B;FBXL7;CDKN1C;RET;…
FETAL BRAIN	298/2316	0.964767	0.999991	0	0	0.890664	0.0319472	STMN2;STMN3;MKI67;HS6ST1;CDC20;SOX2;GPR173;GJA1;EVA1C;DAG1;IL12A;PIP4K2B;HIST3H2BA;THSD7A;EPHB2;SOX6;UNC5A;CACNA2D1;COL23A1;UNC5D;BCAN;MAP1A;NSMF;KIF20A;PRR12;PLPP3;FREM2;CDCA2;NRN1;TTYH3;CDCA5;SDC3;CDCA7;CDCA8;ZBTB5;SKA3;KALRN;IQGAP3;NCAPH;TMTC4;NKAIN1;GRIN2A;RACGAP1;SPATA5L1;EPB41L3;TSPAN5;TNRC18;PPARGC1A;NTSR1;GPM6B;PLK4;SPHKAP;ARPP21;TMEM196;FXYD6;COL9A3;FBXL7;GPR19;TOP2A;ROBO2;PTPRT;RET;DHRS…
FETAL BRAIN CORTEX	297/2316	0.969527	0.999991	0	0	0.886825	0.0274443	TCERG1;JPT1;PATJ;TMEM41A;TMEM41B;WIPF3;GPATCH2;STMN2;RBPJ;TPGS2;HERC4;RPS6KA5;STMN1;PCLAF;THSD7A;KIFAP3;SCAPER;TMPO;RBFOX2;CACNA2D1;DAPK2;RC3H1;P3H1;UNC5D;ESCO2;ASRGL1;EML6;CFDP1;ZC2HC1A;PPA1;CRYZL1;ORAI2;FAM76A;ALPK1;BEX3;NRN1;CDCA3;DCUN1D3;SDC3;DCUN1D4;HSPA4L;BAZ2B;WDR62;A1BG;KALRN;SKA1;SKA2;ADAMTS16;NKAIN1;PCNX4;PRDX2;NUAK1;EPB41L3;CFAP69;TSPAN5;RDH13;SCN3B;CEP76;GPM6B;PROSER3;ARPP21;UPF3A;SLC…
OSTEOBLAST	296/2316	0.973745	0.999991	0	0	0.882992	0.0234924	SPARC;COL12A1;CCDC102A;ISLR;GJA1;STS;ADGRA2;IL12A;HMCN1;CCDC92;TNS2;ACVR1;RBFOX2;CACNA2D1;NFKBIL1;CLEC11A;SLC35C1;P3H4;P3H3;CPED1;TWSG1;ZSCAN20;FNDC1;MAP1A;COL8A1;KDELR2;KDELR3;MXRA7;KIF20A;RIN1;PRR12;PLPP3;MYL9;RTEL1;EPAS1;LPAR1;THY1;PCDH18;NUAK1;TSPAN9;PIP5K1C;IQSEC2;ABCA4;FZD6;LIF;PYCR1;COL1A1;SMTN;COL1A2;PTK7;LYPD6B;CALU;CPEB2;FBXL7;NOX1;TMEM151A;SERPINA12;FKBP10;CDKN1A;TENM2;CITED2;CAB39L;EL…
MIDBRAIN	295/2316	0.977466	0.999991	0	0	0.879166	0.0200373	NCKAP1;JPT1;RPL30;SPARC;RPL32;RPL31;STMN2;SLC4A1;RPL6;FAM110A;SOX2;GPR173;RPS6KA5;LSM11;STMN1;CHEK1;PCLAF;PLCE1;THSD7A;EPHB2;SOX6;RPS13;TMPO;RBFOX2;DAPK2;SLC51A;SRRM1;BCAN;DYNC1LI2;ZC2HC1A;ORAI2;COL8A1;PLPP3;FREM2;BEX3;TTYH3;HSPA4L;BAZ2B;THY1;RTF1;KALRN;PCDH18;PCDH17;SKA1;SKA2;NKAIN1;PCNX4;GRIN2A;NUAK1;TSPAN6;TSPAN7;RDH13;SCN3B;GPM6B;PRPF38B;JUN;RPL41;APOOL;RDX;NBEAL1;TMEM196;AGO3;WNK3;SPATS2L;FX…
ERYTHROBLAST	293/2316	0.983594	0.999991	0	0	0.871535	0.0144173	TFRC;CLPB;SLC4A1;MKI67;FAM110A;CDC20;COMTD1;RAVER1;MYC;HIST3H2BA;FBXO5;GTSE1;WDHD1;RSAD2;ARRDC2;NFKBIL1;OXSM;MYL4;DEPDC1B;KEL;ZSCAN20;ZW10;DDIT4;KIF20A;BCORL1;KIF20B;PRR12;CBLL1;ASF1B;LIPT2;RTEL1;GYPA;CDCA2;PARPBP;NECAB3;CDCA3;EPB42;ABCB6;GYPC;CDCA4;EPB41;CDCA5;CDCA8;GATA2;SKA3;GATA1;IQGAP3;EVPL;NCAPH;PRDX2;PPP3R1;RACGAP1;SPATA5L1;PLEK2;PLK4;NFE2;CDT1;PLK1;PRG2;PYCR1;POLA1;SASS6;RCOR1;TOP2A;DHRS1…
ASTROCYTE	292/2316	0.986083	0.999991	0	0	0.86773	0.0121611	SPARC;COL12A1;STMN3;CCDC102A;CDC20;SOX2;GPR173;ISLR;GJA1;ADGRA2;EVA1C;DAG1;HMCN1;EPHB2;RBFOX2;CACNA2D1;NFKBIL1;SLC35C1;P3H4;UNC5D;P3H3;FNDC1;MAP1A;COL8A1;NSMF;KDELR3;MXRA7;KIF20A;RIN1;MYL9;UNC119B;TTYH3;NECAB3;SDC3;LPAR1;STC1;THY1;PCDH18;ADAMTS16;NUAK1;TSPAN9;STK38L;TSPAN5;PLEK2;PIP5K1C;NTSR1;ABCA4;FZD6;IGF2;LIF;PYCR1;COL1A1;SMTN;COL1A2;PTK7;LYPD6B;CALU;COL9A3;CPEB2;FBXL7;CCNJL;TMEM151A;SERPINA12…
CEREBRAL CORTEX	288/2316	0.993074	0.999991	0	0	0.852577	0.00592555	WIPF3;STMN2;STMN3;SOX2;ENDOU;GPR173;ISLR;STS;RESP18;THSD7A;CCDC92;SCAPER;TMEM8B;PAQR8;TSPYL2;GABARAPL1;UNC5A;CACNA2D1;PRKCE;UNC5D;MTURN;BCAN;EML6;MAP1A;CDIP1;NSMF;CDS1;NRN1;ABCB6;CWF19L2;LPAR1;CD99L2;BAZ2B;THY1;AGAP3;NLK;ZBTB4;KALRN;PCDH17;UGT8;RNF214;GRIN2A;PPP3R1;NUAK1;FAM124A;ADAMTS19;EPB41L3;TSPAN7;GSG1L;KCNN2;APOD;PIP5K1C;RIMKLA;SCN3B;PPARGC1A;ZBTB7A;GPM6B;ZSCAN18;SPHKAP;APOOL;ARPP21;IQSEC2;…
FETAL LUNG	287/2316	0.994241	0.999991	0	0	0.848806	0.00490275	SPARC;CLPB;COL12A1;MKI67;ANTXR2;CCDC102A;HS6ST1;GJA1;STS;ADGRA2;IL12A;HIST3H2BA;HMCN1;EPHB2;SOX6;TNS2;RBFOX2;CACNA2D1;CLEC11A;P3H1;P3H3;HCFC2;CPED1;TWSG1;ADCY9;ZSCAN20;MAP1A;COL8A1;KDELR3;KIF20A;RIN1;PLPP3;MYL9;RTEL1;CDCA2;TTYH3;NECAB3;ABCB6;EPAS1;DCUN1D3;SDC3;LPAR1;STC1;THY1;IQGAP3;PCDH18;NUAK1;RACGAP1;ADAMTS19;TSPAN9;TSPAN5;PIP5K1C;ABCA4;FZD6;IGF2;LIF;PYCR1;COL1A1;SMTN;COL1A2;PTK7;CALU;NOX4;SPA…
RESPIRATORY SMOOTH MUSCLE	284/2316	0.996767	0.999991	0	0	0.837533	0.00271178	SPARC;COL12A1;ANTXR2;CCDC102A;ISLR;GJA1;STS;ADGRA2;IL12A;HMCN1;TNS2;ACVR1;GABARAPL1;CACNA2D1;NFKBIL1;CLEC11A;SLC35C1;P3H3;CPED1;TWSG1;FNDC1;MAP1A;KDELR3;MXRA7;RIN1;PLPP3;MYL9;PLA1A;UNC119B;EPAS1;LPAR1;STC1;CD99L2;PLA2G5;THY1;ART5;PPL;PCDH18;TSPAN9;TSPAN5;HOXC4;APOD;PIP5K1C;A2M;IQSEC2;ABCA4;FZD6;IGF2;LIF;PYCR1;COL1A1;SMTN;COL1A2;PTK7;PPP1R1B;CALU;FBXL7;NOX1;FKBP10;CDKN1A;MSTN;CITED2;ELN;ADM;ARHGAP…
LUNG (BULK TISSUE)	282/2316	0.997844	0.999991	0	0	0.830051	0.00179121	COL12A1;ADARB1;IFI30;ISLR;GJA1;STS;ADGRA2;EVA1C;HMCN1;SLC12A7;JUNB;TNS2;GABARAPL1;PRKCE;CPED1;CHIT1;FNDC1;PLBD1;SIK1;AGTR2;PRR12;PLPP3;MYL9;FREM2;PLA1A;CDS1;NECAB3;EPAS1;MAOA;LPAR1;PLA2G5;PCDH12;GATA2;ZBTB4;PPL;EVPL;PCDH17;RAB11FIP1;TSPAN9;APOD;A2M;PPARGC1A;ZBTB7C;EGR1;JUN;AFAP1L2;PCDH20;TNFSF13;ABCA4;FZD6;LIF;FOSL2;COL1A1;SMTN;COL1A2;BPIFB1;TCN2;MYO5C;PPP1R1B;FBXL7;FKBP10;CAB39L;KCNC3;ELN;HBB;AR…
PREFRONTAL CORTEX	281/2316	0.99825	0.999991	0	0	0.82632	0.0014471	NCKAP1;TCERG1;WIPF3;STMN2;JMJD1C;SOX2;GPR173;RPS6KA5;RESP18;STMN1;PLCE1;THSD7A;KIFAP3;SOX6;SCAPER;RBFOX2;UNC5A;CACNA2D1;UNC5D;BCAN;EML6;ZC2HC1A;COL8A1;BEX3;SDC3;HSPA4L;BAZ2B;THY1;A1BG;KALRN;PCDH17;TTBK2;ADAMTS16;NKAIN1;UGT8;GRIN2A;NUAK1;FAM124A;TSPAN7;CFAP69;TSPAN5;APOD;RIMKLA;SCN3B;GPM6B;EGR1;SPHKAP;ARPP21;UPF3A;TMEM196;CPEB1;SLC6A7;AGO3;WNK3;FXYD7;FXYD6;CD24;XKR5;CPEB4;ROBO2;PTPRT;TMEM151A;TENM…
ADRENAL GLAND	280/2316	0.998585	0.999991	0	0	0.822596	0.00116449	SPARC;CLPB;COL12A1;CCDC102A;HS6ST1;ZDBF2;ISLR;GJA1;ADGRA2;PPP2R1A;TMEM88;ZXDC;THSD7A;PRKACA;TNS2;STARD3;CACNA2D1;FRS2;HCFC2;CPED1;FNDC1;AGTR2;MXRA7;PLPP3;MYL9;FREM2;CDS1;RTEL1;GYPA;NECAB3;ABCB6;EPAS1;MAOA;SDC3;PCDH12;NLK;KALRN;PCDH18;NKAIN1;PCNX1;DHX32;ADAMTS19;TSPAN9;EPB41L3;TSPAN7;HOXC4;KCNN2;PLEK2;A2M;PPARGC1A;ZBTB7C;BBS2;RDX;IGF2;GRIN2C;FOSL2;BST2;COL1A1;SMTN;COL1A2;TCN2;WNK3;FBXL7;CPEB4;CDKN…
BREAST (BULK TISSUE)	279/2316	0.998861	0.999991	0	0	0.818878	0.000933412	HDAC10;COL12A1;FOXI1;CBLC;CALML3;CCDC102A;HS6ST1;ISLR;RAVER1;ADGRA2;ZMIZ2;WDR90;EVA1C;HMCN2;HMCN1;SLC12A7;TNS2;SLC35C1;SOX13;P3H3;FNDC1;PRR12;MYL9;RTEL1;NECAB3;EPAS1;SDC3;STC1;AGAP3;PCDH12;ZBTB4;PPL;EVPL;TSPAN9;APOD;TNRC18;PIP5K1C;A2M;ZBTB7A;ZBTB7C;EGR1;JUN;AFAP1L2;INTS1;IQSEC2;ABCA4;IGF2;FOSL2;COL1A1;SMTN;COL1A2;PTK7;LYPD6B;PPP1R1B;COL9A3;FBXL7;PTPRT;RET;FKBP10;C2CD2;KCNC3;PIGQ;ELN;MEOX1;SIPA1L3…
CARDIAC MUSCLE FIBER	279/2316	0.998861	0.999991	0	0	0.818878	0.000933412	COL12A1;CCDC102A;ZDBF2;GJA1;ADGRA2;TMEM88;DAG1;PDK3;HMCN1;KIFAP3;RBFOX2;CACNA2D1;NFKBIL1;COL23A1;P3H3;MYL4;KEL;MAP1A;AGTR2;KDELR3;MXRA7;KIF20A;MYL9;FREM2;LIPT2;HACD1;NECAB3;ZBTB5;ART5;PPL;NUAK1;ADAMTS19;TSPAN9;EPB41L3;KCNN2;A2M;RIMKLA;PPARGC1A;SPHKAP;XRCC4;PCDH20;FZD6;IGF2;EXOC6B;PYCR1;COL1A1;COL1A2;PTK7;LYPD6B;PPP1R1C;FXYD6;COL9A3;FBXL7;CCNJL;FKBP10;CDKN1A;TENM2;CAB39L;KCNC3;ARHGAP6;SLC6A2;MRC2;…
HEPATIC STELLATE CELL	279/2316	0.998861	0.999991	0	0	0.818878	0.000933412	CHIC2;CLPB;COL12A1;MKI67;ANTXR2;CCDC102A;CDC20;RAVER1;MYC;ZXDB;DAG1;IL12A;HMCN1;ACVR1;WDHD1;NFKBIL1;SLC35C1;P3H3;FRS3;CPED1;TWSG1;ZSCAN20;CCDC86;KDELR3;KIF20A;BCORL1;RIN1;PRR12;MYL9;ASF1B;RTEL1;CDCA2;CDCA4;CDCA5;LPAR1;CDCA8;STC1;ZBTB5;SKA3;NCAPH;NUAK1;RACGAP1;TSPAN9;GALR2;PLEK2;PIP5K1C;NTSR1;PLK4;F8A1;IQSEC2;FZD6;LIF;PYCR1;NET1;COL1A1;PPFIBP1;SMTN;HYOU1;ALDH18A1;RCOR1;CCNJL;FKBP10;CDKN1A;FEN1;SPI…
OLIGODENDROCYTE	278/2316	0.999086	0.999991	0	0	0.815167	0.000745314	SPARC;COL12A1;IFIT1;MKI67;HS6ST1;CDC20;SOX2;GPR173;GJA1;DAG1;THSD7A;EPHB2;SOX6;SOX13;P3H3;BCAN;DEPDC1B;FNDC1;MAP1A;NSMF;KIF20A;MYL9;FREM2;CDCA2;TTYH3;CDCA5;SDC3;CDCA8;STC1;CD99L2;THY1;IQGAP3;NCAPH;PCDH17;ADAMTS16;NKAIN1;NUAK1;RACGAP1;TSPAN9;A2M;PPARGC1A;NTSR1;GPM6B;PLK4;AFAP1L2;ARPP21;PCDH20;FZD6;IGF2;LIF;TMEM196;COL1A1;POLA1;FXYD7;FXYD6;COL9A3;FBXL7;NOX1;GPR19;TOP2A;PTPRT;SERPINA12;FKBP10;TENM2;…
PANCREATIC ISLET	276/2316	0.999418	0.999991	0	0	0.807765	0.000469924	NCKAP1;SCOC;PATJ;TMEM41B;WIPF3;STMN2;ZDHHC2;ZDBF2;GOLGA2;RPS6KA5;PLCE1;CPNE3;SOX6;SCAPER;TSTD1;CACNA2D1;DAPK2;P3H4;SLC51A;SCAMP1;EML6;PPA1;PRKAR1A;FAM76A;CAGE1;MXRA7;PLA1A;BEX3;SMIM4;IGSF1;HSPA4L;BAZ2B;A1BG;AARD;PPL;PCDH17;SKA1;TTBK2;UGT8;PRDX2;RAB11FIP1;EPB41L3;TSPAN7;CFAP69;RDH13;RIMKLA;SCN3B;CEP76;EGR1;APOOL;NBEAL1;SLC16A10;BRI3BP;SMARCA2;PHC3;TMEM196;CPEB1;AGO3;MYO5C;WNK3;SPATS2L;FXYD6;GTF2IR…
STROMAL CELL	276/2316	0.999418	0.999991	0	0	0.807765	0.000469924	SPARC;COL12A1;CCDC102A;HS6ST1;ENDOU;ISLR;GJA1;STS;ADGRA2;HMCN1;TNS2;ACVR1;CACNA2D1;PRKCE;NFKBIL1;CLEC11A;SLC35C1;P3H4;P3H3;CPED1;TWSG1;ADCY9;ZSCAN20;FNDC1;DDIT4;MAP1A;COL8A1;KDELR3;MXRA7;BCORL1;RIN1;PRR12;PLPP3;MYL9;UNC119B;RTEL1;NRN1;NECAB3;EPAS1;LPAR1;CD99L2;PLA2G5;THY1;PPL;PCDH18;TSPAN9;HOXC4;APOD;PLEK2;PIP5K1C;IQSEC2;ABCA4;FZD6;PYCR1;COL1A1;SMTN;COL1A2;PTK7;CALU;FBXL7;FKBP10;CDKN1A;TENM2;CITE…
VALVE	275/2316	0.999538	0.999991	0	0	0.804074	0.000371175	SPARC;COL12A1;CCDC102A;ENDOU;ISLR;ADGRA2;EVA1C;HMCN2;HMCN1;TNS2;NFKBIL1;COL23A1;CLEC11A;P3H3;CHIT1;FNDC1;PLBD1;KDELR3;PRR12;PLPP3;MYL9;PLA1A;SMIM4;EPAS1;MAOA;SDC3;EBI3;LPAR1;PLA2G5;THY1;PCDH12;GATA2;ADAMTS19;TSPAN9;APOD;A2M;ZBTB7C;AFAP1L2;IQSEC2;TNFSF13;IGF2;COL1A1;SMTN;COL1A2;TCN2;PPP1R1B;COL9A3;PKIG;FBXL7;CDKN1C;FKBP10;CAB39L;KCNC3;ELN;HBB;ARHGAP6;MEOX1;MRC2;C1QTNF3;C1QTNF2;CTSK;ADAMTSL2;PRX;HE…
SKELETAL MUSCLE (BULK TISSUE)	274/2316	0.999635	0.999991	0	0	0.80039	0.000292233	PATJ;CLPB;WIPF3;COL12A1;ISLR;ADGRA2;TMEM88;ZXDC;DAG1;HMCN2;PIP4K2B;HMCN1;PRKACA;SOX6;TNS2;PDHX;RBFOX2;CACNA2D1;ARRDC2;DAPK2;CPED1;ADCY9;FNDC1;MYL9;OPTN;FREM2;PLA1A;LIPT2;NRN1;NECAB3;ABCB6;EPAS1;CD99L2;WDR62;PCDH12;ART5;KALRN;PPL;NKAIN1;NUAK1;ADAMTS19;TSPAN9;TSPAN7;HOXC4;KCNN2;APOD;A2M;PPARGC1A;AFAP1L2;ARPP21;IQSEC2;IGF2;TADA2B;SMTN;GKAP1;PPP1R1C;GTF2IRD1;RET;SETD3;MSTN;CLTB;HBB;HCCS;ARHGAP6;MEOX1…
WHARTONS JELLY	274/2316	0.999635	0.999991	0	0	0.80039	0.000292233	SPARC;CLPB;COL12A1;ANTXR2;CCDC102A;CDC20;GJA1;ADGRA2;TMEM88;IL12A;HMCN1;CACNA2D1;CLEC11A;P3H3;CPED1;TWSG1;ZSCAN20;ZW10;MAP1A;PADI3;COL8A1;KDELR3;KIF20A;RIN1;MYL9;CDCA2;CDCA5;LPAR1;CDCA8;STC1;THY1;SKA3;IQGAP3;PCDH18;NCAPH;NUAK1;RACGAP1;TSPAN9;HOXC4;PLEK2;NTSR1;PLK4;TIPARP;FZD6;LIF;PYCR1;BTBD11;NET1;COL1A1;SMTN;COL1A2;PTK7;GPR180;LYPD6B;CALU;NOX4;FBXL7;NOX1;TOP2A;HIST2H2AA3;FKBP10;CDKN1A;KIF11;PIGY…
GASTRIC TISSUE (BULK)	270/2316	0.999861	0.999991	0	0	0.785717	0.000109595	COL12A1;FOXI1;CBLC;CALML4;MKI67;ISLR;LGALS2;STS;ADGRA2;DAG1;HMCN2;HMCN1;TNS2;COL23A1;SLC35C1;CPED1;FNDC1;PLBD1;AGTR2;KDELR3;PLPP3;MYL9;PLA1A;CDS1;NECAB3;KLK1;EPAS1;MAOA;LPAR1;THY1;PCDH12;KALRN;PPL;IQGAP3;PCDH18;EVPL;UGT8;TSPAN9;HOXC4;APOD;PLEK2;A2M;PPARGC1A;ZBTB7C;AFAP1L2;PCDH20;TNFSF13;IGF2;PYCR1;FOSL2;NET1;COL1A1;SMTN;COL1A2;BPIFB1;LYPD6B;MYO5C;PPP1R1B;COL9A3;CD24;FBXL7;RET;FKBP10;CAB39L;ELN;AR…
SPINAL CORD	270/2316	0.999861	0.999991	0	0	0.785717	0.000109595	COL12A1;STMN2;STMN3;HS6ST1;SOX2;GPR173;ISLR;GJA1;ADGRA2;GNAT3;PIP4K2B;THSD7A;HMCN1;TMEM8B;RBFOX2;UNC5A;CACNA2D1;UNC5D;MTURN;BCAN;ADCY9;FNDC1;MAP1A;NSMF;AGTR2;PRR12;NRN1;SDC3;LPAR1;PCDH12;KALRN;PCDH18;PCDH17;TMTC4;NKAIN1;GHRHR;GRIN2A;NUAK1;TSPAN9;TSPAN7;GSG1L;HOXC4;KCNN2;APOD;A2M;RIMKLA;SCN3B;PPARGC1A;GPM6B;ZBTB7C;AFAP1L2;SPHKAP;ARPP21;PCDH20;IGF2;EXOC6B;TMEM196;PPP1R1B;FXYD7;FXYD6;COL9A3;FBXL7;CD…
SPINAL CORD (BULK)	270/2316	0.999861	0.999991	0	0	0.785717	0.000109595	COL12A1;STMN2;STMN3;HS6ST1;SOX2;GPR173;ISLR;GJA1;ADGRA2;GNAT3;PIP4K2B;THSD7A;HMCN1;TMEM8B;RBFOX2;UNC5A;CACNA2D1;UNC5D;MTURN;BCAN;ADCY9;FNDC1;MAP1A;NSMF;AGTR2;PRR12;NRN1;SDC3;LPAR1;PCDH12;KALRN;PCDH18;PCDH17;TMTC4;NKAIN1;GHRHR;GRIN2A;NUAK1;TSPAN9;TSPAN7;GSG1L;HOXC4;KCNN2;APOD;A2M;RIMKLA;SCN3B;PPARGC1A;GPM6B;ZBTB7C;AFAP1L2;SPHKAP;ARPP21;PCDH20;IGF2;EXOC6B;TMEM196;PPP1R1B;FXYD7;FXYD6;COL9A3;FBXL7;CD…
KUPFFER CELL	269/2316	0.999891	0.999991	0	0	0.782066	8.55248e-05	SPARC;COL12A1;ANTXR2;CCDC102A;ISLR;GJA1;STS;ADGRA2;DAG1;IL12A;HMCN1;TNS2;ACVR1;CACNA2D1;CLEC11A;SLC35C1;P3H3;CPED1;TWSG1;ADCY9;ZSCAN20;FNDC1;MAP1A;COL8A1;KDELR3;MXRA7;KIF20A;MYL9;EPAS1;LPAR1;CD99L2;PLA2G5;THY1;PCDH18;NUAK1;TSPAN9;HOXC4;PLEK2;PIP5K1C;IQSEC2;ABCA4;FZD6;IGF2;LIF;EXOC6B;PYCR1;COL1A1;SMTN;COL1A2;PTK7;CALU;FBXL7;NOX1;FKBP10;CDKN1A;ARHGAP6;MRC2;CTSK;ADAMTSL2;ENC1;PBK;RSPO3;QSOX1;CTSF;TE…
SUPERIOR FRONTAL GYRUS	269/2316	0.999891	0.999991	0	0	0.782066	8.55248e-05	STMN2;STMN3;CALML3;HS6ST1;SOX2;ENDOU;ISLR;GJA1;RESP18;CCDC92;TNS2;TMEM8B;TSPYL2;GABARAPL1;UNC5A;CACNA2D1;PRKCE;COL23A1;UNC5D;FRS3;MTURN;BCAN;MAP1A;CDIP1;NSMF;CDS1;NRN1;NECAB3;PDE1B;SDC3;CD99L2;PLA2G5;THY1;AGAP3;KALRN;NKAIN1;GRIN2A;NUAK1;TSPAN7;GSG1L;APOD;PIP5K1C;RIMKLA;SCN3B;PPARGC1A;NTSR1;GPM6B;ZBTB7C;AFAP1L2;SPHKAP;ARPP21;IQSEC2;PCDH20;GRIN2C;TMEM196;POU6F1;SLC6A7;TOLLIP;PPP1R1B;FXYD7;FXYD6;COL…
THYROID (BULK TISSUE)	269/2316	0.999891	0.999991	0	0	0.782066	8.55248e-05	SPARC;CLPB;COL12A1;CCDC102A;SLC4A4;ISLR;GJA1;ADGRA2;GNAT3;ZMIZ2;THSD7A;HMCN1;SLC12A7;JUNB;TNS2;ACVR1;RBFOX2;NFKBIL1;COL23A1;P3H3;ADCY9;ZSCAN20;FNDC1;KDELR3;MXRA7;BCORL1;PRR12;PLPP3;MYL9;FREM2;PLA1A;CDS1;UNC119B;RTEL1;NECAB3;EPAS1;MAOA;IGSF1;STC1;PCDH12;ZBTB5;ZBTB4;PPL;EVPL;TSPAN9;PLEK2;PPARGC1A;ZBTB7C;JUN;AFAP1L2;INTS1;IQSEC2;TIPARP;ABCA4;FZD6;LIF;GRIN2C;COL1A1;SMTN;COL1A2;MYO5C;GTF2IRD1;CD24;RET…
MELANOCYTE	265/2316	0.999958	0.999991	0	0	0.767524	3.25593e-05	CLPB;COL12A1;IFIT1;MKI67;CDC20;ZFYVE26;ADGRA2;GNAT3;EVA1C;MYC;RESP18;DAG1;HIST3H2BA;HMCN1;DIP2B;SOX6;SLC12A7;TNS2;PRKCE;NFKBIL1;CLEC11A;SOX13;P3H3;BCAN;DYNC1LI2;ADCY9;ZSCAN20;FNDC1;NSMF;FLYWCH1;KIF20A;PRR12;PLA1A;NUP205;RTEL1;HACD1;CDCA2;TTYH3;NECAB3;GYPC;EPAS1;CDCA5;SDC3;TRMT2A;AGAP3;IQGAP3;RACGAP1;TSPAN9;EPB41L3;GSG1L;HOXC4;APOD;PIP5K1C;A2M;INTS1;STK11IP;EXOC6B;PPFIBP1;SMTN;TOLLIP;COL9A3;RBAK;C…
BRAIN (BULK)	262/2316	0.999977	0.999991	0	0	0.756686	1.72556e-05	STMN2;STMN3;SOX2;ENDOU;GPR173;ISLR;GJA1;STS;RESP18;CCDC92;TNS2;TSPYL2;GABARAPL1;UNC5A;CACNA2D1;PRKCE;UNC5D;FRS3;MTURN;BCAN;MAP1A;CDIP1;NSMF;CDS1;NRN1;NECAB3;PDE1B;LPAR1;CD99L2;THY1;AGAP3;KALRN;PCDH17;NKAIN1;UGT8;GRIN2A;PPP3R1;NUAK1;TSPAN9;EPB41L3;TSPAN7;GSG1L;KCNN2;APOD;PIP5K1C;RIMKLA;SCN3B;PPARGC1A;GPM6B;ZBTB7C;AFAP1L2;SPHKAP;ARPP21;IQSEC2;PCDH20;GRIN2C;TMEM196;POU6F1;SLC6A7;TOLLIP;PPP1R1B;FXYD7…
HEART (BULK TISSUE)	262/2316	0.999977	0.999991	0	0	0.756686	1.72556e-05	COL12A1;ENDOU;ISLR;GJA1;ADGRA2;TMEM88;EVA1C;HMCN2;THSD7A;HMCN1;SLC12A7;TNS2;GABARAPL1;CACNA2D1;COL23A1;MYL4;CPED1;ADCY9;FNDC1;PLBD1;AGTR2;PLPP3;MYL9;PLA1A;HACD1;NRN1;NECAB3;EPAS1;MAOA;PLA2G5;PCDH12;ART5;ZBTB4;KALRN;PCDH18;PCDH17;GRIN2A;NUAK1;ADAMTS19;TSPAN9;GSG1L;KCNN2;APOD;A2M;RIMKLA;PPARGC1A;ZBTB7C;AFAP1L2;SPHKAP;PCDH20;IGF2;EXOC6B;COL1A1;SMTN;COL1A2;PPP1R1C;FBXL7;TENM2;CAB39L;ELN;HBB;ARHGAP6;M…
VASCULAR SMOOTH MUSCLE	261/2316	0.999981	0.999991	0	0	0.753086	1.44099e-05	SPARC;COL12A1;ANTXR2;CCDC102A;CDC20;ISLR;GJA1;STS;RAVER1;ADGRA2;EVA1C;DAG1;HMCN1;EPHB2;TNS2;ACVR1;CACNA2D1;CLEC11A;SLC35C1;P3H1;P3H4;P3H3;TWSG1;ZSCAN20;FNDC1;MAP1A;KDELR3;RIN1;MYL9;PLA1A;TTYH3;NECAB3;EPAS1;LPAR1;STC1;THY1;GATA2;PCDH18;NUAK1;TSPAN9;GALR2;HOXC4;PLEK2;PIP5K1C;NTSR1;IQSEC2;ABCA4;FZD6;LIF;PYCR1;COL1A1;SMTN;COL1A2;PTK7;CALU;FBXL7;FKBP10;CDKN1A;TENM2;ADM;MRC2;GABRR2;HEY2;ENC1;TRIM3;QSOX…
FORESKIN FIBROBLAST	258/2316	0.999987	0.999991	0	0	0.742324	9.47549e-06	SPARC;TMEM41B;COL12A1;NUDT6;HERC4;GPR173;GJA1;ADGRA2;TNS2;RBFOX2;CACNA2D1;P3H4;P3H3;CPED1;TWSG1;ADCY9;MAP1A;AKIP1;COL8A1;KDELR2;CAGE1;KDELR3;RIN1;PLPP3;CLOCK;MYL9;HACD1;RPS4Y2;PARPBP;EPAS1;DCUN1D3;DCUN1D4;EIF5A2;LPAR1;STC1;XPC;THY1;GATA2;AARD;PCDH18;SKA1;ARSK;TSPAN5;KCNN2;APOD;EGR1;SPHKAP;TIPARP;FZD6;IGF2;PYCR1;COL1A1;PPFIBP1;SMTN;COL1A2;BPIFB1;PTK7;CALU;NOX4;SPATS2L;PKIG;FBXL7;XKR5;RSPH10B;FKBP1…
SMALL INTESTINE (BULK TISSUE)	255/2316	0.99999	0.999991	0	0	0.73162	7.43224e-06	NCKAP1;LPGAT1;COL12A1;CBLC;CALML4;MKI67;ISLR;LGALS2;GJA1;ADGRA2;GNAT3;HMCN2;PDK3;HIST3H2BA;THSD7A;HMCN1;EPHB2;SOX6;SLC12A7;TNS2;CACNA2D1;CPED1;ADCY9;FNDC1;PLBD1;SIK1;AGTR2;KDELR3;MYL9;FREM2;CDS1;EPAS1;MAOA;LPAR1;PCDH12;KALRN;IQGAP3;PCDH18;EVPL;UGT8;ADAMTS19;TSPAN9;EPB41L3;HOXC4;PLEK2;A2M;PPARGC1A;AFAP1L2;LRBA;PCDH20;ABCA4;IGF2;LIF;FOSL2;NET1;COL1A1;SMTN;SLC6A7;COL1A2;TCN2;TDP2;PPP1R1B;ALDH18A1;NO…
CINGULATE GYRUS	251/2316	0.999991	0.999991	0	0	0.717437	6.43248e-06	CYFIP2;SCOC;CLPB;WIPF3;STMN2;STMN3;ZDBF2;SOX2;ISLR;GJA1;STS;PDK3;HIST3H2BA;THSD7A;KIFAP3;TSPYL2;GABARAPL1;UNC5A;CACNA2D1;PRKCE;UNC5D;MTURN;BCAN;ZC2HC1A;MAP1A;NSMF;PLPP3;PLA1A;CDS1;GYPA;NRN1;EPAS1;PDE1B;MAOA;HSPA4L;LPAR1;THY1;PIK3R1;KALRN;PCDH18;PCDH17;UGT8;GRIN2A;PPP3R1;NUAK1;EPB41L3;TSPAN7;GSG1L;KCNN2;APOD;A2M;RIMKLA;SCN3B;PPARGC1A;GPM6B;AFAP1L2;SPHKAP;ARPP21;IQSEC2;PCDH20;IGF2;TMEM196;SLC6A7;TO…
MOTOR NEURON	247/2316	0.999991	0.999991	0	0	0.703354	6.083e-06	STMN2;STMN3;HS6ST1;SOX2;GPR173;GJA1;TMEM88;GNAT3;PIP4K2B;THSD7A;EPHB2;TMEM8B;RBFOX2;UNC5A;CACNA2D1;UNC5D;FRS3;ZC2HC1A;MAP1A;TTYH3;SDC3;ZBTB5;KALRN;PCDH18;PCDH17;TMTC4;ADAMTS16;NKAIN1;GRIN2A;NUAK1;TSPAN9;TSPAN7;HOXC4;RIMKLA;SCN3B;GPM6B;ZBTB7C;PCDH20;IGF2;TMEM196;FXYD7;FXYD6;CD24;FBXL7;GPR19;ROBO2;TMEM151A;RET;SERPINA12;FKBP10;TENM2;KCNC3;LRRC3;SLC6A2;C1QTNF4;ENC1;TRIM3;PHF24;FGFBP3;TEAD2;KCND3;DEN…
PERICARDIUM	247/2316	0.999991	0.999991	0	0	0.703354	6.083e-06	SPARC;COL12A1;ADARB1;CCDC102A;HS6ST1;ISLR;GJA1;ADGRA2;TMEM88;EVA1C;ZXDB;HMCN1;TNS2;CACNA2D1;CLEC11A;P3H3;ADCY9;ZSCAN20;FNDC1;DDIT4;COL8A1;NSMF;KDELR3;RIN1;PLPP3;MYL9;LIPT2;NECAB3;EPAS1;MAOA;LPAR1;THY1;PPL;PCDH18;TSPAN9;GSG1L;HOXC4;APOD;ABCA4;FZD6;IGF2;PYCR1;TMEM196;MYMK;COL1A1;COL1A2;TCN2;PTK7;PPP1R1B;COL9A3;FBXL7;CDKN1C;TMEM151A;FKBP10;CDKN1A;CITED2;ELN;ADM;ARHGAP6;MRC2;CTSK;PRX;QSOX1;ANXA8;CTSF…
CHONDROCYTE	239/2316	0.999991	0.999991	0	0	0.675488	5.7773e-06	SPARC;COL12A1;MKI67;CCDC102A;ISLR;GJA1;STS;PDK3;HMCN1;SOX6;ACVR1;CACNA2D1;P3H3;HCFC2;CPED1;TWSG1;ZSCAN20;FNDC1;MAP1A;KDELR3;KIF20A;PLPP3;GYPA;CDCA2;NRN1;EPAS1;LPAR1;STC1;THY1;IQGAP3;PCDH18;RACGAP1;STK38L;HOXC4;APOD;PPARGC1A;ZBTB7C;TIPARP;ABCA4;FZD6;LIF;EXOC6B;COL1A1;PPFIBP1;SMTN;COL1A2;CALU;COL9A3;CPEB2;FBXL7;SERPINA12;FKBP10;CDKN1A;CAB39L;ELN;ADM;MRC2;C1QTNF3;CTSK;PBK;RSPO3;CGNL1;IKBIP;BGN;RRAS2…
GRANULOSA CELL	239/2316	0.999991	0.999991	0	0	0.675488	5.7773e-06	SPARC;CLPB;WIPF3;HS6ST1;GJA1;STS;RAVER1;TMEM88;ZXDB;THSD7A;HMCN1;JUNB;TNS2;CACNA2D1;ADCY9;MAP1A;NSMF;MXRA7;BCORL1;PRR12;MYL9;FREM2;RTEL1;TBC1D9B;NECAB3;ABCB6;KLK1;MAOA;ABCB8;PLA2G5;NLK;PPL;HIF1A;NKAIN1;PCNX1;HOXC4;PLEK2;ZBTB7C;EGR1;JUN;SPHKAP;TIPARP;STK11IP;RDX;IGF2;LIF;EXOC6B;GRIN2C;FOSL2;SLC6A6;WNK3;CD24;FBXL7;CCNJL;CPEB4;FKBP10;CDKN1A;CITED2;C2CD2;HBB;LRRC3;ADM;ARHGAP6;GABRR2;PRX;HEY2;PHF24;MA…
INTESTINAL EPITHELIAL CELL	235/2316	0.999991	0.999991	0	0	0.661702	5.65694e-06	COL12A1;CCDC102A;STS;ADGRA2;DAG1;IL12A;EPHB2;ACVR1;CACNA2D1;NFKBIL1;SLC35C1;P3H3;CPED1;ZSCAN20;MAP1A;PADI3;KDELR3;KIF20A;RIN1;PRR12;MYL9;RTEL1;TTYH3;EPAS1;LPAR1;STC1;ART5;PCDH18;NUAK1;ADAMTS19;TSPAN9;GALR2;HOXC4;PLEK2;PIP5K1C;AFAP1L2;IQSEC2;TIPARP;FZD6;IGF2;LIF;PYCR1;COL1A1;SLC6A6;SMTN;COL1A2;PTK7;LYPD6B;CALU;RET;FKBP10;CDKN1A;C2CD2;CLTB;WFDC1;ADM;ARHGAP6;SLC6A2;MRC2;GABRR2;C1QTNF2;CTSK;PRX;TRIM3…
AMNIOTIC FLUID	233/2316	0.999991	0.999991	0	0	0.654846	5.598e-06	PATJ;COL12A1;FOXI1;CBLC;CALML3;SOX2;ENDOU;ZXDB;EPC2;THSD7A;HMCN1;TNS2;SOX13;FRS2;MTURN;ADCY9;PADI3;SIK1;KDELR3;BCORL1;PRR12;MYL9;FREM2;CDS1;KLK1;EPAS1;MAOA;STC1;ZBTB5;ZBTB4;PPL;EVPL;RAB11FIP1;DHX32;PLEK2;PPARGC1A;RREB1;ZBTB7C;ZBED3;AFAP1L2;SPHKAP;IQSEC2;PCDH20;ABCA4;IGF2;EXOC6B;FOSL2;NET1;BPIFB1;LYPD6B;PPP1R1C;MYO5C;PPP1R1B;FBXL7;RCOR1;CCNJL;SERPINA12;CITED2;CAB39L;KCNC3;SIPA1L3;SLC6A2;PRX;BBS9;A…
SKIN (BULK TISSUE)	231/2316	0.999991	0.999991	0	0	0.648014	5.53946e-06	CLPB;COL12A1;FOXI1;CBLC;CALML3;ENDOU;ISLR;GJA1;ADGRA2;EVA1C;HMCN1;PIP4K2C;RBFOX2;FNDC1;ZW10;PADI3;PLBD1;SIK1;KDELR3;RIN1;CDS1;KLK1;EPAS1;MAOA;LPAR1;ZBTB5;PPL;EVPL;NUAK1;DHX32;RACGAP1;TSPAN9;HOXC4;APOD;PLEK2;PPARGC1A;ZBTB7C;AFAP1L2;DNAH17;TIPARP;ABCA4;FZD6;EXOC6B;FOSL2;NET1;COL1A1;SMTN;COL1A2;PTK7;LYPD6B;CD24;CPEB2;SERPINA12;CDKN1A;TENM2;C2CD2;CLTB;MEOX1;SLC6A2;MRC2;CTSK;ANXA8;CGNL1;NDEL1;TCF19;AN…
ESOPHAGUS (BULK TISSUE)	229/2316	0.999991	0.999991	0	0	0.641206	5.4812e-06	NCKAP1;PATJ;CLPB;COL12A1;CBLC;CALML3;MKI67;SOX2;ENDOU;COMTD1;GJA1;EVA1C;HMCN2;IL12A;HMCN1;SLC35C1;IL23A;PADI3;PLBD1;KIF20A;RIN1;MYL9;CDS1;UNC119B;KLK1;EPAS1;MAOA;LPAR1;ZBTB5;PPL;EVPL;DHX32;RACGAP1;SPATA5L1;TSPAN9;GALR2;HOXC4;APOD;PLEK2;ZBTB7C;AFAP1L2;FZD6;EXOC6B;BTBD11;FOSL2;NET1;SMTN;LYPD6B;MYO5C;RBAK;CD24;CPEB2;RCOR1;TENM2;CAB39L;SPIN4;CLTB;MEOX1;MRC2;PBK;ANXA8;CGNL1;TCF19;SREBF1;EDN3;ANXA3;KRE…
HUMAN ZYGOTE	223/2316	0.999991	0.999991	0	0	0.620927	5.30781e-06	CALML4;SMC2;CDC20;GNAT3;RESP18;CHEK1;FBXO5;THSD7A;HMCN1;SKP2;CACNA2D1;DDX10;UNC5D;ESCO2;KNSTRN;CPED1;DEPDC1B;IL23A;KIF20A;CLOCK;ASF1B;CDS1;CDCA2;PARPBP;CDCA8;ART5;SKA3;KALRN;NCAPH;GHRHR;GRIN2A;RACGAP1;KCNN2;PLEK2;RIMKLA;PPARGC1A;ZBTB7C;BARD1;AFAP1L2;SPHKAP;ARPP21;XRCC4;DNAH17;TIPARP;DDIAS;ABCA4;GKAP1;SASS6;FBXL7;RSPH10B;PTPRT;SUV39H2;PAK1IP1;ARHGAP6;KIF15;TUBA1C;NUDCD1;HEY2;NUF2;PBK;BBS9;RIOK1;JA…
SKELETAL MUSCLE SATELLITE CELL	223/2316	0.999991	0.999991	0	0	0.620927	5.30781e-06	CLPB;COL12A1;CCDC102A;CDC20;ENDOU;ISLR;GJA1;ADGRA2;MYC;HMCN1;TNS2;CACNA2D1;UNC5D;P3H3;CPED1;ADCY9;ZSCAN20;DDIT4;MAP1A;KDELR3;KIF20A;RIN1;PLPP3;RTEL1;CDCA2;NRN1;ABCB6;CDCA4;MAOA;LPAR1;STC1;SKA3;PPL;IQGAP3;PCDH18;RACGAP1;SPATA5L1;EPB41L3;HOXC4;PLEK2;INTS1;LIF;PYCR3;MYMK;COL1A1;PPFIBP1;SMTN;COL1A2;FBXL7;FKBP10;CDKN1A;C2CD2;ADM;ARHGAP6;MRC2;CTSK;PBK;DLGAP5;WDR36;ZHX3;PLLP;SLC2A13;RRAS2;RNF169;INCENP;…
BETA CELL	219/2316	0.999991	0.999991	0	0	0.607526	5.19326e-06	STMN2;CBLC;HS6ST1;ZDBF2;GPR173;TMEM88;ZMIZ2;ZXDB;ZXDC;DAG1;PDK3;THSD7A;SOX6;SRRM2;TSPYL2;RBFOX2;UNC5A;CACNA2D1;UNC5D;P3H3;MAP1A;NSMF;MXRA7;BCORL1;PRR12;PLA1A;KLK1;IGSF1;PCDH12;NLK;ZBTB4;PPL;EVPL;PCDH17;NKAIN1;GRIN2A;RAB11FIP1;EPB41L3;TSPAN7;RIMKLA;SCN3B;ZBED3;EGR1;JUN;TIPARP;PCDH20;IGF2;PRG2;TMEM196;SLC6A6;WNK3;FXYD6;CD24;CPEB4;CDKN1C;ROBO2;TMEM151A;RET;PHF2;CDKN1A;KCNC3;SIPA1L3;MED12;ADAMTSL2;SR…
ENDOMETRIUM (BULK)	219/2316	0.999991	0.999991	0	0	0.607526	5.19326e-06	SPARC;COL12A1;ANTXR2;ISLR;GJA1;STS;ADGRA2;EVA1C;THSD7A;HMCN1;TNS2;ACVR1;RBFOX2;CACNA2D1;FRS2;CPED1;TWSG1;ZSCAN20;FNDC1;KDELR3;MXRA7;PLPP3;CLOCK;MYL9;GYPA;EPAS1;LPAR1;STC1;THY1;PIK3R1;PCDH12;GATA2;PCDH18;ADAMTS16;ADAMTS19;TSPAN9;APOD;A2M;ZBED3;AFAP1L2;PCDH20;ABCA4;FZD6;IGF2;EXOC6B;TMEM196;COL1A1;SMTN;COL1A2;PTK7;NOX4;RBAK;FBXL7;ATG2B;FKBP10;ARHGAP6;MRC2;AKAP13;C1QTNF3;GABRR2;C1QTNF6;CTSK;BBS9;RSPO…
OOCYTE	219/2316	0.999991	0.999991	0	0	0.607526	5.19326e-06	CALML4;CDC20;GNAT3;RESP18;CHEK1;THSD7A;HMCN1;SKP2;GTSE1;SOX13;UNC5D;ESCO2;CPED1;DEPDC1B;IL23A;KIF20A;CLOCK;ASF1B;CDS1;CDCA2;EPAS1;CDCA5;CSTF2;CDCA8;ART5;SKA3;KALRN;NCAPH;GHRHR;GRIN2A;KCNN2;PLEK2;RIMKLA;ZBTB7C;BARD1;AFAP1L2;SPHKAP;DNAH17;TIPARP;DDIAS;TNFSF13;PLK1;ABCA4;CPEB1;SASS6;FBXL7;RSPH10B;PTPRT;TENM2;ARHGAP6;KIF15;TUBA1C;CHAF1A;HEY2;TRIM3;NUF2;PBK;BBS9;JARID2;DLGAP5;ARG2;ZHX3;EIPR1;KIF23;MED…
KERATINOCYTE	218/2316	0.999991	0.999991	0	0	0.604191	5.16475e-06	NCKAP1;CLPB;COL12A1;CBLC;CALML3;CDC20;ENDOU;COMTD1;GJA1;MYC;ZXDB;PIP4K2C;IER5;NFKBIL1;ADCY9;ZSCAN20;ZW10;DDIT4;PADI3;SIK1;KIF20A;RIN1;CDS1;CDCA2;KLK1;CDCA4;EPAS1;MAOA;PPL;EVPL;NUAK1;DHX32;RACGAP1;SPATA5L1;TSPAN9;GALR2;HOXC4;PLEK2;ZBTB7C;AFAP1L2;TIPARP;FZD6;LIF;EXOC6B;PYCR1;NET1;SMTN;PTK7;LYPD6B;PPP1R1C;CD24;CPEB2;HIST2H2AA3;SERPINA12;CDKN1A;TENM2;CLTB;ADM;SLC6A2;MRC2;PBK;ANXA8;EMB;SREBF1;PLLP;ANX…
LIVER (BULK TISSUE)	218/2316	0.999991	0.999991	0	0	0.604191	5.16475e-06	SPARC;CBLC;CBLB;GOLGA2;ISLR;GJA1;GOLGA5;HMCN2;GNAT1;TNS2;SLC51A;DDIT4;KDELR2;KDELR3;PLPP3;CLOCK;MYL9;OPTN;PLA1A;NRN1;ABCB6;EPAS1;MAOA;DCUN1D3;DCUN1D4;STC1;A1BG;KALRN;PPL;ADAMTS16;TSPAN9;TSPAN6;SWI5;CFAP69;PLEK2;A2M;ST3GAL1;PPARGC1A;EGR1;TIPARP;ABCA4;RDX;IGF2;COL1A1;PPFIBP1;SMTN;COL1A2;LYPD6B;PPP1R1C;WNK3;CALU;HYOU1;PKIG;SERPINA12;CDKN1A;ACY1;ELN;LRRC3;MIA3;ADM;SLC6A2;GABRR2;C1QTNF6;ADAMTSL2;ANXA8…
PODOCYTE	218/2316	0.999991	0.999991	0	0	0.604191	5.16475e-06	SPARC;COL12A1;CCDC102A;COMTD1;GJA1;IL12A;HMCN1;EPHB2;UNC5A;NFKBIL1;SLC35C1;P3H3;BCAN;FNDC1;IL23A;PADI3;COL8A1;KDELR3;MXRA7;MYL9;PLA1A;CDS1;TTYH3;EPAS1;SDC3;EBI3;ART5;EVPL;NUAK1;TSPAN9;GSG1L;HOXC4;PLEK2;AFAP1L2;PCDH20;ABCA4;FZD6;LIF;PYCR1;BTBD11;FOSL2;COL1A1;PPFIBP1;SMTN;PTK7;TMEM151A;SERPINA12;FKBP10;CDKN1A;TENM2;MEOX1;SIPA1L3;MRC2;ENC1;QSOX1;RNF151;ANXA8;TEAD2;CGNL1;IKBIP;TCF19;MAMDC4;AVPR1B;ANX…
COLON (BULK TISSUE)	217/2316	0.999991	0.999991	0	0	0.600861	5.13629e-06	COL12A1;CBLC;CALML4;COMTD1;ISLR;LGALS2;STS;ADGRA2;HMCN2;EPHB2;SLC12A7;TNS2;PAQR8;COL23A1;SLC35C1;FNDC1;PLBD1;KDELR3;MYL9;PLA1A;CDS1;RTEL1;KLK1;EPAS1;MAOA;EBI3;LPAR1;PCDH18;EVPL;UGT8;TSPAN9;PLEK2;A2M;PPARGC1A;ZBTB7C;AFAP1L2;IQSEC2;PCDH20;TNFSF13;LIF;PYCR1;FOSL2;NET1;COL1A1;SMTN;SLC6A7;COL1A2;TCN2;TDP2;LYPD6B;MYO5C;PPP1R1B;CD24;NOX1;CDKN1A;CLTB;ADM;MEOX1;CTSK;RSPO3;QSOX1;EDN3;ANXA3;ANXA4;SLC2A13;BG…
THYMUS (BULK TISSUE)	215/2316	0.999991	0.999991	0	0	0.59422	5.07952e-06	CYFIP2;COL12A1;STMN3;CALML3;MKI67;CDC20;ENDOU;ISLR;ADGRA2;HMCN2;HIST3H2BA;TMPO;DDX11;CHIT1;DEPDC1B;DDIT4;MAP1A;AGTR2;KIF20A;PRR12;ASF1B;CDCA2;EPB41;CDCA5;EBI3;CDCA7;CDCA8;PCDH12;SKA3;NCAPH;RACGAP1;PLEK2;A2M;PLK4;AFAP1L2;ARPP21;INTS1;STK11IP;RCC2;PLK1;FZD6;IGF2;PRG2;BTBD11;MED13L;PTK7;PPP1R1C;SASS6;TOP2A;HIST2H2AA3;PTPRT;TENM2;SUV39H1;HBB;KIF11;MEOX1;KIF15;NUF2;PBK;CD38;ANXA8;DLGAP5;TCF19;CD52;INS…
CEREBELLUM	214/2316	0.999991	0.999991	0	0	0.590908	5.05121e-06	COL12A1;STMN2;ZDBF2;SOX2;GPR173;ISLR;HIST3H2BA;THSD7A;HMCN1;EPHB2;RBFOX2;UNC5A;CACNA2D1;FRS2;UNC5D;BCAN;ADCY9;ZSCAN20;FREM2;CDS1;NRN1;EPB42;KALRN;PCDH18;PCDH17;ADAMTS16;NKAIN1;GRIN2A;NUAK1;ADAMTS19;TSPAN9;TSPAN7;KCNN2;APOD;RIMKLA;SCN3B;PPARGC1A;GPM6B;SPHKAP;ARPP21;IGF2;TMEM196;COL1A2;WNK3;GPR19;CPEB4;ROBO2;PTPRT;TENM2;MSTN;KCNC2;HBB;ARHGAP5;CLYBL;RYR3;C1QTNF4;ENC1;BBS9;KCND3;PLLP;TET1;PALD1;TMEFF…
CD34+ CELL	213/2316	0.999991	0.999991	0	0	0.587602	5.02295e-06	RPL30;SMARCB1;RPL32;RPL31;STMN3;ENO1;PHB2;RPL6;TPGS2;UXT;PNN;RAVER1;MYC;STMN1;CPNE1;RCC1;ARL6IP4;GLUL;CDK5RAP3;RPS13;TSTD1;STARD7;CLEC11A;CIRBP;SRRM1;KEL;DDX39A;EWSR1;PADI3;KIF20B;RPL29;TP53;SLBP;HACD1;GYPC;CDCA7;RTF1;GATA2;GATA1;ZBED3;NFE2;CDT1;RPL41;SIVA1;TNFSF13;PRG2;BST2;SPART;HNRNPD;RNPS1;PKIG;RNF220;DAZAP2;ARF1;CITED2;MRPS12;RPLP0;ICA1;MRPL37;PHF7;PIGY;C1QTNF4;ZMYM3;TMED3;CD38;EMB;L3HYPDH;C…
HAIR FOLLICLE	213/2316	0.999991	0.999991	0	0	0.587602	5.02295e-06	CLPB;COL12A1;CCDC102A;HS6ST1;ISLR;GJA1;ADGRA2;HMCN1;TNS2;CACNA2D1;COL23A1;P3H3;CPED1;TWSG1;ADCY9;ZSCAN20;FNDC1;MAP1A;COL8A1;KDELR3;RIN1;PLPP3;MYL9;NRN1;EPAS1;LPAR1;STC1;THY1;PPL;PCDH18;NUAK1;TSPAN9;GSG1L;PPARGC1A;IQSEC2;ABCA4;FZD6;PYCR1;FOSL2;COL1A1;SMTN;COL1A2;PTK7;LYPD6B;NOX4;FBXL7;ROBO2;FKBP10;CDKN1A;TENM2;CITED2;ADM;SLC6A2;MRC2;CTSK;RSPO3;TEAD2;MAMDC4;SREBF1;ZHX3;PLLP;DENND2A;BGN;RRAS2;TET1;T…
MACROPHAGE	213/2316	0.999991	0.999991	0	0	0.587602	5.02295e-06	HDAC10;CALML4;IFIT1;IFI30;COMTD1;LGALS2;TMEM88;ZMIZ2;EPHB2;SLC12A7;JUNB;IER5;ACVR1;STARD3;UNC5A;RSAD2;ARRDC2;NFKBIL1;COL23A1;CLEC11A;CHIT1;ZSCAN20;IL23A;PLBD1;RIN1;RTEL1;TTYH3;CDCA4;MAOA;EBI3;AGAP3;SPATA5L1;GALR2;EPB41L3;PLEK2;PIP5K1C;A2M;NTSR1;VASP;CTSA;IQSEC2;STK11IP;TNFSF13;LIF;PRG2;SLC16A10;FOSL2;BST2;SLC6A6;SLC6A7;TCN2;TDP2;CPEB2;HIST2H2AA3;RET;CDKN1A;FKBP15;ELL;KCNC3;LRRC3;ADM;ARHGAP6;MRC2;…
PREADIPOCYTE	213/2316	0.999991	0.999991	0	0	0.587602	5.02295e-06	CLPB;COL12A1;MKI67;CCDC102A;CDC20;ENDOU;ADGRA2;MYC;HMCN1;TNS2;CACNA2D1;P3H3;CPED1;ADCY9;ZSCAN20;MAP1A;KDELR3;KIF20A;RIN1;PLPP3;RTEL1;CDCA2;NRN1;ABCB6;MAOA;LPAR1;STC1;PLA2G5;SKA3;PPL;IQGAP3;PCDH18;NCAPH;RACGAP1;EPB41L3;HOXC4;APOD;NTSR1;INTS1;COL1A1;PPFIBP1;SMTN;COL1A2;FBXL7;TOP2A;HIST2H2AA3;FKBP10;C2CD2;ADM;ARHGAP6;KIF15;MRC2;CTSK;PBK;TK1;DLGAP5;WDR36;ZHX3;PLLP;RRAS2;RNF169;INCENP;KIFC1;MMP17;DEPD…
SENSORY NEURON	212/2316	0.999991	0.999991	0	0	0.584302	4.99474e-06	CLPB;COL12A1;STMN2;GPR173;STS;TMEM88;ZXDB;RESP18;PDK3;PIP4K2B;THSD7A;CCDC92;RBFOX2;UNC5A;CACNA2D1;PRKCE;UNC5D;RRAGA;ZC2HC1A;MAP1A;GYPA;NRN1;THY1;NLK;KALRN;PCDH18;PCDH17;NKAIN1;EPB41L3;HOXC4;RIMKLA;SCN3B;PPARGC1A;AFAP1L2;F8A1;ARPP21;IGF2;TMEM196;PPP1R1C;WNK3;FXYD7;FXYD6;CD24;CPEB2;FBXL7;GPR19;CCNJL;ROBO2;TMEM151A;RET;TENM2;MSTN;SPIN4;KCNC3;LRRC3;ENC1;BBS9;PHF24;FGFBP3;TET1;PGM2L1;TMEFF1;TUBB2B;COL…
BASAL CELL	208/2316	0.999991	0.999991	0	0	0.57116	4.88239e-06	NCKAP1;COL12A1;FOXI1;CBLC;CALML3;GJA1;EVA1C;MYC;ZXDB;GNAT1;PIP4K2C;P3H3;ADCY9;ZSCAN20;DDIT4;PADI3;SIK1;RIN1;CDS1;EPAS1;MAOA;LPAR1;AGAP3;ZBTB5;PPL;EVPL;PLEK2;ZBTB7C;EGR1;AFAP1L2;TIPARP;PCDH20;ABCA4;FZD6;LIF;EXOC6B;PYCR1;FOSL2;NET1;SMTN;BPIFB1;PTK7;LYPD6B;PPP1R1C;MYO5C;HYOU1;CD24;RCOR1;CCNJL;FKBP10;CDKN1A;TENM2;CLTB;SLC6A2;PRX;QSOX1;ANXA8;SREBF1;ARG2;ANXA3;RRAS2;MLF2;SLC7A5;RNF169;GAS6;MDFI;SLC29A2…
OVARY (BULK TISSUE)	206/2316	0.999991	0.999991	0	0	0.564623	4.82652e-06	CLPB;WIPF3;COL12A1;CALML3;ISLR;ADGRA2;TMEM88;ZXDC;THSD7A;HMCN1;TNS2;TSPYL2;PLBD1;AGTR2;KIF20A;BCORL1;PRR12;MYL9;FREM2;UNC119B;NECAB3;PLA2G5;PCDH12;ART5;PPL;PCDH18;NCAPH;RNF214;GRIN2A;ADAMTS19;TSPAN9;HOXC4;KCNN2;A2M;ZBTB7C;AFAP1L2;SPHKAP;STK11IP;ABCA4;IGF2;COL1A1;SMTN;CPEB1;GKAP1;WNK3;FXYD6;COL9A3;FBXL7;CCNJL;PTPRT;RET;FKBP10;C2CD2;SUV39H1;MED12;ZMYM3;HEY2;BBS9;PHF24;RSPO3;CTSF;TEAD2;CGNL1;BGN;TET…
BLYMPHOCYTE	204/2316	0.999991	0.999991	0	0	0.55811	4.77084e-06	SMARCB1;CLPB;CCDC102A;ENDOU;STS;RAVER1;ZMIZ2;ZXDB;ZXDC;PDK3;EPC2;IL12A;IER5;ARL11;WDHD1;PRKCE;DDX11;ARRDC2;NFKBIL1;OXSM;ZSCAN20;IL23A;ZW10;VOPP1;FAM76B;SIK1;PRR12;ASF1B;LIPT2;NUP205;RTEL1;CDCA2;KLK1;CDCA5;EBI3;CDCA8;ZBTB5;NCAPH;RACGAP1;SPATA5L1;HOXC4;TOE1;PLK4;DDIAS;STK11IP;POLA1;LYPD6B;SASS6;COL9A3;PKIG;RBAK;DHRS13;ELL;KCNC3;SUV39H1;SIPA1L3;KIF15;MED12;GABRR2;CHAF1A;GNGT2;NUF2;TK1;EMB;TCF19;CD52…
ILEUM (BULK)	204/2316	0.999991	0.999991	0	0	0.55811	4.77084e-06	HDAC10;COL12A1;CBLC;CALML4;IFI30;COMTD1;ISLR;LGALS2;ADGRA2;GNAT3;HMCN2;EPHB2;SLC12A7;TNS2;COL23A1;SLC35C1;SLC51A;FNDC1;PLBD1;KDELR3;MYL9;PLA1A;CDS1;KLK1;EPAS1;MAOA;EBI3;LPAR1;PCDH18;EVPL;UGT8;HOXC4;PLEK2;A2M;PPARGC1A;ZBTB7C;AFAP1L2;IQSEC2;PCDH20;TNFSF13;ABCA4;LIF;NET1;COL1A1;SMTN;SLC6A7;COL1A2;TCN2;TDP2;PPP1R1B;NOX1;CDKN1A;ACY1;CLTB;MEOX1;CTSK;TRIM3;RSPO3;EMB;EDN3;ANXA4;BGN;RHOU;GAS6;ANGPTL1;MDFI…
ALPHA CELL	152/2316	0.999991	0.999991	0	0	0.39655	3.38979e-06	RAB3B;TUSC3;CLSTN3;CTNND2;RORC;STMN2;MSI1;NR3C2;ZDBF2;CAPN6;GRB14;TMEM88;ZXDB;ZXDC;ENPP2;PDK3;SOX6;JUNB;SH3GL2;TSPYL2;TPD52;UNC5CL;CACNA2D1;PRKCE;CCDC158;FBXO17;APLP1;GPR75;LMTK2;OCRL;RUNDC3A;PRLR;CLIP3;ADAM18;ARMCX4;EML6;CCDC86;CDS1;GRIA2;GYPA;KLHL15;MAOA;IGSF1;TMEM59L;SPATA2;CACNA1A;PPL;CPLX1;PCDH17;NPAS3;ADAMTS16;UGT8;SNTG2;DPP6;TSPAN7;GSG1L;SCN3B;PPARGC1A;ZBED3;EGR1;JUN;TIPARP;ODF3;PCDH20;IGF…
ALVEOLAR CELL TYPE II	153/2316	0.999991	0.999991	0	0	0.39952	3.41518e-06	PATJ;CSF1;NRK;COL12A1;TNC;FOXI1;CBLC;OTP;CALML3;AHR;SLC4A4;NR3C2;FAM228B;GJA1;RPS6KA5;DMBT1;EVA1C;RESP18;HMCN2;GNAT1;EPHB2;IER5;MORC4;RSAD2;CCDC158;SPINK5;MITF;TC2N;SLC9A2;ADAM18;ADCY9;IL23A;COL4A4;SCNN1A;AGTR2;SQSTM1;FREM2;CDS1;CD274;NRN1;VTCN1;CACNA1E;PPL;EVPL;INAVA;SEL1L3;SPTA1;GHRHR;UGT8;RAB11FIP1;ADGRG6;GSG1L;KCNN2;PLEK2;CCDC141;FGF22;ZBTB7C;JUN;SLC14A2;ZFHX3;TGFB2;TIPARP;ODF3;PCDH20;ABCA4;F…
ALVEOLAR MACROPHAGE	143/2316	0.999991	0.999991	0	0	0.370051	3.16327e-06	DCLRE1B;TFRC;CSF1;CLPB;LOXL3;FOXI1;GIMAP4;AHR;IFI30;LGALS2;ZFYVE26;HPGDS;STS;TMEM88;SLCO2B1;ZXDB;SLC16A6;PDK3;SIRPA;ENPP4;IER5;GLUL;GAS2L3;UNC5A;CISH;RSAD2;CD93;PRKCE;IPMK;GPR75;UBE2E2;MITF;MPEG1;CPED1;CHIT1;ADAM17;MAF;GPD2;PLBD1;SIK1;PPIC;PLA1A;CDS1;CD274;RTEL1;PFKFB4;EPAS1;KLHL15;PDE1B;ALOX15;CREBL2;RASAL2;RAB11FIP1;ADAP2;GALR2;CLEC7A;EPB41L3;LTA4H;AMELX;MCL1;ZBTB7C;JUN;IQSEC2;TIPARP;VDR;STK11I…
BLASTOCYST	135/2316	0.999991	0.999991	0	0	0.346843	2.96488e-06	ERCC6L;POP7;CLPB;DSCC1;GMNN;GPATCH4;AMOT;CDC20;GJA1;STS;DAG1;WDHD1;ARMT1;SPINK5;KNSTRN;ATAD3A;ASRGL1;SGO1;ADAM18;DEPDC1B;MYCN;MELK;CCNE1;PLBD1;CCDC86;KIF20A;PPIC;CDS1;CDCA2;RPS4Y2;PARPBP;CDCA3;CDCA4;CDCA5;CSTF2;CDCA8;ADRB1;HMMR;GATA2;PKMYT1;SKA3;INAVA;NCAPH;RAD51AP1;GRIN2A;CCNB1;RACGAP1;ORC1;SPATA5L1;FAM83D;GPM6B;ZBTB7C;TOE1;CDT1;UBE2C;RPP40;PLK1;CPEB1;DIAPH3;UBE2T;LYPD6B;KIF4A;CDK1;COL9A3;DHRS13…
BLOOD DENDRITIC CELLS	139/2316	0.999991	0.999991	0	0	0.358406	3.06373e-06	RPL30;RPL32;RPL31;JMJD1C;AHR;RBPJ;IFI30;RPL6;TOMM22;LSM10;UXT;PNN;LGALS2;ARL6IP4;CPNE3;JUNB;RPS13;MORC4;TSTD1;CD93;TPM3;STARD7;DNTTIP2;UBE2E2;PRPF4B;RPSA;MPEG1;SRRM1;PPA1;PRKAR1A;SNRPG;NHP2;PLBD1;SRSF3;SRSF5;RPL29;KMT2E;DDX5;ENY2;KMT2C;STK4;ENHO;RAB11FIP1;ADAP2;HNRNPDL;CLEC7A;MBP;LTA4H;SMN1;ZC3H15;OSBPL8;OST4;RPL41;APOOL;TRAPPC5;NBEAL1;PTRHD1;LSM7;SON;ARPC2;HNRNPD;TPP1;MDM4;PSMG2;NOP10;MXD3;COPE;…
BLOOD PBMC	191/2316	0.999991	0.999991	0	0	0.516326	4.41367e-06	CYFIP2;HDAC10;CLPB;TUSC2;RORC;STMN3;GIMAP4;ZBTB22;CCDC102A;NR3C2;COMTD1;LGALS2;TATDN2;RAVER1;MYC;ZXDB;ZXDC;NUDT18;PDK3;ATXN7L1;PIP4K2C;SBF1;SLC12A7;JUNB;BORCS6;IER2;PSKH1;STARD3;ZBTB39;UNC5CL;CISH;ARRDC2;NFKBIL1;OXSM;SLC35C1;GPR75;ALG12;TC2N;ATAD3A;KCTD5;CDC25B;LENEP;BRMS1;IL23A;CCNE1;COL4A4;VOPP1;PLBD1;PRR12;CBLL1;LIPT2;RTEL1;NECAB3;EPB42;GYPC;EPB41;KLHL15;NATD1;PIK3R4;ARHGAP19;CREBL2;ABCB8;TRMT…
BONE MARROW (BULK TISSUE)	174/2316	0.999991	0.999991	0	0	0.463108	3.95875e-06	TCERG1;RPL30;RPL32;RPL31;SLC4A1;ENO1;TM7SF3;RPL6;FAM228B;UXT;PNN;FBL;HPGDS;RPS6KA5;UROD;RUVBL2;MYC;STMN1;CPNE1;PCLAF;ARL6IP4;ARL16;GLUL;CDK5RAP3;RPS13;USP8;PNISR;TSTD1;TPM3;SCAF11;CLEC11A;METTL3;CIRBP;MATK;RPSA;THOC6;MAPKAPK3;EWSR1;ORAI2;NHP2;SRSF3;SRSF5;SRSF6;RPL29;TP53;EMID1;SNRPB;DDX5;HACD1;RPS4Y2;UBA7;GYPC;CDCA7;CACNA1A;NREP;A1BG;GATA2;GATA1;PMF1;DPP6;ORC6;ADGRG6;CFAP69;EIF4EBP3;CYTL1;RREB1;N…
CD19+ B CELLS	112/2316	0.999991	0.999991	0	0	0.281891	2.40966e-06	CYFIP2;CLPB;ZBTB22;CCDC102A;CEP128;ZXDB;ZXDC;SLC16A6;NUDT18;PDK3;EPC2;IL12A;HIST3H2BA;SBF1;SYBU;BORCS6;ARL11;ZBTB39;PRKCE;ARRDC2;GPR75;MPEG1;LENEP;CHIT1;EML6;COL4A4;CHODL;ZCCHC7;BLM;EPB42;UBA7;KLHL15;EBI3;ARHGAP19;ZBTB5;RASAL3;NLK;SEL1L3;GALR2;HOXC4;CCDC141;TOE1;CTC1;CBX7;OSBPL7;ODF3;LRBA;HPS6;FANCB;BMP6;ARHGAP24;ISG20;POLA1;GH1;IL7;LYPD6B;MDM4;HIST2H2AA3;CDCA7L;HTR2B;AFF3;SIPA1L3;SYNE2;LMNB1;AKA…
CD4+ T CELL	127/2316	0.999991	0.999991	0	0	0.323955	2.76924e-06	ATF1;CYFIP2;SYS1;PMCH;RORC;CBLB;GIMAP4;NR3C2;CEP128;RDM1;EVA1C;SLC16A6;PDK3;ATXN7L1;SCAPER;MKRN2OS;ARMT1;TSTD1;CISH;RSAD2;MAMSTR;HARBI1;OXSM;TC2N;RSBN1;MAF;IL23A;DDIT4;HECA;GEMIN8;CHODL;CD274;UBA7;CSTF2;VTCN1;RASAL3;STK4;MTM1;SEL1L3;ORC5;BLOC1S5;RNF214;RACGAP1;ATXN7;APOD;CCDC141;ST3GAL1;TOE1;BARD1;OSBPL7;SMAD3;TIPARP;FBXO32;SELE;ISG20;NR4A2;CYLD;TMEM234;STAG2;FXYD7;SERGEF;TMEM9B;GPR19;DAZAP2;EIF4…
COLONIC MUCOSA	40/2316	0.999991	0.999991	0	0	0.0945028	8.0783e-07	TMEM45B;STOML3;KLK1;KCNC2;AARD;FUT2;SLC4A4;SLC6A2;INAVA;UGT8;LGALS2;CALCR;CAPN6;GNAT3;GSG1;SLC39A5;PLEK2;CPA6;BCAS1;MKRN2OS;TMPRSS11A;GPX2;BIK;CDX1;SPINK5;PLA2G2A;SLC9A2;ADAM18;EML6;GSTA3;IL7;SCNN1A;MGP;PPP1R1B;LCN2;PADI3;CHST5;CDH17;LPIN3;NOX1
CORD BLOOD	200/2316	0.999991	0.999991	0	0	0.545151	4.66007e-06	RPL30;RPL32;RPL31;FOXI1;CALML4;ENO1;IFI30;PHB2;RPL6;LSM10;UXT;LGALS2;PCLAF;RCC1;ARL6IP4;SLC12A6;JUNB;RPS13;IER2;TSTD1;CLEC11A;SRRM1;DYNC1LI1;KEL;DDX39A;PPA1;IL23A;DDIT4;XRN2;PADI3;PLBD1;SIK1;RPL29;SMIM4;GYPC;CDCA7;GATA1;GALR2;NTSR1;MCTS1;NFE2;CDT1;RPL41;SIVA1;RCC2;TNFSF13;PRG2;NBEAL1;SMARCA2;PTRHD1;FOSL2;BST2;HIST2H2AA3;DAZAP2;FKBP15;MRPS12;RPLP0;MRPL37;GNGT2;CD38;EMB;JARID2;PSENEN;UPF2;NCOA1;CD5…
DENDRITIC CELL	149/2316	0.999991	0.999991	0	0	0.387671	3.31389e-06	RPL30;RPL32;RPL31;JMJD1C;AHR;NR3C1;RBPJ;IFI30;RPL6;TOMM22;FAM110A;LSM10;UXT;LGALS2;ARL6IP4;CPNE3;ENPP4;JUNB;RPS13;CAST;MORC4;TSTD1;CD93;TPM3;STARD7;DNTTIP2;UBE2E2;PRPF4B;RPSA;MPEG1;SRRM1;PPA1;PRKAR1A;SNRPG;PLBD1;SRSF3;SRSF5;RPL29;PLA1A;KMT2E;DDX5;ENY2;KMT2C;ALOX15;STK4;ENHO;RAB11FIP1;ADAP2;HNRNPDL;GALR2;CLEC7A;MBP;LTA4H;SMN1;ZC3H15;OSBPL8;OST4;RPL41;ODF3;TNFSF13;PRG2;NBEAL1;PTRHD1;BST2;LSM7;SON;A…
DENTATE GRANULE CELL	182/2316	0.999991	0.999991	0	0	0.487954	4.17114e-06	SEMA5A;SCOC;CTNND2;WIPF3;STMN2;NR3C2;ZDBF2;ENDOU;NUDT10;RGS5;FGF7;STS;RESP18;KIF5A;THSD7A;IL13RA2;KIFAP3;PAMR1;SYBU;SH3GL2;KCNH1;ACVR1;KCNH3;UNC5A;SLC30A3;ANKRD46;CACNA2D1;PRKCE;APLP1;GPR75;UNC5D;RUNDC3A;SLC9A2;BCAN;PREPL;ZC2HC1A;DOK5;MAP1A;CHODL;CDS1;GRIA2;KCNE2;NRN1;IGSF1;GPR88;TMEM59L;ILDR2;ADRB1;THY1;KALRN;CACNA1E;COX7A1;PCDH17;ADAMTS16;ENHO;NKAIN1;GRIN2A;NUAK1;DPP6;ADAMTS19;TSPAN7;GSG1L;APOD…
DORSAL STRIATUM	191/2316	0.999991	0.999991	0	0	0.516326	4.41367e-06	COL16A1;CTNND2;STMN2;NR3C2;AMOT;ZDBF2;SOX2;ENDOU;RGS5;GJA1;SESN3;RESP18;KIF5A;THSD7A;IL13RA2;PAMR1;SYBU;SH3GL2;KCNH1;KCNH3;UNC5A;S100A1;CACNA2D1;APLP1;SHISA4;GPR75;UNC5D;RUNDC3A;PRLR;MTURN;SLC9A2;CLIP3;BCAN;PREPL;MAP1A;COL4A5;CDS1;GRIA2;PDE1B;GPR88;TMEM59L;LPAR1;ADRB1;THY1;KALRN;CACNA1E;CPLX1;PCDH17;NPAS3;ENHO;UGT8;PDZD4;GRIN2A;PPP3R1;DPP6;ADAMTS19;TSPAN7;GSG1L;KCNN2;APOD;MBP;NXPH1;RIMKLA;SCN3B;P…
GASTRIC EPITHELIAL CELL	191/2316	0.999991	0.999991	0	0	0.516326	4.41367e-06	COL16A1;EXOC3L4;RORC;GUCA1B;CBLC;AHR;NR3C2;RGS5;COMTD1;STS;CAPN6;ZXDB;DAG1;NUDT18;ENPP4;PIP4K2C;SLC12A7;MKRN2OS;ACVR1;PAQR8;UNC5CL;TPM4;RSAD2;NFKBIL1;SPINK5;SLC35C1;SHISA4;GPR75;TC2N;SLC9A2;BCAN;DEPDC1B;ZSCAN20;DOK4;IL23A;COL4A4;SCNN1A;KDELR3;MYL9;SQSTM1;PPIC;RTN4R;CDS1;KCNE2;KLK1;FBLIM1;VTCN1;ART5;FUT2;KRBA1;NPAS1;PPL;EVPL;INAVA;FUT4;RHOBTB1;GLB1L2;SEL1L3;SLC9A3R2;UGT8;PORCN;RAB11FIP1;DHX32;GALR…
GRANULOCYTE	122/2316	0.999991	0.999991	0	0	0.309812	2.64834e-06	RORC;FOXI1;GUCA1B;GIMAP4;CALML4;FRY;IFIT1;ENDOU;TMEM88;MPZ;ZXDC;SLC16A6;NUDT18;PDK3;SIRPA;SLC12A6;JUNB;BORCS6;KCNH3;ARL11;UNC5A;RSAD2;CD93;IPMK;GPR75;MPEG1;CHIT1;PLBD1;ALPK1;ASF1B;CD274;PFKFB4;RPS4Y2;EPB42;ALOX15;NATD1;ARHGAP19;RASAL3;GATA1;CACNA1E;PPL;RAB11FIP1;SPATA5L1;CLEC7A;GSG1L;MCL1;VASP;NFE2;DNAH17;VDR;ODF3;INHBB;SSH3;IGF2R;BMP6;ARHGAP24;GGN;ISG20;SLC6A6;TMEM234;TRPV5;LCN2;CREBRF;COL9A3;MX…
HEPATOCYTE	187/2316	0.999991	0.999991	0	0	0.503661	4.3054e-06	EXOC3L4;HDAC10;CLPB;CLSTN3;TACO1;RORC;CBLC;CALML4;COMTD1;GRB14;ADGRA2;SLCO2B1;MPZ;ZXDB;SLC39A5;GNAT1;SLC12A7;SYBU;TNS2;PDGFRB;UNC5CL;CISH;NFKBIL1;FBXO17;SLC35C1;SHISA4;ALG12;PCOLCE;SYPL2;PRLR;ATAD3A;LENEP;ADAM18;DOK4;KDELR3;EMID1;PPIC;PLA1A;RTN4R;RTEL1;KCNE2;NNMT;NECAB3;ABCB6;EPAS1;MAOA;GPR88;EBI3;TRMT2A;PLA2G5;PCDH12;A1BG;PPL;CPLX1;SLC9A3R2;ENHO;GHRHR;SHARPIN;DDRGK1;TSPAN9;ADGRG6;TMEM129;GSG1L;E…
MAMMARY GLAND	186/2316	0.999991	0.999991	0	0	0.500509	4.27845e-06	DCLRE1B;HDAC10;CLPB;CTNND2;NAB2;COL12A1;FOXI1;GUCA1B;ZBTB22;COMTD1;GRB14;TMEM88;NUDT18;PDK3;HMCN1;PIP4K2C;SYBU;KCNH1;PSKH1;MKRN2OS;TSPYL2;ARMT1;NFKBIL1;SPINK5;SOX13;GPR75;OCRL;KCTD3;TC2N;PRLR;LENEP;SLC9A2;DHX40;ADCY9;PADI3;COL4A5;FIZ1;MZF1;FREM2;PPIC;CDS1;KMT2D;RTEL1;NECAB3;EPAS1;IGSF1;ALOX15;SPATA2;STC1;XPC;VTCN1;PKMYT1;AARD;NPAS1;PPL;EVPL;CPLX1;SLC9A3R2;NKAIN1;CALCR;ADAMTS19;TSPAN9;GALR2;ADGRG6…
MORULA	197/2316	0.999991	0.999991	0	0	0.535492	4.5775e-06	JPT1;POP7;CLPB;PPAN;GPATCH4;CDC20;LSM10;SOX2;GJA1;FBXO5;GTSE1;RPS13;WDHD1;GABARAPL1;NFKBIL1;OXSM;NGDN;BCS1L;KNSTRN;CPED1;DEPDC1B;PLBD1;CCDC86;KIF20A;CDS1;CDCA2;CDCA4;CDCA5;CDCA8;ART5;SKA3;NCAPH;GRIN2A;RACGAP1;SPATA5L1;KCNN2;PLEK2;GPM6B;TOE1;PLK4;CDT1;XRCC4;DDIAS;PLK1;CPEB1;GKAP1;SASS6;NOL10;COL9A3;RSPH10B;CAB39L;CCDC126;PAK1IP1;ADM;KIF15;TUBA1C;ING2;ZMYM1;CHAF1A;HEY2;NUF2;PBK;TK1;RIOK1;DLGAP5;CGN…
NATURAL KILLER CELLS	168/2316	0.999991	0.999991	0	0	0.444701	3.8014e-06	DCLRE1B;CYFIP2;CHIC2;POP7;CLSTN3;TUSC2;NRM;CBLB;GIMAP4;IFI30;CCDC102A;CCDC28B;FAM110A;LSM10;RDM1;COMTD1;NUDT18;PDK3;ENPP4;PIP4K2C;BORCS6;IER2;PSKH1;STARD3;TSTD1;CISH;MAMSTR;ARRDC2;NFKBIL1;SLC35C1;MATK;ALG12;TC2N;CDC25B;THOC6;TRAIP;BRMS1;IL23A;DDIT4;CDIP1;PPIH;GEMIN8;PRR12;ASF1B;LIPT2;RTEL1;SMIM4;UBA7;GYPC;CDCA4;EBI3;CDCA8;ABCB8;TRMT2A;PKMYT1;RASAL3;PDZD4;PORCN;SHARPIN;SWI5;HOXC4;EIF4EBP3;SLC38A5;…
NEUTROPHIL	141/2316	0.999991	0.999991	0	0	0.364218	3.11342e-06	HDAC10;FOXI1;GUCA1B;GIMAP4;CALML4;ZBTB22;FRY;IFIT1;ENDOU;TMEM88;MPZ;ZXDC;SLC16A6;PDK3;SIRPA;SLC12A6;JUNB;BORCS6;KCNH3;ARL11;RNF44;UNC5CL;UNC5A;CISH;RSAD2;CD93;DAPK2;NFKBIL1;IPMK;GPR75;MPEG1;LENEP;CHIT1;PPIF;PLBD1;BCORL1;ALPK1;ASF1B;CD274;PFKFB4;RPS4Y2;KLHL15;ALOX15;NATD1;ARHGAP19;SPATA2;PCDH12;RASAL3;GATA1;CACNA1E;RAB11FIP1;SPATA5L1;CLEC7A;NACC2;NTSR1;MCL1;VASP;NFE2;CBX7;F8A1;DNAH17;VDR;ODF3;TNFS…
PERIPHERAL BLOOD	120/2316	0.999991	0.999991	0	0	0.304189	2.60027e-06	RORC;GUCA1B;GIMAP4;ZBTB22;IFI30;NR3C2;ENDOU;LGALS2;TMEM88;MPZ;ZXDC;SLC16A6;NUDT18;PDK3;SIRPA;BORCS6;KCNH3;ARL11;UNC5CL;CISH;RSAD2;CD93;ARRDC2;IPMK;TC2N;MPEG1;MYL4;CHIT1;IL23A;PLBD1;CD274;PFKFB4;EPB42;UBA7;EPB41;ALOX15;PCDH12;RASAL3;GATA1;SPTA1;RAB11FIP1;ADAP2;CLEC7A;NACC2;NTSR1;MCL1;BCL9L;VASP;NFE2;CBX7;OSBPL7;ODF3;TNFSF13;HPS6;SSH3;BMP6;ISG20;SLC6A6;TRPV5;LCN2;MXD1;MXD3;CCNJL;HIST2H2AA3;DHRS13;A…
PLASMA CELL	162/2316	0.999991	0.999991	0	0	0.426486	3.6457e-06	POP5;CISD2;SAT2;CALML4;TXNDC15;CEP128;LSM10;GOLGA5;MPC1;CDC26;SLC16A6;NUDT18;TEKT3;ENPP4;IL12A;CLCC1;PIP4K2C;SCAPER;CDK5RAP3;WASHC3;PUS3;TPD52;ZBTB39;TSTD1;CISH;ANKRD46;MAMSTR;HARBI1;ZBTB38;OXSM;SLC35C1;ALG12;PDGFRL;FAM118B;MYL4;ARMCX3;EML6;BRMS1;IL23A;CCNE1;ZW10;ARMCX5;COL4A4;SIK1;KDELR3;BCORL1;GEMIN8;IFNAR1;CHODL;EXD2;CD274;ZCCHC7;KCNE2;UBA7;KLK1;ARL1;SLC1A4;AAAS;SEL1L3;PORCN;DSN1;ADAP2;SWI5;PP…
PLASMACYTOID DENDRITIC CELL	177/2316	0.999991	0.999991	0	0	0.472385	4.03804e-06	PUS10;HDAC10;CLPB;PMCH;NRM;ZBTB22;IFIT1;IFI30;CCDC102A;CEP128;LGALS2;ZFYVE26;TATDN2;RAVER1;CAPN6;ZMIZ2;ZXDB;ENPP2;NUDT18;SIRPA;ENPP4;IL12A;SLC12A7;BORCS6;ZBTB39;CISH;RSAD2;NFKBIL1;OXSM;SLC35C1;GPR75;UBE2E2;FRS3;ATAD3A;KCTD5;PDGFRL;MPEG1;ZSCAN20;IL23A;MAP1A;SIK1;FIZ1;BCORL1;PRR12;PLA1A;CHODL;RTN4R;CD274;RTEL1;CALCRL;ABCB6;NXPH3;KLHL15;EBI3;ZBTB5;RASAL3;KRBA1;CPLX1;FUT4;MTM1;SEL1L3;SPTA1;ADAP2;GALR…
REGULATORY T CELLS	151/2316	0.999991	0.999991	0	0	0.393585	3.36445e-06	ATF1;CYFIP2;CHIC2;SYS1;CSF1;CLSTN3;PMCH;RORC;GIMAP4;FAM110A;LSM10;PTTG1;EVA1C;PDK3;HIST3H2BA;ATXN7L1;BORCS6;ACVR1;ARMT1;TSTD1;CISH;RSAD2;MAMSTR;HARBI1;OXSM;TC2N;BRMS1;ZC2HC1A;MAF;IL23A;DDIT4;GEMIN8;RHNO1;ASF1B;CD274;UBA7;GYPC;CSTF2;EBI3;CDCA8;CREBL2;VTCN1;RASAL3;KRCC1;NCAPH;MTM1;SEL1L3;ORC5;BLOC1S5;PORCN;RACGAP1;GALR2;SWI5;EIF4EBP3;APOD;CCDC141;SLC38A5;TOE1;CBX7;AFAP1L2;RPL41;VDR;TNFRSF9;RPP40;FB…
RETINA	196/2316	0.999991	0.999991	0	0	0.532284	4.55007e-06	CLPB;SLC4A4;ZDBF2;ADGRA2;EVA1C;RESP18;HIST3H2BA;THSD7A;GNAT1;UNC5A;CACNA2D1;UNC5D;P3H3;MYL4;ZSCAN20;MXRA7;CDS1;UNC119B;EPAS1;STC1;PLA2G5;THY1;GRIN2A;TSPAN9;GSG1L;KCNN2;RIMKLA;PPARGC1A;ZBTB7C;SPHKAP;ABCA4;EXOC6B;GRIN2C;TMEM196;SLC6A6;GPR180;GKAP1;PPP1R1C;NOX4;GTF2IRD1;FBXL7;ROBO2;TMEM151A;TENM2;MSTN;KCNC2;C1QTNF3;GABRR2;GNGT2;GSG1;TRIM3;BBS9;PHF24;CGNL1;INSRR;TET1;VWA8;TMEFF1;SLC7A5;COL2A1;RNF169;…
SPERM	100/2316	0.999991	0.999991	0	0	0.249018	2.12866e-06	CHRM2;CLPB;OTP;CALML3;CEP128;RDM1;CCDC91;DMBT1;MPZ;RESP18;HMCN2;TEKT3;GNAT1;IL13RA2;KCNH1;CCDC158;SPINK5;SYPL2;RUNDC3A;SLC9A2;ADAM18;ZSCAN20;CAGE1;KLK1;HSPA4L;VTCN1;NKAIN1;GHRHR;SNTG2;CALCR;ADAMTS19;GSG1L;HOXC4;CCDC141;AMELX;PPARGC1A;ZBTB7C;CAV3;DNAH17;ODF2;ABCA4;ZFHX4;GGN;IGSF10;BPIFB1;PTK7;GKAP1;LYPD6B;PPP1R1C;SLC26A7;LHX5;COL9A3;RSPH10B;PTPRT;ELFN2;PHF7;DUSP15;SLC6A2;C1QTNF3;GRM8;GSG1;TRIM3;PB…
SPLEEN (BULK TISSUE)	172/2316	0.999991	0.999991	0	0	0.456951	3.90611e-06	GHDC;OLFML2B;EXOC3L4;CSF1;HDAC10;CLSTN3;FHOD1;COL12A1;CALML3;GIMAP4;IFI30;CCDC102A;ENDOU;RGS5;ISLR;CAPN6;ADGRA2;SLCO2B1;SLC16A6;HMCN1;SBF1;SLC12A7;TNS2;PDGFRB;CD93;ARRDC2;MPEG1;CPED1;CHIT1;KEL;MAF;COL4A4;DDIT4;PRR12;MYL9;EMID1;CHODL;CD274;RTEL1;GYPA;NNMT;EPB42;UBA7;KLK1;EPAS1;SDC3;GPR88;EBI3;LPAR1;TRMT2A;PCDH12;RASAL3;KALRN;PCDH17;RHOBTB1;SEL1L3;SLC9A3R2;SPTA1;TMEM26;SNTG2;ADAP2;TSPAN9;PLXNA1;HOX…
TESTIS (BULK TISSUE)	155/2316	0.999991	0.999991	0	0	0.405476	3.4661e-06	OLFML2B;COL16A1;SPARC;CLPB;NRK;WIPF3;RORC;HS6ST1;NUDT10;RGS5;GRB14;WDR90;EVA1C;DAG1;HMCN2;BBX;TEKT3;PDK3;THSD7A;SBF1;SLC12A7;PRND;TNS2;TLE4;PDGFRB;TSPYL2;SLC30A3;MAMSTR;CCDC158;OCRL;ATP11A;SYPL2;SLC9A2;ADAM18;TOM1L2;KEL;COL4A4;BCORL1;MYL9;CHODL;LIPT2;CDS1;KMT2D;PFKFB4;NECAB3;EPAS1;KLHL15;KMT2C;UBR4;ILDR2;PLA2G5;WDR62;PKMYT1;ART5;AARD;CACNA1E;GLIS1;RHOBTB1;TMEM26;SNTG2;EPB41L3;PLXNA1;CCDC141;PPARG…
TLYMPHOCYTE	67/2316	0.999991	0.999991	0	0	0.162061	1.38533e-06	DAZAP2;B4GALT1;RPL32;RPL31;WIPF3;PMCH;TCF23;CBLB;GIMAP4;MEOX1;PIGY;IRF2BPL;GNGT2;EMB;EIF5A;CD52;CISH;HARBI1;NOG;ARAP2;PPP2R5C;BTN3A2;TC2N;SENP2;EML6;MAF;IL23A;SNRPG;CHST5;CD44;OTUB1;PTGER4;DCUN1D3;RGS16;CACNA1A;CST7;TYMS;RASAL3;STK4;PRRG3;FAM124A;RAB11FIP1;TMEM204;GALR2;GNG8;BUB3;RPS27A;NTRK1;OST4;RPL41;BIK;HSPA4;TNFRSF9;AMFR;GINS4;BTBD9;HS3ST1;BST2;ISG20;CYLD;NR6A1;ARPC2;CENPK;RAB19;AVL9;NOP10;L…
TRACHEA (BULK TISSUE)	150/2316	0.999991	0.999991	0	0	0.390625	3.33915e-06	COL16A1;CLPB;COL12A1;TNC;CBLC;CALML3;CCDC102A;LOXL1;CDC14B;ENDOU;ISLR;GJA1;FGF7;TUBB6;DMBT1;ADGRA2;EVA1C;HMCN1;IL13RA2;PAMR1;TNS2;CTNNBIP1;SPINK5;PCOLCE;P3H3;CYS1;FAM91A1;SCAMP1;PGF;LENEP;ADCY9;ARMCX2;ZSCAN20;COL4A4;DDIT4;COL4A5;KDELR3;IL6ST;RIN1;PPIC;FBN2;CDS1;CEMIP;KCNE2;NNMT;EPAS1;MAOA;LPAR1;VTCN1;PPL;EVPL;NID2;SEL1L3;TMEM26;ADAMTS19;TSPAN9;GSG1L;PLXNA1;PLEK2;CPA6;SLC38A5;TBC1D16;ZFHX3;ODF3;FZ…

## Sheet: Disease Perturb.  GEO down
Term	Overlap	P-value	Adjusted P-value	Old P-value	Old Adjusted P-value	Odds Ratio	Combined Score	Genes
multiple myeloma DOID-9538 human GSE36474 sample 707	157/338	2.21638e-47	1.85955e-44	0	0	5.55386	596.627	RAB3B;ERCC6L;ZWILCH;GMNN;HJURP;TNC;BUB1B;MKI67;SMC4;SMC2;CDC20;PTTG1;NUSAP1;KNTC1;FBXO5;IL13RA2;GTSE1;TMPO;TPD52;GAS2L3;CDC25B;DEPDC1B;DDX39A;MELK;FNDC1;CCNE2;KIF20A;ASF1B;DNMT1;BLM;CDCA2;CDCA3;CDCA4;CDCA5;CDCA7;CDCA8;HMMR;SKA3;NCAPH;SKA1;RAD51AP1;DSN1;CCNB1;ORC6;RACGAP1;CYTL1;ECT2;FAM83D;PLK4;BARD1;EGR1;CDT1;JUN;STIL;CBX5;DDIAS;UBE2C;PLK1;NEK7;INHBB;NDC80;NR4A2;POLA1;KIF18A;KIF18B;UBE2T;KIF4A;CD…
prostate cancer DOID-10283 human GSE39452 sample 485	156/361	3.53892e-42	1.48458e-39	0	0	4.86371	464.216	ATF1;ERCC6L;ZWILCH;GMNN;HJURP;BUB1B;IFIT1;MKI67;SMC4;SMC2;CDC20;PTTG1;CHEK1;NUSAP1;KNTC1;FBXO5;GTSE1;IER5;TMPO;WDHD1;GAS2L3;DDX11;THOC3;KNSTRN;CDC25B;DEPDC1B;DDX39A;MELK;CCNE2;KIF20A;ASF1B;CDCA2;PARPBP;CDCA3;CDCA4;CDCA5;CDCA8;HMMR;SKA3;NDRG1;NCAPH;SKA2;RAD51AP1;DSN1;CCNB1;ORC6;RACGAP1;ORC1;NUP85;RAD21;BRIX1;ECT2;FAM83D;PLK4;STIL;NUP155;DDIAS;UBE2C;PLK1;CBX1;GGH;NDC80;KIF18A;H1F0;DIAPH3;CNOT11;UBE…
polycystic ovary syndrome DOID-11612 human GSE48301 sample 806	108/359	2.448e-15	6.84623e-13	0	0	2.69398	90.6348	MTCH2;DSCC1;HJURP;CISD2;BUB1B;GIMAP4;ENO1;MKI67;DMBT1;PTTG1;CHEK1;NUSAP1;PMPCB;HMCN1;TMPO;GAS2L3;TSTD1;CD93;ESCO2;KNSTRN;DEPDC1B;MELK;FANCD2;PPIC;BLM;PARPBP;HMMR;SKA3;NCAPH;RAD51AP1;TMEM26;CCNB1;RACGAP1;EPB41L3;CLSPN;ECT2;MCTS1;PLK1;GGH;PTRHD1;NDC80;COQ5;H19;KIF18A;LSM7;DIAPH3;UBE2T;KIF4A;COL5A2;GNB4;CDK1;TOP2A;MIPEP;ARHGAP11A;GPSM2;FLT1;COL14A1;KIF11;FOXM1;KIF15;LMNB1;EXO1;NUF2;PBK;NANS;EDIL3;AD…
idiopathic pulmonary fibrosis DOID-0050156 human GSE44723 sample 851	88/300	4.39824e-12	9.22531e-10	0	0	2.58577	67.6174	TOP2A;ROBO2;ARHGAP11A;THRB;COL14A1;HJURP;HMGB2;KIF11;IFIT1;MKI67;FOXM1;SMC4;ARHGAP6;KIF15;LMNB1;RGS5;PTTG1;SESN3;NUF2;PBK;NUSAP1;SOX6;GTSE1;GAS2L3;CKAP2;KIF23;PCOLCE;KNSTRN;CCNA2;PROCR;ASPM;DEPDC1B;PSRC1;FANCD2;DEPDC1;COL4A5;BIRC5;RHOU;KIF2C;KIF20A;IL6ST;ITGB3BP;MATN2;KDM3A;PARPBP;CDCA3;MAOA;ARHGAP19;CDCA8;TTK;PLA2G5;PTN;HMMR;PCDH18;AURKA;CCNB1;PLN;CYTL1;METTL7A;FAM83D;TP53I11;BUB1;PLK4;SPAG5;UBE…
cellular phase chronic idiopathic myelofibrosis 8106 human GSE3410 sample 460	62/218	2.25114e-08	3.77741e-06	0	0	2.46046	43.3269	TOP2A;RPL30;FEN1;RPL32;HMGB2;HBB;HMGB1;CDC20;TUBA1C;PTTG1;MPC2;NUSAP1;DLGAP5;TMPO;EIF5A;DUSP1;NME1;CCNA2;TFDP1;CKS2;MCM3;SRSF3;SIK1;MCM5;MCM6;DTL;ITGB3BP;ASF1B;SNRPB;MCM2;PCNA;GYPC;CEBPD;ODC1;CDCA8;HMMR;NREP;CST7;TYMS;CCNB1;RACGAP1;TRA2B;CFAP20;MCL1;GINS1;RPL41;DUT;RRM1;TIPARP;UBE2C;PRG2;TUBB4B;KLF1;NR4A2;CDK4;PRC1;POLE2;HNRNPA2B1;CDK1;CD24;RAN;CDKN3
myelodysplastic syndrome DOID-0050908 human GSE19429 sample 749	78/300	2.94087e-08	4.11232e-06	0	0	2.17941	37.7952	CYFIP2;TOP2A;TCERG1;FEN1;DDX47;CDCA7L;RPLP0;HMGB2;BUB1B;NUCKS1;KIF11;HMGB1;NR3C1;PHB2;SMC4;RPL6;TMEM263;KIF15;RPS4X;TUBA1C;FBL;PTTG1;STMN1;NUSAP1;DLGAP5;CCT2;SSR2;EEF1G;DDX39A;PSMA4;MELK;DDIT4;SRSF3;RPL29;SRSF6;SNRPA;SNRPB;DDX5;PCNA;UHRF1;ODC1;HMMR;NREP;TYMS;HIF1A;RAD51AP1;SPTA1;RACGAP1;NRIP1;USP1;EIF4H;RPS2;BUB3;HNRNPA1;E2F8;CMTM8;RPL41;STIL;RRM1;TIPARP;UBE2C;CBX3;RCC2;PRG2;TUBB4B;ISG20;NR4A2;ST…
Diabetes DOID-9351 mouse GSE31150 sample 805	86/346	5.46973e-08	6.55586e-06	0	0	2.05315	34.3316	CDKN1C;ARHGAP11A;SCOC;FEN1;CDKN1A;COL14A1;ELN;GMNN;HDLBP;MKI67;SMC4;TPGS2;RGS5;ISLR;ZMYM1;TUBB5;NKIRAS1;CHEK2;MYC;STMN1;RESP18;PBK;ME1;RRP12;ENOPH1;IER2;SREBF1;MRPS27;ANXA3;DUSP1;MYRIP;ETV5;ASPN;CDC25B;PTP4A1;CCNA2;TUBB2B;MELK;FNDC1;DDIT4;HAT1;PADI3;BIRC5;MCM4;MCM5;MYL9;EGFL8;PPID;BCAT2;TMEM45A;PCNA;NAA20;KCNA5;PIK3R1;NREP;PAPSS1;TSPAN6;NT5DC2;USP1;CYTL1;ECT2;PPARGC1A;ANKRD50;PAIP1;CTHRC1;EGR1;CA…
myotonic dystrophy type 1 DOID-11722 human GSE7178 sample 1051	72/279	1.35844e-07	1.42467e-05	0	0	2.15472	34.0699	RPL30;TFRC;RPLP0;MRFAP1;HMGB2;ADM;NUCKS1;HMGB1;BZW1;RPL6;TUBA1C;FBL;GJA1;ENOPH1;RPS13;CCT2;TSC22D1;CIRBP;DPM1;TMEFF1;SLC7A5;TUBB2B;PSMA4;PPA1;DDIT4;HAT1;CKS2;SNRPG;YME1L1;PFDN4;SNRPB;DDX5;RPL12;COL11A1;DDX21;HIF1A;PRTG;PRDX2;NUAK1;SCAF8;TAF1D;HNRNPDL;RAD21;CRNDE;TRA2B;EXOSC8;NRIP1;NDN;RPS2;RPS27A;HNRNPA1;SRSF11;SNCA;IVNS1ABP;EGR1;NOP58;SSB;CRIM1;SUCO;ATP2B1;NDC80;H19;H1F0;PSMC6;FABP5;EIF3L;HNRNPA…
Down Syndrome DOID-14250 human GSE23910 sample 494	64/239	1.5805e-07	1.47338e-05	0	0	2.2632	35.4425	ATF1;TOP2A;FEN1;HJURP;BUB1B;KIF11;MKI67;C1QTNF3;RUVBL2;NUF2;PBK;CHAMP1;NUSAP1;GTSE1;TMPO;EIF5A;WDR36;KIF23;ESCO2;FAM91A1;RANGAP1;CCNA2;ASPM;DEPDC1B;MELK;SAPCD2;KIFC1;MORF4L2;FAM76B;PPIH;KIF20A;OTUB1;LIPT2;PARPBP;GOSR1;CDCA8;TTK;HMMR;SKA3;TYMS;RAD51AP1;ERLEC1;CCNB1;USP1;ECT2;E2F7;E2F8;BARD1;AMFR;PLK1;ARHGAP32;DPY19L4;TACC3;CDK1;MAGED2;CENPN;CRLF1;SPC24;COPE;RAN;CDKN3;SPC25;MAD2L1;BCL2L1
Crohn's disease DOID-8778 human GSE6731 sample 757	88/370	3.16878e-07	2.65861e-05	0	0	1.9359	28.9702	ISCA1;SMG1;SPARC;FHL1;STMN2;SNX13;PLOD2;BMI1;ARHGAP5;SMC4;SYNE2;LMNB1;PCMTD2;GJA1;NIPBL;RPS6KA5;SLK;EXO1;BBX;SUPT20H;TMPO;ACTR2;ANXA3;VPS13A;PLA2G4A;DICER1;THOC2;TOPORS;RSBN1;SRRM1;VCAN;KAT6B;GPD2;MTF2;PPIG;KIF20B;IL6ST;MATN2;CDS1;KANK1;CUL2;LPAR1;PIK3R1;RTF1;PTN;PDS5A;ATP2C1;CLCN3;PAPSS1;UGT8;PPP3R1;EXTL2;RMND5A;FRZB;NRIP1;DMD;GPC4;ZC3H13;GPM6B;SNCA;UBQLN2;GINS1;SMARCE1;SPAG9;OSBPL8;DUT;AUTS2;LU…
Hypoxia C0242184 human GSE4483 sample 440	70/275	3.53684e-07	2.69764e-05	0	0	2.11401	31.4033	TOP2A;GMNN;HMGB1;IFIT1;SMC4;LOXL1;LMNB1;IRF2BPL;TUBA1C;PTTG1;ENC1;DAG1;PBK;NUSAP1;KIFAP3;CDK5RAP3;CCT2;CIRBP;NME1;DPM1;SFPQ;DDX39A;PSMA4;MELK;PSRC1;CKS2;ERH;SRSF5;MCM6;SRSF6;SNRPB;MCM2;FBN2;DNMT1;DDX5;PCNA;PSMD14;UHRF1;SDC3;SRRT;CDCA7;HIF1A;ADAMTS16;NUAK1;EXTL2;RACGAP1;LRRC8A;RBBP7;A2M;HNRNPA1;SRSF11;EGR1;GABBR2;XRCC6;RRM1;CBX5;XRCC5;RPA2;TUBB4B;COL1A1;COL1A2;KIF18B;PRC1;CDK1;HYOU1;RNPS1;NCAPD3;N…
Acne C0702166 human GSE10432 sample 297	73/292	4.25325e-07	2.97373e-05	0	0	2.06423	30.2832	CDKN1C;GPSM2;SPARC;PMCH;ELAVL4;BUB1B;SMC4;SMC2;AMOT;LMNB1;RPS6KA5;CSRP2;AIFM1;PTTG1;CHEK1;PAPOLA;MYBL2;CLCC1;EDIL3;DLGAP5;TPD52;SEC13;RFC3;ANKRD46;ARAP2;PLA2G4A;CCNA2;DDX19A;CCNE2;MORF4L2;CKS2;SNRPG;COL4A5;SRSF3;MCM4;PPIH;SLBP;DTYMK;PRKAA1;MAOA;ODC1;NOLC1;STC1;DDX21;RHOBTB1;AURKA;RAD51AP1;PRDX2;CCNB1;CNR1;RAD21;EIF4H;GINS1;NOP56;RRM1;XRCC4;NUP155;SPAG5;GTF2H3;NDC80;CENPE;NUDT21;BOP1;FABP5;CENPI;M…
Ulcerative Colitis C0009324 human GSE6731 sample 249	83/354	1.26005e-06	8.13214e-05	0	0	1.89777	25.78	CPM;SMG1;DYRK2;DDX3X;TFRC;PLOD2;ARHGAP5;SLC4A4;SYNE2;PCMTD2;SENP6;LGALS2;NIPBL;RPS6KA5;SIPA1L1;PPP2R5E;EXO1;PAPOLA;BBX;ENPP4;SUPT20H;TMED7;TMPO;BCAS1;RAB2A;ACTR2;EDN3;ANKRD46;TSC22D2;SPINK5;VPS13A;PLA2G4A;DICER1;THOC2;TOPORS;RSBN1;GPD2;AGPS;ZMYND11;PFKFB4;KLK1;SEMA3D;LPAR1;CREBL2;WDR62;PIK3R1;SRI;CLCN3;PAPSS1;GNA13;UGT8;PPP3R1;SCAF8;RMND5A;FRZB;RBBP5;TSPAN6;NRIP1;GPC4;ZC3H13;SNCA;UBQLN2;IVNS1ABP;…
polycystic ovary syndrome DOID-11612 human GSE48301 sample 560	68/275	1.58555e-06	9.502e-05	0	0	2.03205	27.1371	TOP2A;ARHGAP11A;MTCH2;RPL31;STMN2;HTR2B;KIF11;AHR;MKI67;SMC2;KIF15;NUDCD1;PTTG1;EXO1;NUF2;PBK;NUSAP1;RSPO3;EDIL3;DLGAP5;CCDC34;EMP2;KIF23;CCNA2;ASPM;DEPDC1B;MELK;DEPDC1;BIRC5;MATN2;PARPBP;SMIM4;LRRC17;TTK;HMMR;NID2;RAD51AP1;PDLIM1;CCNB1;CLSPN;BUB1;GINS1;UBE2F;ACBD6;DUT;PCDH7;FAM229B;GGH;SHCBP1;NDC80;GPN3;CENPE;CENPF;KIF18A;DIAPH3;CENPI;UBE2T;KIF4A;COL5A2;TACC3;CDK1;RPL22L1;PSMG2;CENPQ;NOP10;CDKN3…
Nicotine addiction C0028043 human GSE11208 sample 325	108/497	1.79308e-06	0.000100293	0	0	1.72411	22.8127	NCKAP1;POP7;GMNN;MRFAP1;BUB1B;NUCKS1;PHB2;CDC20;FBL;TRIM28;PTTG1;RUVBL2;NUSAP1;IER5;STARD7;KNSTRN;CDC25B;TUFM;DPM1;DDX39A;MELK;MORF4L2;SNRPG;NHP2;ERH;KIF20A;RPL29;SNRNP200;SNRPA;KPNB1;SNRPB;DNMT1;PSMD14;HMMR;GATA2;ARPP19;HIF1A;PRDX2;CCNB1;LARP1;RACGAP1;UBR7;RAD21;CRNDE;OST4;UBE2C;CBX3;RCC2;CPSF3;CBX1;PUM1;PTRHD1;H1F0;STAG2;ARPC2;CDK4;GNB2;RNPS1;EZH2;TOP2A;DDX47;HMGB2;ELAVL4;HMGB1;FOXM1;LMNB1;IRF2…
ulcerative colitis DOID-8577 human GSE6731 sample 760	75/314	1.93877e-06	0.000101664	0	0	1.94244	25.5498	CPM;SMG1;DYRK2;CITED2;PLOD2;ARHGAP5;SLC4A4;SYNE2;NR3C2;PCMTD2;SENP6;LGALS2;NIPBL;RPS6KA5;SIPA1L1;SLK;EXO1;PAPOLA;BBX;PLCE1;ENPP4;SUPT20H;TMPO;BCAS1;ACTR2;EDN3;ANKRD46;VPS13A;RRAS2;PLA2G4A;DICER1;TOPORS;RSBN1;SPECC1L;MATN2;KLK1;MAOA;LPAR1;CREBL2;WDR62;PIK3R1;PTN;SRI;CLCN3;GNA13;UGT8;SCAF8;RMND5A;FRZB;TSPAN6;TSPAN7;NRIP1;METTL7A;GPC4;ZC3H13;SNCA;UBQLN2;SPAG9;PDHA1;APOOL;AUTS2;GGH;SYNJ2;ATP2B1;PER2;…
Type 1 diabetes mellitus C0011854 mouse GSE1623 sample 53	85/371	2.55012e-06	0.000125856	0	0	1.84128	23.7146	CDKN1C;NCKAP1;ARF1;FEN1;SPARC;ZFAND5;MRFAP1;HBA-A1;HMGB1;EPRS;MKI67;SMC4;SMC2;CDC20;TUBA1C;CD1D1;CSRP2;RESP18;NUSAP1;PDK3;SMARCC1;SEC13;TSC22D1;SSR2;LARP4B;DYNLL1;PJA1;TFDP1;CKS2;MCM3;COL6A3;BIRC5;ERH;TRIM59;SRSF6;ZMYND11;PPID;TMEM45A;KMT2E;HEMGN;GTF2A1;SEH1L;PCNA;CSTF2;ODC1;NREP;AURKA;ATXN2;CCNB1;TSPAN6;RAD21;NT5DC2;SWI5;RBBP7;ECT2;SLC38A5;UBQLN2;CAR2;PRPF38B;SSB;MTX2;LUM;GALNT2;IGF2;XPO7;SMARCA…
polycystic ovary syndrome DOID-11612 human GSE48301 sample 818	86/378	3.00584e-06	0.000140105	0	0	1.82469	23.2008	TOP2A;MIPEP;ARHGAP11A;MTCH2;SPARC;FLT1;COL14A1;SPPL2A;BUB1B;GIMAP4;ENO1;KIF11;MKI67;KIF15;FGF7;NUDCD1;NUF2;PBK;NUSAP1;RSPO3;HMCN1;NANS;EDIL3;ARL5A;DLGAP5;TPD52;CD93;DYNLT1;BCKDHB;KIF23;CCNA2;ASPM;DEPDC1B;MELK;PSME3;DEPDC1;MCM3;BIRC5;KDELR2;IFT46;MATN2;PPIC;FAM72A;TMEM45A;TTK;HMMR;PCDH18;NCAPH;RAD51AP1;PDLIM1;CCNB1;CDC45;RACGAP1;PALMD;BUB3;A2M;CCT7;BUB1;CCT5;GINS1;RRM1;TMEM30A;LRRC28;FAM229B;LAMB1…
diabetes mellitus type 2 DOID-9352 human GSE12643 sample 766	79/346	6.49752e-06	0.000286917	0	0	1.83112	21.8711	TOP2A;GDE1;STMN2;TNC;HTR2B;PSIP1;ADM;KIF11;IFIT1;RBPJ;FOXM1;SMC4;GJA1;PTTG1;CTSK;ENPP2;TK1;IL13RA2;GLUL;PAMR1;CTSC;JAK1;ACVR1;PTGIS;GPX3;GPX7;PDGFRL;CDC25B;DCTD;PROCR;CLIP1;NFX1;BCAT1;MATN2;PRPS2;PRIM2;KANK1;HDAC5;RABGAP1;CEBPD;MAOA;LPAR1;CREBL2;PTN;TYMS;PDS5A;PPL;NDRG1;CCNB1;EPB41L3;NDN;APOD;METTL7A;OSBPL8;F8A1;RRM1;KCNJ8;SPAG5;UBE2C;PLA2G2A;G0S2;KAZALD1;NDC80;PNRC1;BST2;FKBP1A;ISG20;MFAP4;CENPF…
diffuse large B-cell lymphoma DOID-0050745 mouse GSE6136 sample 687	82/366	9.33073e-06	0.000391424	0	0	1.78705	20.698	TOP2A;FEN1;DDX3X;MRFAP1;HMGB2;HMGB1;EPRS;IFI30;PHB2;BZW1;FBL;TUBB5;TRIM28;PPP2R1A;STMN1;SCD2;TOPBP1;RPS13;CCT3;EIF5A;CD52;CDV3;CCT2;RBM17;TPM4;STARD7;DYNLL1;RAD23B;EEF1G;PSMA3;PSMA4;RBMXL1;TFDP1;PPA1;EWSR1;PRKAR1A;MORF4L2;CKS2;SNRPG;NHP2;MCM4;ERH;MCM5;DNAJC9;MCM6;SRSF6;KPNB1;SLBP;IDI1;PCNA;PSMD14;UHRF1;RPL11;ACAT2;TRA2B;SWI5;USP1;EIF4H;RPS2;RBBP7;CCT7;CCT5;ZC3H15;MCTS1;NOP56;NPM1;NOP58;HSPA4;PBDC…
ulcerative colitis DOID-8577 human GSE6731 sample 759	84/384	1.87938e-05	0.000750859	0	0	1.73263	18.8545	CPM;SMG1;DDX3X;PLOD2;ARHGAP5;SMC4;SLC4A4;PCMTD2;SENP6;UFL1;LGALS2;RPS6KA5;PPP2R5E;EXO1;PAPOLA;BBX;ENPP4;SUPT20H;TMED7;TMPO;BCAS1;TPD52;RAB2A;ACTR2;ANXA3;TSC22D2;SPINK5;VPS13A;PLA2G4A;DICER1;THOC2;TOPORS;PRKAR1A;DOK5;GPD2;HAT1;KDELR3;ZMYND11;MATN2;CDS1;KDM3A;SGMS1;LPAR1;CREBL2;PIK3R1;CLCN3;ARPP19;NID2;PAPSS1;UGT8;PPP3R1;SCAF8;RAP1A;RMND5A;FRZB;RBBP5;TSPAN6;NRIP1;GPC4;ZC3H13;SRSF11;UBQLN2;IVNS1ABP;…
mytonic dystrophy Type 1 DOID-11722 human GSE7179 sample 1049	72/317	1.96907e-05	0.00075093	0	0	1.81644	19.6818	RPL30;FEN1;RPL31;ENO1;RPL6;CDC20;PNN;TUBA1C;FBL;TUBB6;RNF114;CSRP2;CPNE1;MYBL2;JARID2;ENOPH1;CCT3;CCT2;NME1;DPM1;EEF1G;PSMA4;MELK;DDIT4;HAT1;SRSF3;HNRNPH3;PFDN4;MCM2;DDX5;PCNA;GTF3C6;RPL12;RPL11;ODC1;NOLC1;SKA3;ACAT2;PAPSS1;AURKA;BLOC1S5;SCAF8;TAF1D;EIF4H;NDN;DROSHA;LTA4H;FAM83D;HNRNPA1;CCT5;GINS1;NOP56;RPL41;NPM1;NOP58;XRCC5;UBE2C;HSPA4;CBX1;NAP1L1;TUBB4B;BLCAP;NASP;TDP2;EIF3L;HNRNPA2B1;HNRNPD;M…
Non-syndromic cleft lip and palate DOID-9296 human GSE42589 sample 618	91/426	2.28278e-05	0.000832718	0	0	1.68174	17.9737	DCLRE1B;SCOC;FEN1;ERCC6L;FLT1;TFRC;CAB39L;CDCA7L;PAK1IP1;DSCC1;MCM10;BRCA1;SIPA1L3;CEP128;ING2;EXO1;GRB10;SPDL1;FBXO5;NANS;TPD52;WDHD1;RFC3;LMO4;DNTTIP2;PLA2G4A;PGM2L1;HAUS2;ETV5;SLC7A5;MMS22L;VCAN;MELK;MMP16;CCNE2;ZW10;MCM3;MCM6;MTFR2;KIF20B;DTL;KDM7A;FAM72A;CD274;PRIM2;BLM;PARPBP;PCNA;PRIM1;TTK;LIN9;RAD51AP1;NUAK1;DSN1;SRPX2;ORC6;CDC45;ORC1;UBR7;EXOSC8;PLEK2;CLSPN;SKIL;E2F7;GINS1;IVNS1ABP;GABBR…
autism spectrum disorder DOID-0060041 human GSE62632 sample 1037	98/472	3.72382e-05	0.00128763	0	0	1.62267	16.5483	CCNT2;NRK;TNC;LTN1;JMJD1C;PLOD2;GCC2;RBPJ;IFIT1;SMC2;CEP128;CCAR1;ZDBF2;CCDC91;CAPN6;ENPP2;SMARCAD1;CIR1;THSD7A;SCAF11;DNTTIP2;PRPF4B;THOC2;ESCO2;TBL1XR1;PHIP;PPIG;IL6ST;KMT2E;DCUN1D4;CWF19L2;BAZ2B;HMMR;PDS5A;PCDH18;NPAT;SBNO1;ZC3H13;SKIL;OSBPL8;STIL;DDIAS;NEK7;SREK1IP1;ARHGAP28;DNAJC13;H19;LRCH2;KIF18A;STAG2;MPHOSPH10;BMPR2;FLT1;USP34;RSF1;KIF15;SENP6;NIPBL;AKAP11;NUF2;ENC1;ZIC1;CTSF;IFT57;EDIL3…
diffuse large B-cell lymphoma DOID-0050745 mouse GSE6136 sample 686	85/397	3.83679e-05	0.00128763	0	0	1.68525	17.1361	TOP2A;FEN1;DDX3X;MRFAP1;HMGB2;HMGB1;EPRS;PHB2;BZW1;FBL;TUBB5;STMN1;SCD2;TOPBP1;CTSC;EIF5A;CCT3;CD52;CDV3;CCT2;TPM4;CACYBP;DYNLL1;RAD23B;CCNA2;EEF1G;PSMA3;PSMA4;RBMXL1;TFDP1;DNAJC7;EWSR1;PRKAR1A;PPA1;MORF4L2;CKS2;SNRPG;NHP2;MCM3;MCM4;ERH;MCM5;DNAJC9;MCM6;KPNB1;PPID;SLBP;IDI1;PCNA;PSMD14;UHRF1;RPL11;ACAT2;TRA2B;USP1;EIF4H;RPS2;RBBP7;HNRNPA1;CCT7;CCT5;ZC3H15;MCTS1;NOP56;NOP58;NPM1;RRM1;HSPA4;PBDC1;N…
diffuse large B-cell lymphoma DOID-0050745 mouse GSE6136 sample 688	73/337	8.89871e-05	0.00287155	0	0	1.70783	15.929	FEN1;DDX3X;CELF1;GMNN;MRFAP1;HMGB1;EPRS;PHB2;SMC4;FBL;STMN1;SCD2;TOPBP1;RAB8B;YWHAH;CCT3;EIF5A;CD52;CDV3;CCT2;TPM4;CACYBP;DYNLL1;CCNA2;EEF1G;CFDP1;PSMA4;RBMXL1;TFDP1;PPA1;PRKAR1A;MORF4L2;HAT1;CKS2;SNRPG;MCM3;BIRC5;MCM4;MCM5;DNAJC9;MCM6;PPID;KPNB1;SLBP;IDI1;DNMT1;PCNA;PSMD14;PRIM1;ACAT2;TRA2B;USP1;RPS2;RBBP7;CCT7;ZC3H15;NOP56;RPL41;NPM1;NOP58;RRM1;HSPA4;PBDC1;NAP1L1;SUCLA2;ARPC2;HNRNPA2B1;HNRNPD;R…
cardiomyopathy DOID-0050700 human GSE9128 sample 781	68/310	0.000102712	0.00319169	0	0	1.73457	15.9296	TCERG1;CDKN1A;TFRC;DDX47;THUMPD2;JMJD1C;CBLB;GCC2;PPP2R2A;TUBB6;ENC1;TOPBP1;JARID2;IER5;ENOPH1;MAP3K4;JAK1;FNBP4;TSPYL2;KLF11;GABARAPL1;RBM15;TSC22D1;REV1;CIRBP;ATG14;DHX40;SLC7A5;PRPF3;DDIT4;PPIF;HECA;SIK1;MXRA7;HNRNPH3;MCM6;ARHGEF7;SLBP;IDI1;PRKAA1;KDM3A;GGNBP2;DDX24;DDX21;PIK3R1;CST7;HIF1A;PCNP;SCAF8;MNT;RAB20;FAM172A;RNF138;SERTAD2;ATXN7;HNRNPA1;SRSF11;TBC1D15;JUN;SEC24B;AUTS2;TIPARP;ATP2B1;N…
Type 2 diabetes mellitus C0011860 rat GSE6428 sample 291	71/331	0.000151009	0.00452487	0	0	1.68577	14.8317	NCKAP1;DAZAP2;ARF1;HIP1;DDX3X;TFRC;TCF25;ICA1;ENO1;HMGB1;EPRS;TMEM263;TUBA1C;FBL;CYP4A8;TUBB5;STMN1;RNPEP;CCT3;EIF5A;CCT2;SEC13;TPM4;RPSA;EEF1G;SLC7A5;DDX39A;TAX1BP1;KDELR2;MCM6;RPL29;CDS1;IDI1;NUP205;PCNA;RPL12;PRIM1;ODC1;STC1;AKAP7;NDRG1;PDLIM1;STIP1;AP3M1;CCNB1;TMEM248;SWI5;RBBP7;CCT7;ST3GAL1;CCT5;NPM1;SPHKAP;RBPMS;UBE2C;C1GALT1;AZIN1;VEGFA;NET1;ISG20;FABP5;EIF3L;CALU;GNAS;CDK1;SPRY1;ALDH18A1;…
bronchopulmonary dysplasia UMLS CUI-C0006287 human GSE8586 sample 918	76/364	0.00022042	0.00637699	0	0	1.62932	13.7189	CYFIP2;SPARC;TCF25;MRFAP1;LMOD1;WFDC1;HBB;PHB2;LOXL1;IRF2BPL;RPS4X;TUBB6;CSRP2;TRIM28;LAMP1;EMILIN1;JUNB;IER5;IER2;TSC22D1;DUSP1;GPX3;CIRBP;BGN;RPSA;TGFBR1;TUBB2B;RCN1;MORF4L2;DDIT4;COL6A3;SIK1;MXRA7;ITGB1BP2;GAS6;MYL9;ATF4;SF3B4;DDX5;RABGAP1;NNMT;CEBPD;EPAS1;RPL12;HIF1A;LPP;FBXL22;NUAK1;OLFML3;TCEAL3;EIF4H;LRRC8A;PIP5K1C;A2M;RABAC1;EGR1;JUN;RBPMS;NAP1L1;KRT10;TUBB4B;COL1A1;SMOC2;MFAP4;SMTN;KLF6;…
atopic dermatitis skin DOID-3310 human GSE32924 sample 630	59/269	0.000285444	0.00798292	0	0	1.73193	14.1351	DHRS13;PPAN;TNC;BUB1B;MKI67;FOXM1;LMNB2;CDC20;COMTD1;RAVER1;PTTG1;NUF2;TK1;DLGAP5;PSKH1;PSENEN;CD52;GPX2;PGF;CDC25B;SLC7A5;DEPDC1B;MELK;PSRC1;SAPCD2;CKS2;KIF2C;MCM5;KIF20A;DTL;CDCA3;UHRF1;CDCA5;HTRA3;ZBTB42;TTK;THY1;HMMR;CCNB1;ORC6;POLD1;SLC38A5;E2F8;CDT1;UBE2C;PLA2G2A;GATC;SELE;SHCBP1;NDC80;H19;CENPE;KIF18B;KIF4A;CDK10;TRIP13;EIF3C;CRLF1;SPC25
ALS (Amyotrophic Lateral Sclerosis) C0002736 mouse GSE4390 sample 389	76/368	0.000312444	0.00845614	0	0	1.60662	12.9672	CYFIP2;NCKAP1;DOCK9;ZFAND5;MRFAP1;NUCKS1;CHD4;ADARB1;BZW1;SOX2;TUBA1C;GJA1;RESP18;ZIC1;SCD2;ENPP2;DIP2B;RAC1;TMED7;GLUL;ARL5A;YWHAH;ACTR2;TSC22D1;KCNAB2;PPP2R5C;DYNLL1;RAD23B;PJA1;PTP4A1;PSMA3;PREPL;PRKAR1A;MORF4L2;BCAT1;SQSTM1;PAFAH1B2;PPID;KMT2E;IDI1;DDX5;PSMD11;CAB39;HSPA4L;CSTF2;NREP;PDHB;CPLX1;PCNP;ATXN2;DPP6;RMND5A;U2AF2;RAD21;NDN;MBP;RABAC1;GPM6B;UBQLN2;SPECC1;GABBR1;TMEM30A;CSNK1A1;USP9X;…
Macular degeneration C0024437 human GSE1719 sample 46	70/337	0.000444889	0.0116644	0	0	1.61719	12.481	CARS;SEMA5A;COL16A1;RPL31;ELN;RPLP0;FHL1;STMN2;LMOD1;LAMC1;EPRS;CPZ;LOXL1;TTC28;MRC2;RPS4X;ISLR;LAMP1;CPNE1;ENPP2;CTSC;YWHAH;SRRM2;PDGFRB;RRAS2;PCOLCE;DYNLL1;RAD23B;PDGFRL;CKAP4;VCAN;KDELR2;GAS6;SRSF6;MYL9;SNRPA;DDX5;RABGAP1;LAMA2;SDC3;THY1;PPL;EHBP1;ARHGAP12;PDLIM1;NUAK1;APOD;RPS2;RAB11FIP2;RPS27A;RFTN1;NEK7;CRIM1;PYCR1;INHBB;TUBB4B;SORBS3;TUBB4A;MFAP4;SMTN;COL3A1;COL1A2;ACTC1;RCAN2;COL5A2;CALU;…
endometrial cancer DOID-1380 human GSE17025 sample 846	63/298	0.000516837	0.0131402	0	0	1.65257	12.5063	RPL30;RPL32;RPL31;RPLP0;HMGB1;BMI1;RPL6;RPS4X;GJA1;ENPP2;ADAMTS8;PAMR1;IER2;RPS13;PNISR;TSC22D1;ANXA3;DUSP1;METTL3;CIRBP;RPSA;CKAP4;CPED1;EEF1G;TWSG1;RCN1;MORF4L2;COL6A3;MXRA7;SRSF5;GAS6;SRSF6;BCAT1;KIZ;MATN2;RPL12;RPL11;PCDH18;ZBTB4;PAPSS1;OLFML3;WIF1;NDN;DROSHA;RPS27A;HNRNPA1;SF3B1;SRSF11;EGR1;RPL41;JUN;DUT;MAP3K1;ST13;LUM;HUWE1;NR4A2;H19;COL3A1;KLF6;COL1A2;EIF3L;MAFF
breast cancer DOID-1612 human GSE14943 sample 504	45/197	0.000577398	0.0142481	0	0	1.82199	13.5865	ARF1;DNMT1;CEMIP;EPAS1;POGK;FHL1;LPAR1;NOLC1;MIEF1;EPRS;IFIT1;GNA13;NUAK1;IPO8;OLFML3;POLD1;NUSAP1;PLXNA1;SKP2;METTL16;GLUL;SCYL2;TMPO;SREBF1;TGFB2;TSC22D1;ATP8B2;STARD7;GALNT2;NR1H2;ZBTB38;AP3D1;XPO7;INHBB;PRPF6;COL5A1;QPCT;GPD2;DDIT4;CALU;SPRY1;GAS6;DTL;RCOR1;EIF4G1
tibial muscular dystrophy DOID-9884 human GSE42806 sample 539	69/335	0.000620652	0.0148779	0	0	1.59959	11.8126	SMG1;B4GALT1;CITED2;LMOD1;PSIP1;CBLB;UFL1;NIPBL;RPS6KA5;SESN3;DDI2;ZXDC;GATAD1;CHAMP1;BBX;PLCE1;SNAP29;SMARCC2;S100A1;TSC22D2;TSC2;MITF;DICER1;MYRIP;CBFA2T2;FAM126B;MTURN;SRRM1;RBMXL1;NFX1;COL4A4;GINM1;RPL29;ZCCHC7;NNMT;CEBPD;KMT2C;RPL11;COX7A1;COCH;SCAF8;ATXN7;EXOSC8;FCHO2;NRIP1;TRA2A;USP1;RICTOR;ZC3H14;PMS1;EGR1;OSBPL8;MBD6;AUTS2;NIFK;NBEAL1;FMO2;CFLAR;GTF2H3;MLLT10;ITCH;KLF6;STAG2;MGP;ASXL2;MD…
Anterior Horn Cell Disease C0154681 human GSE1481 sample 208	70/346	0.000949075	0.0217659	0	0	1.56362	10.8829	SPARC;COL16A1;TFRC;HBB;RBPJ;TXNDC15;RPS4X;PNN;GJA1;XPO1;CTSK;MPZ;ENPP2;GLUL;ENOPH1;IER2;BCAS1;DUSP1;PLLP;SSR2;APLP1;LANCL1;BGN;PCOLCE;DYNLL1;HAUS2;ASPN;TUBB2B;COL6A3;ERH;PFDN2;ISCU;MATN2;FBN2;IDI1;DDX5;COL11A1;SDC3;LPAR1;NDRG1;NID2;ACAT2;UGT8;RAP1A;PTPRZ1;OLFML3;EPB41L3;HOXC4;APOD;MBP;A2M;RPS27A;SRSF11;EGR1;TCF7L2;NEK7;IGF2;HUWE1;LAMB1;COL1A1;NET1;COL3A1;NFASC;COL1A2;COL5A1;EIF3L;HNRNPA2B1;COL5A2…
Endometriosis C0014175 human GSE7305 sample 149	57/270	0.00095988	0.0217659	0	0	1.64816	11.4526	SEMA5A;SPARC;OLFML2B;RPLP0;MRFAP1;ADM;HMGB1;RPS4X;TUBA1C;ISLR;GJA1;MDK;CTSK;ENPP2;PAMR1;IER2;PDGFRB;TSC22D1;DUSP1;GPX3;ANXA4;RPSA;PCOLCE;ADRA2C;ASRGL1;VCAN;RCN1;DDIT4;CKS2;TMEM45A;MAOA;RPL12;RPL11;CDCA7;PIK3R1;PTN;NREP;PAPSS1;PDLIM1;OLFML3;APOD;JUN;LUM;EYA2;IRX3;IGF2;VEGFA;H19;COL3A1;H1F0;KLF6;COL5A1;MAFF;MFAP2;RNPS1;SPRY1;CD24
LGLL - Large granular lymphocytic leukemia C1522378 human GSE10631 sample 47	49/225	0.00104837	0.0226576	0	0	1.71346	11.7553	TOP2A;CDKN1A;RPL32;RPL31;RPLP0;ENO1;PHB2;RPS4X;TUBA1C;FBL;LGALS2;TRIM28;PTTG1;JUNB;RPS13;NDEL1;GABARAPL1;CISH;RPSA;EEF1G;SLC7A5;VCAN;DDIT4;PPIF;SIK1;MCM6;RPL29;ATF4;PCNA;GYPC;RPL12;RPL11;TYMS;RNF138;RPS2;RPS27A;MCL1;RPL41;JUN;NPM1;UBE2C;TUBB4B;VEGFA;LSM7;PIK3IP1;EIF3L;GNAS;NOP10;RAN
Down Syndrome C0013080 mouse GSE1611 sample 105	63/306	0.00105321	0.0226576	0	0	1.59741	10.9517	ISCA1;ARF1;MTCH2;ALAS2;RRP1;STMN2;MRFAP1;UBP1;MIA3;HBA-A1;PHB2;RPL6;TUBA1C;FBL;GJA1;TUBB5;PPP2R1A;STMN1;WDR6;YWHAH;TSC22D1;DYNLL1;RRAGA;GAP43;NSMCE4A;PRKAR1A;DDIT4;VOPP1;PFDN2;MFGE8;PAFAH1B2;SNRPB;ARL1;NREP;PDHB;NDRG1;CPLX1;PCNP;DNAJB2;PPP3R1;RMND5A;TSPAN9;TRA2B;TSPAN7;LTA4H;RBBP7;RABAC1;CCT7;GPM6B;CAR2;NPM1;TIA1;PDHA1;TMEM30A;GRIN2C;FKBP1A;GATM;TMEM234;H1F0;CCNG2;MDM2;GRB2;MAGED2
Neurological pain disorder C0423704 rat GSE18803 sample 212	42/189	0.00152841	0.0320584	0	0	1.75697	11.3914	CDKN1C;POP5;RTEL1;ALAS2;SLC4A1;ITGAE;NID2;C1QTNF4;LSM11;HSF4;GPC3;ARL6IP4;TAC3;TP53I11;CGNL1;GPX2;MRPS27;IQSEC2;LUM;RNF25;DAPK2;RBM18;PLA2G2A;KCNJ14;SOX13;TSC2;TJAP1;APLN;COL1A1;SLCO1C1;MFAP4;CACNB3;CCNE1;PPP1R1B;PITPNM2;MMP17;CERCAM;POMK;CRYL1;FXYD6;MVD;CRLF1
Generalized seizures C0234533 rat GSE1156 sample 342	64/318	0.00174462	0.0353319	0	0	1.55205	9.8574	CYFIP2;ARF1;MTCH2;ALAS2;DDX3X;CNRIP1;PITPNA;RPLP0;COX4I2;LAMC1;SLC4A4;TUBA1C;GJA1;AKAP11;TUBB5;ZMYM3;STMN1;ARL6IP4;LOC100134871;FGFBP3;GLUL;SH3GL2;YWHAH;UNC5A;TSC22D1;DCAKD;EEF1G;RRAGA;MED25;SFPQ;PRKAR1A;MFGE8;BCAT1;GRIA2;KCNA1;NRXN1;THY1;PTN;CPLX1;UGT8;PPP2CB;PPP3R1;DPP6;POLR2A;CNR1;MAPK1;APOD;MBP;NCAM1;RAB6A;EIF2B2;YTHDF3;AZIN1;FKBP1A;GNAO1;GATM;TEF;DLG4;CPD;TSPAN17;TSR2;PI4KA;GNAS;TNRC6B
adrenoleukodystrophy DOID-10588 human GSE34309 sample 865	68/342	0.0017687	0.0353319	0	0	1.5291	9.6907	RAB3B;FKBP10;GPSM2;ZWILCH;TM7SF3;ZDHHC4;UFL1;ZMYM1;CSRP2;CPNE1;PBK;BBS9;SPDL1;PAMR1;CDK5RAP3;BBS4;KDM6A;FNBP4;KLF11;MKKS;MORC4;ANKRD46;OXSM;METTL3;ALG13;BTN3A2;RSBN1;CLIP1;ZC2HC1A;RAD51C;PRPF3;COL4A5;KDM7A;SLC25A14;EXOC1;ODC1;HMMR;NLK;KRCC1;SKA1;RBBP5;TSPAN6;NT5DC2;PMS1;SLC35A1;RABGAP1L;GABBR1;TIA1;RWDD3;LUM;NEK7;GATC;GTF2H4;NDC80;TARBP1;CLK2;CENPE;PRPF39;GATM;KIF18A;H1F0;CCNG2;QPCT;PI4KA;CDK1;EI…
Idiosyncratic drug effect C0277580 rat GSE2825 sample 304	59/289	0.00182821	0.0356713	0	0	1.57946	9.95759	CITED2;OLR1271;DUSP19;GCC2;ITGAE;UFL1;MYC;STMN1;SREBF1;PNISR;TSC22D1;CISH;PRKCE;MRPL49;PLA2G4A;NME1;XRN2;SIK3;NHP2;SRSF3;ZMYND11;CDH17;ASF1B;CDCA3;GYPC;PRIM1;STK4;ACAT2;EHBP1;PAPSS1;CCNB1;ALS2CL;CYP2C12;OLFML3;TRA2B;FEM1C;RREB1;EGR1;TCF7L2;NOP58;LUM;TNFSF13;GGH;PNRC1;COQ5;SLC6A6;GATM;H1F0;COL1A2;GNL3L;FABP5;HNRNPA2B1;MGP;CDK1;CCDC66;RAN;CDKN3;COX20;R3HDM2
idiopathic pulmonary fibrosis DOID-0050156 human GSE44723 sample 850	62/312	0.00277478	0.0518057	0	0	1.52685	8.98887	ROBO2;CHRM2;DOCK4;THRB;NRK;HTR2B;WFDC1;ARHGAP6;FGF7;SESN3;RSPO3;IL12A;EPHB2;IL13RA2;PCMTD1;GAS2L3;GPX3;SGIP1;NOG;DENND2A;MITF;CPED1;PROCR;DEPDC1;CEBPD;LAMA2;MAOA;LPAR1;PLA2G5;PTN;TFPI;PCDH18;DLL1;SRPX2;PLN;OLFML3;DMD;CYTL1;METTL7A;A2M;TP53I11;SNCA;TGFB2;PRSS35;ARHGAP28;LAMB1;SNCAIP;FBXO32;ARHGAP24;FKBP1A;NR4A2;CENPE;COL3A1;LRCH2;KIF18A;FAM167A;ACTC1;IL7;RCAN2;TMEM119;NOX4;OSBPL1A
endometriosis DOID-289 human GSE6364 sample 945	63/318	0.00277861	0.0518057	0	0	1.52116	8.95327	FKBP10;CPM;RPL32;RPLP0;MRFAP1;WFDC1;ILK;HMGB1;CPZ;LOXL1;RPS4X;TUBA1C;ISLR;TRIM28;LAMP1;ENC1;ENPP2;PAMR1;RPS13;TSPYL2;DUSP1;CIRBP;RPSA;PCOLCE;EEF1G;DDIT4;SRSF5;RPL29;LETMD1;SRSF6;MYL9;TP53;KPNB1;SF3B4;RAB5B;RPL12;RPL11;CDCA7;THY1;PAPSS1;PDLIM1;OLFML3;RPS2;HNRNPA1;RPL41;JUN;EYA2;PTCH1;NAP1L1;TUBB4B;PNRC1;FKBP1A;H19;H1F0;COL1A2;COL5A1;CNOT11;EIF3L;GNB2;MFAP2;FXYD6;PSMG2;NES
esophagus squamous cell carcinoma DOID-3748 human GSE63941 sample 659	75/391	0.0028821	0.0525669	0	0	1.46245	8.55423	NCKAP1;SPARC;FHL1;MRFAP1;ADM;PLOD2;LAMC1;RBPJ;TMEM263;IRF2BPL;GJA1;TUBB6;FGF7;CSRP2;LAMP1;CTSK;RSPO3;MFSD1;EDIL3;PAMR1;CTSC;ACVR1;GABARAPL1;DYNLT1;CKAP4;GREM1;RRAGA;TWSG1;VCAN;RCN1;VAMP7;ASPH;SBDS;COL6A3;KDELR2;MXRA7;IL6ST;OPTN;ISCU;TMEM45A;FBN2;CEMIP;DDX5;NNMT;TM2D2;EPAS1;LPAR1;THY1;PTN;TFPI;HIF1A;PCDH18;NID2;BLOC1S5;PPP2CB;OLFML3;PRRG1;NDN;UBQLN2;CTHRC1;OST4;TMEM30A;LUM;NEK7;RFTN1;CYBRD1;NAP1L1…
CML - Chronic myeloid leukemia C0023473 human GSE11889 sample 403	54/266	0.0031413	0.0558813	0	0	1.56717	9.03178	RPL30;RPL31;DDX47;ZC3H4;NCAPG2;ZFAND5;HMGB2;HMGB1;BZW1;AFF1;TUBA1C;NUSAP1;TOPBP1;JARID2;GLUL;IER2;RNF44;TSC22D1;DUSP1;CDC25B;DDIT4;SNRPG;SRSF3;HECA;SIK1;PTGER4;PRPS2;DDX5;NOLC1;DDX21;NREP;HIF1A;HNRNPDL;SERTAD2;USP1;E2F4;IGF2BP2;MCL1;EGR1;JUN;SLC14A2;CBX3;RFTN1;MYBPH;HUWE1;NAP1L1;GTF2H3;KLF2;PER1;MIS18A;PRC1;HNRNPA2B1;MAFF;EIF3A
myotonic dystrophy type 1 DOID-11722 human GSE7177 sample 1053	57/284	0.00319703	0.0558813	0	0	1.54524	8.87822	RPL30;CDKN1A;RPL32;RPL31;COL12A1;RPLP0;ADM;LAMC1;IRF2BPL;TUBA1C;TUBB6;CSRP2;PAMR1;RPS13;TPM4;RPSA;PCOLCE;DYNLL1;CKAP4;EEF1G;GREM1;VCAN;DDIT4;COL6A3;KDELR3;RPL29;MYL9;ISCU;ATF4;FBN2;CEMIP;EPAS1;RPL12;COL11A1;RPL11;LRRC17;NREP;PDHB;PCDH18;PDLIM1;EIF4H;RPS2;RABAC1;CTSA;IVNS1ABP;OST4;CYBRD1;PRSS35;COL1A1;COL3A1;COL1A2;EIF3L;COL5A2;MGP;GNAS;MAGED2;RAN
Gamma-hydroxybutyric acidaemia C0268631 mouse GSE2866 sample 311	55/273	0.00343086	0.0587447	0	0	1.55227	8.80907	SPARC;MRFAP1;HBA-A1;TUBA1C;GJA1;TUBB5;TRIM28;PPP2R1A;ZMIZ2;STMN1;ZIC1;SCD2;ENPP2;WDR6;YWHAH;ATP6V0B;TSC22D1;DUSP1;BCKDHB;ANXA11;PPP2R5C;DYNLL1;MLF2;CACNB3;GAP43;MORF4L2;DDIT4;NHP2;RHOU;SRSF5;GAS6;SRSF6;DLD;IDI1;THY1;NDRG1;CPLX1;DPP8;TSPAN7;APOD;MBP;RABAC1;GPM6B;SNCA;CAR2;GABBR1;PDHA1;IGF2;AP3D1;TUBB4A;MT3;FKBP1A;PSMC6;HNRNPA2B1;GNAS
idiopathic urticaria DOID-1555 human GSE57178 sample 815	41/192	0.00371268	0.0614952	0	0	1.66871	9.33811	KDM3A;LAMA2;DOCK9;CAB39L;SEMA3D;FHL1;ZC3H6;LAMC1;IFIT1;NCALD;ARHGAP12;PCMTD2;SLC25A27;NUAK1;SESN3;PALMD;FRZB;TSPAN7;PDK3;APOD;METTL7A;PPARGC1A;ANKRD50;CGNL1;PDGFRB;BBS2;CYBRD1;ABCC9;KLHL24;FBXO32;COL1A1;IGSF10;COL3A1;COL1A2;PIK3IP1;GPAM;CCNG2;MGP;PDCD4;ANGPTL1;YPEL2
endometrial cancer DOID-1380 human GSE17025 sample 841	64/328	0.00373809	0.0614952	0	0	1.49238	8.34117	TCERG1;RPL30;RPL32;RPL31;SPIN4;DDX47;RPLP0;MRFAP1;HMGB1;GJA1;SLK;CTSK;ENPP2;WDR6;CTSF;PAMR1;RPS13;PNISR;GABARAPL1;TSC22D1;ANXA3;DUSP1;METTL3;CIRBP;RPSA;CPED1;EEF1G;TWSG1;MORF4L2;COL6A3;MXRA7;SRSF5;RPL29;LETMD1;GAS6;SRSF6;RPL11;PCDH18;ZBTB4;PAPSS1;CRNDE;EXOSC8;NDN;DROSHA;RPS27A;HNRNPA1;SF3B1;SRSF11;EGR1;RPL41;JUN;DUT;ST13;LUM;CYBRD1;BTBD6;NR4A2;COL3A1;KLF6;COL1A2;EIF3L;CDC16;MAFF;PSMG2
Diabetic Nephropathy C0011881 human GSE1009 sample 223	78/414	0.00391288	0.0625231	0	0	1.43029	7.92878	CDKN1C;SEMA5A;OTUD4;RERE;DAZAP2;RPL30;ARF1;SPARC;ITGB5;RPL31;DCAF8;ADM;CHD4;CHD3;FRY;IFI30;IFIT1;AMOT;RPS4X;SLK;LAMP1;ENC1;DAG1;PLCE1;THSD7A;RAC1;GLUL;RPS13;PDGFRB;CDV3;RSAD2;TSC22D1;DYNLT1;STARD7;DUSP1;LANCL1;BGN;CIRBP;DYNLL1;CLIP3;DCTD;PSMA3;RRAGA;PRKAR1A;TNNT2;TAX1BP1;SIK1;MCM6;HNRNPH3;MYL9;ATF4;DDX5;CEBPD;RPL12;ODC1;NDRG1;PPP2CB;DPP6;APOD;RPS27A;HNRNPA1;MCL1;CBX7;RPL41;DUT;NPM1;CRIM1;G0S2;VEG…
esophagus squamous cell carcinoma DOID-3748 human GSE63941 sample 658	77/408	0.00394961	0.0625231	0	0	1.43318	7.93142	SCARB2;NCKAP1;SPARC;FHL1;MRFAP1;ADM;PLOD2;ITGAE;LAMC1;RBPJ;TXNDC15;TMEM263;TUBB6;FGF7;CSRP2;LAMP1;CTSK;RSPO3;MFSD1;PAMR1;CTSC;ACVR1;GABARAPL1;DYNLT1;CKAP4;SUMF1;ARMCX3;GREM1;RRAGA;TWSG1;VCAN;RCN1;VAMP7;ARMCX2;ASPH;SBDS;COL6A3;KDELR2;KDELR3;MXRA7;IL6ST;OPTN;ISCU;PPIC;TMEM45A;FBN2;CEMIP;DDX5;NNMT;TM2D2;EPAS1;LPAR1;THY1;PTN;TFPI;HIF1A;PCDH18;NID2;OLFML3;PRRG1;NDN;UBQLN2;CTHRC1;OST4;TMEM30A;LUM;NEK7;…
systemic lupus erythematosus (SLE) DOID-9074 human GSE36700 sample 512	58/294	0.00437005	0.0678977	0	0	1.51213	8.21538	RPL30;SPARC;RPL32;RPL31;COL14A1;RPLP0;FHL1;TNC;MRFAP1;ITGAE;PHB2;RPL6;MRC2;FBL;GJA1;CTSK;ENPP2;RPS13;CDK5RAP3;SSR2;BGN;RPSA;PCOLCE;ASPN;EEF1G;VCAN;COL6A3;RPL29;ATF4;CEMIP;DDX5;NNMT;RPL12;RPL11;ODC1;HIF1A;NID2;RPS2;A2M;RPS27A;HNRNPA1;NPM1;LUM;PLA2G2A;HUWE1;NAP1L1;LAMB1;COL1A1;COL3A1;COL1A2;SON;FAP;COL5A1;EIF3L;HNRNPA2B1;COL5A2;EIF3D;TOMM6
asthma DOID-2841 human GSE27011 sample 568	60/307	0.00469651	0.0716431	0	0	1.49473	8.01313	DCLRE1B;CPM;GPSM2;TFRC;TAMM41;RNF14;MKI67;PHF7;KIF15;SESN3;NUSAP1;ITGB8;SOX6;DLGAP5;ABCC4;GAS2L3;BTN3A2;RUNDC3A;MYL4;ASPM;MELK;TFDP1;DTL;HEMGN;PRPS2;EPB42;FECH;EPB41;CDCA7;DDX20;SPTA1;DNAJB2;UBR7;TSPAN7;TSPAN5;E2F2;PLEK2;METTL7A;IGF2BP2;BUB1;SLC38A5;PLK4;EGR1;STIL;PLK1;CYBRD1;NR4A2;CENPE;CD4;NFIA;TTC30B;PIK3IP1;POLE2;UBE2O;RPL22L1;ALDH18A1;CDKN3;GPR146;SPC25;BCL2L1
retinoblastoma DOID-768 mouse GSE6787 sample 455	43/207	0.00509952	0.0764017	0	0	1.61132	8.50551	GYPA;ALAS2;RPLP0;ODC1;SRRT;SLC4A1;HBA-A1;RPL6;RHD;CDC20;TUBA1C;LARP1;UROD;U2AF2;RPS2;CCT7;SLC38A5;SNCA;NFE2;CAR2;RPL41;NPM1;UROS;XPO7;RAD23A;DYNLL1;RANGAP1;AZIN1;KLF1;CCNA2;TMEM234;TFDP1;PSME3;NHP2;MCM3;UBE2O;ERH;TRIM59;FAM98A;EIF3D;PPID;RAN;BCL2L1
myelodysplastic syndrome DOID-0050908 human GSE19429 sample 748	54/273	0.00548361	0.0807149	0	0	1.51645	7.89463	CYFIP2;TOP2A;FEN1;RPLP0;HMGB2;ENO1;HMGB1;NR3C1;PHB2;RPL6;TMEM263;RPS4X;TUBA1C;PTTG1;NUSAP1;CCT2;DUSP1;CIRBP;HAUS4;EEF1G;DDX39A;DDIT4;SRSF3;SNRPB;DDX5;PCNA;UHRF1;ODC1;TYMS;HIF1A;SPTA1;HNRNPDL;NRIP1;EIF4H;RPS2;HNRNPA1;SF3B1;CMTM8;RPL41;RRM1;TIPARP;RCC2;PRG2;G0S2;ISG20;NR4A2;STAG2;HNRNPA2B1;MAFF;MDM4;CD24;EIF3D;RAN;EZH2
Crohn's disease DOID-8778 human GSE6731 sample 758	52/263	0.00638407	0.0923488	0	0	1.51527	7.6581	DYRK2;STMN2;SNX13;PLOD2;ARHGAP5;SLC4A4;LGALS2;RPS6KA5;EXO1;BBX;PLCE1;SUPT20H;TMPO;ACTR2;VPS13A;PLA2G4A;DICER1;THOC2;TOPORS;RSBN1;MAF;KAT6B;GPD2;MATN2;CDS1;MAOA;PIK3R1;PTN;SRI;CLCN3;GNA13;UGT8;RMND5A;FRZB;TSPAN7;NRIP1;GPC4;ZC3H13;GPM6B;SMARCE1;AUTS2;SYNJ2;GTF2H3;FKBP1A;ERP44;TDP2;RCAN2;COL5A2;PKN2;OSBPL1A;LIMS1;COX20
Primary pulmonary hypoplasia C0456891 mouse GSE1363 sample 20	63/330	0.00658056	0.0935778	0	0	1.45177	7.29315	CDKN1C;DAZAP2;SPARC;B4GALT1;FHL1;MRFAP1;GIMAP4;SMC4;CDC20;RPS4X;TUBB5;MPC2;STMN1;DAG1;RAC1;TMED7;JUNB;IER2;YWHAH;GABARAPL1;TPM4;CD93;ANXA3;DUSP1;LMO4;EMP2;PCOLCE;PTP4A1;PSMA3;PSMA4;MORF4L2;DDIT4;SNRPG;COL6A3;ATF4;SNRPB;KDM3A;CEBPD;NREP;HIF1A;NDRG1;SWI5;GPC3;RABAC1;RPS27A;VASP;CAR2;RPL41;JUN;NPM1;PDHA1;IGF2;SMAD6;VEGFA;FKBP1A;H19;H1F0;ACTC1;TEF;CALU;TMEM119;RPL22L1;RAN
anemia DOID-2355 human GSE4619 sample 793	57/294	0.00680869	0.0937169	0	0	1.47917	7.38038	CYFIP2;TOP2A;TCERG1;RPL30;FEN1;TFRC;DDX47;CDCA7L;HMGB2;BUB1B;KIF11;HMGB1;IFI30;NR3C1;PHB2;RPL6;RPS4X;TUBA1C;PTTG1;STMN1;NUSAP1;GLUL;CCT2;SSR2;HAUS4;EEF1G;SLC7A5;DDX39A;DDIT4;SIK1;MCM6;SRSF6;DDX5;PCNA;UHRF1;RPL12;ODC1;TYMS;HIF1A;RAD51AP1;SPTA1;RACGAP1;EIF4H;A2M;HNRNPA1;RPL41;TIPARP;CBX3;RCC2;PRG2;G0S2;TUBB4B;NR4A2;EIF3L;MAFF;CD24;EZH2
endometrial cancer DOID-1380 human GSE17025 sample 838	55/282	0.00685519	0.0937169	0	0	1.48994	7.42399	TCERG1;RPL30;RPL32;RPL31;SPIN4;DDX47;RPLP0;BMI1;RPL6;RPS4X;GJA1;ENPP2;PAMR1;IER2;RPS13;PNISR;TSC22D1;ANXA3;DUSP1;GPX3;METTL3;CIRBP;RPSA;MORF4L2;COL6A3;SRSF5;RPL29;GAS6;SRSF6;RPL12;RPL11;NREP;PCDH18;TAF1D;WIF1;EXOSC8;RPS27A;HNRNPA1;SF3B1;SRSF11;EGR1;RPL41;JUN;DUT;NOP58;MAP3K1;ST13;LUM;NAP1L1;BTBD6;NR4A2;COL3A1;COL1A2;EIF3L;MAFF
endometrial cancer DOID-1380 human GSE17025 sample 847	71/380	0.00696162	0.0937169	0	0	1.41434	7.0255	TCERG1;RPL30;SPARC;RPL32;RPL31;DDX47;RPLP0;MRFAP1;SAT2;RPL6;RPS4X;PNN;GJA1;SLK;CTSK;PAMR1;IER2;CDK5RAP3;RBM5;PNISR;TSC22D1;DUSP1;METTL3;CIRBP;MITF;RPSA;ASRGL1;CKAP4;CPED1;EEF1G;VCAN;RCN1;COL6A3;SRSF5;RPL29;SRSF6;ATF4;MATN2;DDX5;RPL11;PTN;NREP;UBR1;HIF1A;PCDH18;PAPSS1;PDLIM1;TAF1D;OLFML3;WIF1;CRNDE;NDN;RPS2;RBBP7;HNRNPA1;SF3B1;SRSF11;EGR1;RPL41;DUT;LUM;HUWE1;SH3YL1;COL3A1;COL1A2;COL5A1;EIF3L;HNRNP…
Idiopathic fibrosing alveolitis C0085786 human GSE10921 sample 272	70/374	0.00703714	0.0937169	0	0	1.41726	7.0247	SCARB2;MIPEP;ARF1;CXCL9;CITED2;TNC;HMGB2;ADM;ADARB1;ENO1;LAMC1;HMGB1;ANTXR2;IFIT1;RBPJ;BZW1;TMEM263;LOXL1;TUBB6;CSRP2;XPO1;MPC2;ENPP2;ARL6IP4;TK1;IL13RA2;IER2;CCT2;DYNLT1;LMO4;RRAS2;DYNLL1;NME1;DPM1;PSMA3;RCN1;PSMA4;MAF;CKS2;SBDS;ERH;KDELR3;SRSF5;IL6ST;NFAT5;DTYMK;NAA20;LRRC17;ARL1;COX7A1;CCNB1;TAF1D;CCL7;EPB41L3;SNCA;OSBPL8;SSB;WTAP;UBE2C;CBX3;PHF12;ATP2B1;TUBB4B;PLXDC1;PSMC6;TMEM158;NFIB;GNAS;P…
prostate cancer DOID-10283 human GSE3868 sample 638	65/344	0.0073937	0.0969268	0	0	1.43346	7.03415	NCKAP1;SPARC;TFRC;COL14A1;FHL1;WFDC1;ILK;LAMC1;RPS4X;GJA1;LAMP1;CPNE1;QSOX1;EMILIN1;PAMR1;PDGFRB;PTGIS;TSC22D1;ANXA4;RPSA;PCOLCE;DYNLL1;CLIP3;EEF1G;GREM1;RCN1;MORF4L2;DDIT4;COL6A3;MXRA7;MYL9;ISCU;ATF4;MATN2;PPIC;TMEM45A;FBN2;CEMIP;DDX5;CEBPD;EPAS1;RPL12;COL11A1;RPL11;THY1;PTN;HIF1A;NDRG1;NID2;PCNP;PDLIM1;OLFML3;A2M;RPS27A;CTSA;RBPMS;RFTN1;IGF2;LAMB1;COL1A1;MFAP4;COL3A1;COL1A2;COL5A1;COL5A2
testis seminoma DOID-5842 human GSE8607 sample 624	76/414	0.00832932	0.107512	0	0	1.38419	6.62747	HIST2H2AA3;OTUD4;DAZAP2;ARF1;SETD3;SPARC;HDLBP;HMGB2;HBB;BZW1;TPGS2;LAMP1;PTTG1;RUVBL2;MPC2;KIFAP3;GLUL;TLE4;CCT2;TSC22D1;DYNLT1;DESI2;SSR2;LANCL1;CIRBP;DYNLL1;PIAS2;SLC7A5;RRAGA;DDX39A;PSMA4;PRKAR1A;MORF4L2;AGPS;CKS2;TAX1BP1;ERH;OPTN;ISCU;PRPS2;KDM3A;HSPA4L;ODC1;GMPS;TTK;BAZ2B;STIP1;PPP2CB;EPB41L3;USP1;POLR2I;CCT7;PMS1;DR1;XRCC6;EIF2B2;SPAG5;NUP155;TIPARP;ODF2;CBX1;UPF3A;INHBB;KRT10;TUBB4B;HIPK1…
Ulcerative Colitis C0009324 human GSE3365 sample 188	62/328	0.00865721	0.108467	0	0	1.43366	6.80896	TCERG1;DAZAP2;ARF1;TFRC;DDX47;HBB;HMGB1;RPL6;PNN;LGALS2;RNF114;XPO1;PMPCB;COLGALT1;CDK5RAP3;CD52;CCT2;BRD2;ATP6V0B;USP7;STARD7;RIPK2;BTN3A2;CDC25B;DPM1;PSMA3;SFPQ;DDX39A;ZC3H11A;DDIT4;YME1L1;SRSF3;SIK1;HNRNPH3;SRSF5;SRSF6;ATF4;SNRPB;IDI1;DDX5;KDM3A;GGNBP2;DDX21;TOR1AIP1;RAB11FIP1;RNF138;SERTAD2;EIF4H;RPS27A;HNRNPA1;CFAP20;MCL1;RPL41;NPM1;SUCO;PUM1;BLCAP;NR4A2;KLF6;ARPC2;PSMG2;RAN
colorectal cancer DOID-9256 human GSE1323 sample 763	49/249	0.00866188	0.108467	0	0	1.50572	7.15041	ARF1;POP7;TFRC;RPL31;RPLP0;ENO1;HMGB1;PHB2;RPS4X;FBL;TRIM28;PTTG1;MYC;RUVBL2;JUNB;TSC22D1;EEF1G;SLC7A5;TUBB2B;RCN1;SLCO4A1;MORF4L2;NHP2;NSMF;KDELR2;RPL12;RPL11;SRI;LTA4H;RPS2;RABAC1;RPS27A;CCT7;POLR2I;NTSR1;NPM1;HSPA4;TXNL1;IGF2;HUWE1;INHBB;NAP1L1;LRFN4;FABP5;GNB2;MFAP2;LCN2;HYOU1;RNF187
chronic myeloid leukemia DOID-8552 mouse GSE48438 sample 501	44/220	0.00930987	0.114867	0	0	1.53584	7.18265	CXCL9;MSTN;FHL1;GOSR1;TNC;SAT2;HBA-A1;EFNA5;RHD;PRDX2;FGF7;ADAMTS2;CSRP2;MFSD1;TLK1;AHSP;RPP38;ZFP414;CAR2;EGFL6;GINS4;FMO2;KAZALD1;PDGFRL;ARHGAP24;BMP6;ASPN;CPED1;COL1A1;BMP4;AR;VCAN;COL1A2;TNNT2;TNMD;SLC26A7;FILIP1;PPIH;GAS6;IFT46;MYL9;CPEB2;ANGPTL1;FRA10AC1
endometrial cancer DOID-1380 human GSE17025 sample 839	59/311	0.00949274	0.115426	0	0	1.4397	6.70502	RPL30;RPL32;RPL31;RPLP0;HMGB1;RPS4X;EPM2AIP1;GJA1;CTSK;ENPP2;PAMR1;RPS13;CDK5RAP3;PNISR;GABARAPL1;TSC22D1;ANXA3;DUSP1;ANXA4;METTL3;CIRBP;RPSA;ASRGL1;CPED1;EEF1G;MORF4L2;SRSF5;RPL29;GAS6;SRSF6;BCAT1;KIZ;EXOC1;MATN2;RPL12;RPL11;PCDH18;ZBTB4;PAPSS1;WIF1;NDN;RPS27A;HNRNPA1;SF3B1;SRSF11;TTC14;EGR1;RPL41;JUN;DUT;MAP3K1;ST13;LUM;NR4A2;COL3A1;COL1A2;EIF3L;CDC16;MAFF
Cardiac Hypertrophy C1383860 rat GSE1055 sample 354	84/467	0.00977376	0.117145	0	0	1.35048	6.25012	CDKN1C;NCKAP1;ARF1;SPARC;DDX3X;COL14A1;ELN;PLOD2;ENO1;LAMC1;RPL6;AKAP13;TUBB5;TRIM28;PPP2R1A;GRB10;FLOT2;RAC1;PRKACA;YWHAH;RAB2A;EIF5A;PSENEN;CCT2;TPM4;GPX3;SSR2;BGN;DYNLL1;MLF2;PRKAR1A;CTDSP1;MORF4L2;TAX1BP1;CASQ2;COL4A5;KDELR2;RPL29;MFGE8;MYL9;DLD;ATF4;SNRPB;PPIC;DDX5;LAMA2;RPL11;SLC3A2;PDHB;PTN;KRCC1;PRDX2;RAP1A;PLN;U2AF2;EIF4H;GPC3;RGD1311703;RPS2;RPS27A;NPM1;PDHA1;RBPMS;SPHKAP;LUM;NEK7;G0S2;…
myotonic dystrophy type 1 DOID-11722 human GSE7177 sample 1054	63/337	0.0103916	0.122403	0	0	1.41409	6.45782	NCKAP1;ADM;LAMC1;BZW1;RPL6;FBL;GJA1;TUBB6;HMCN1;ENOPH1;EDIL3;RPS13;CCT3;CCT2;ACTR2;SEC13;SMIM15;DUSP1;SSR2;DYNLL1;NME1;DPM1;EEF1G;GREM1;TUBB2B;PSMA4;DDIT4;HAT1;COL8A1;COL6A3;PFDN2;HNRNPH3;RPL29;ATF4;FBN2;CD274;NAA20;RPL12;COL11A1;RPL11;DDX21;SLC3A2;SRI;PPP2CB;EIF4H;CCT7;RAB6A;HNRNPA1;NPM1;TIPARP;CBX1;CRIM1;NET1;PSMC6;ARPC2;TDP2;EIF3L;HNRNPA2B1;COL5A2;TCEA1;RPL22L1;EIF3D;RAN
endometrial cancer DOID-1380 human GSE17025 sample 844	62/331	0.0105042	0.122403	0	0	1.41742	6.45773	RPL30;RPL32;RPL31;SPIN4;BMI1;TMEM263;GJA1;ENPP2;CTSF;ADAMTS8;PAMR1;RPS13;CDK5RAP3;PNISR;GABARAPL1;TSC22D1;ANXA3;DUSP1;GPX3;METTL3;CIRBP;RPSA;CPED1;RBL2;TWSG1;RCN1;MORF4L2;MXRA7;SRSF5;RPL29;GAS6;SRSF6;MATN2;RPL11;HIF1A;PCDH18;PAPSS1;PCNP;OLFML3;WIF1;CRNDE;NDN;RPS27A;HNRNPA1;SF3B1;SRSF11;TTC14;EGR1;RPL41;JUN;DUT;MAP3K1;ST13;LUM;BTBD6;COL3A1;KLF6;COL1A2;EIF3L;CDC16;MAFF;MAGED2
Arthropathy C0022408 human GSE10575 sample 271	73/401	0.0115809	0.130762	0	0	1.3694	6.10533	NCKAP1;FKBP10;TFRC;ITGB5;ELN;LOXL3;HMGB2;ADM;PLOD2;ENO1;BZW1;IRF2BPL;TUBB6;PTTG1;TMED7;EDIL3;GLUL;PAMR1;PTGIS;GPX3;SSR2;CLEC11A;PLA2G4A;EMP2;DYNLL1;CKAP4;TGFBR1;RCN3;SLC7A5;COL2A1;DDIT4;SNRPG;COL8A1;ERH;GAS6;ATF4;TMEM45A;SLBP;NRN1;PCNA;CEBPD;UHRF1;COL11A1;ODC1;STC1;SLC3A2;TYMS;HIF1A;NDRG1;BLOC1S5;RACGAP1;EIF4H;NDN;APOD;CYTL1;IVNS1ABP;RRM1;LUM;GALNT2;CBX1;PLA2G2A;CRIM1;TUBB4B;H19;SMOC2;ACTC1;COL5A…
Dental cavity, complex C0399396 human GSE1629 sample 175	73/401	0.0115809	0.130762	0	0	1.3694	6.10533	CYFIP2;CDKN1C;SEMA5A;RPL30;SPARC;RPL32;RPL31;ZFAND5;NUCKS1;ARHGAP5;RPS4X;TUBA1C;GJA1;MDK;HEY2;ENPP2;CTSF;RAC1;CDK5RAP3;RPS13;JAK1;PDGFRB;TSC22D1;SSR2;BGN;CIRBP;EEF1G;RRAGA;VCAN;LMBRD1;MORF4L2;PHIP;MXRA7;RPL29;ISCU;RAB5B;RPL12;RPL11;COL11A2;PTN;HIGD1A;COCH;PDLIM1;EXTL2;WIF1;TMEM204;EIF4H;GPC3;NDN;RBBP7;RPS27A;HNRNPA1;A2M;GPM6B;IVNS1ABP;RPL41;IRX5;ST13;LUM;RFTN1;TUBB4B;COL1A1;H1F0;COL1A2;EIF3L;MFAP…
Simian Acquired Immune Deficiency Syndrome C0080151 human GSE4785 sample 92	48/247	0.0116891	0.130762	0	0	1.48196	6.59337	IDI1;RPL30;PFKFB4;NRN1;NARF;RPL32;GYPC;RPL31;RPL12;CDCA7L;RPLP0;RPL11;HJURP;NRM;GIMAP4;ENO1;HMMR;NDRG1;AURKA;RDM1;PDLIM1;TRIM28;PTTG1;NUF2;EIF4H;LTA4H;RPS2;RPS13;DLGAP5;CDT1;RPL41;UBE2C;HAUS4;RPSA;RAD23A;BTN3A2;TUBB4B;PNRC1;MLF2;EEF1G;OXA1L;PRC1;DDIT4;KIF2C;PSMG2;RPL29;LETMD1;SNRPA
HIV - Human immunodeficiency virus infection C0019693 human GSE6740 sample 419	50/260	0.012437	0.137298	0	0	1.46295	6.41809	CDKN1A;DDX47;PHB2;UXT;PCMTD2;FBL;TRIM28;CHMP1B;IER5;IER2;RPS13;KLF11;TSC22D1;DYNLT1;CIRBP;RPSA;PTP4A1;EEF1G;PPA1;SRSF3;HECA;MXRA7;SRSF6;CD44;SNRPA;ATF4;SNRPB;GYPC;MRPS30;HIF1A;SCAF8;RNF138;TMEM204;NRIP1;EIF4H;LTA4H;RPS27A;EMC7;CTSA;RPL41;ST13;TXNL1;PNRC1;CLK2;NR4A2;PIK3IP1;EIF3L;HYOU1;PSMG2;EIF3D
polycystic ovary syndrome 11612 human GSE48301 sample 468	72/397	0.0131552	0.143341	0	0	1.36285	5.90243	MIPEP;FLT1;COL14A1;RNF14;USP32;SPPL2A;TNC;LMOD1;BUB1B;ENO1;KIF11;BRCA1;KIF15;ZMYM1;NUDCD1;NUF2;PBK;EDIL3;DLGAP5;TPD52;CCT3;ABCC4;DYNLT1;ABCC9;ASPN;CCNA2;DEPDC1B;PREPL;ADCY9;IRF2;MCM3;PDE5A;MCM6;EIF4E2;PPIC;FAM72A;TMEM45A;FBN2;BLM;NAA20;ARHGAP19;KRCC1;CDC45;NUP85;ADAMTS19;TSPAN5;MCTS1;UBE2F;ATAD5;KCNJ8;LRRC28;INTS2;RPP40;TM6SF1;PHC3;NDC80;FIG4;POLA1;NEDD1;SUCLA2;DIAPH3;GPR180;UBE2T;GNB4;ALDH18A1;C…
Turner Syndrome C0041408 mouse GSE1606 sample 218	61/329	0.0136373	0.146688	0	0	1.39933	6.01007	CDKN1C;ARF1;B4GALT1;TFRC;ZFAND5;STMN2;MRFAP1;HCCS;CHD4;GJA1;AIFM1;RESP18;ZIC1;SCD2;RAC1;ARIH1;DNM1L;ACTR2;SEC13;ATP6V0B;TSC22D1;STARD7;MLF2;PJA1;RRAGA;PSMA3;PREPL;GAP43;NCOR1;EWSR1;PRKAR1A;MORF4L2;DDIT4;DLD;KMT2E;DDX5;PSMD11;VPS4A;SLC3A2;DPP6;DNAJB6;PTPRZ1;NDN;RPS2;GPM6B;UBQLN2;SMAD4;CBX5;CSNK1A1;TUBB4A;AZIN1;PUM2;COL1A1;H19;IGSF10;PSMC6;DLG4;HNRNPA2B1;TMEM119;GRB2;RAN
Cancer of prostate C0376358 human GSE3868 sample 135	67/369	0.0158793	0.166976	0	0	1.36417	5.6514	NCKAP1;FKBP10;SPARC;TFRC;COL14A1;ENO1;LAMC1;EPRS;RPS4X;GJA1;QSOX1;PAMR1;PTGIS;TSC22D1;RPSA;PCOLCE;DYNLL1;CKAP4;CLIP3;EEF1G;GREM1;RCN1;PRKAR1A;CTDSP2;DDIT4;COL6A3;ERH;MXRA7;KDELR3;RPL29;IL6ST;MYL9;ISCU;ATF4;MATN2;PPIC;CEMIP;DDX5;CEBPD;RPL12;COL11A1;RPL11;THY1;PTN;HIF1A;NDRG1;NID2;SEL1L3;PCNP;PDLIM1;OLFML3;NDN;RPS2;IGF2BP2;A2M;RPS27A;NPM1;LUM;RFTN1;IGF2;HUWE1;LAMB1;COL1A1;MFAP4;COL5A1;COL5A2;COPE
cardiomyopathy DOID-0050700 human GSE9128 sample 780	42/215	0.0160147	0.166976	0	0	1.49064	6.16268	IDI1;CDKN1A;SPARC;DDX47;PHF1;THUMPD2;CHD3;CST7;LGALS2;SERTAD2;ENC1;BCL7B;QSOX1;CIR1;JARID2;RABAC1;POLR2I;HNRNPA1;IER5;CDK5RAP3;TSPYL2;BRD2;KLF11;GABARAPL1;JUN;RBM15;AUTS2;ANXA3;NDE1;CIRBP;ATG14;RUFY1;NR4A2;SLC7A5;PER1;PRPF3;DDIT4;MAFF;PPIF;LCN2;SIK1;MXRA7
Rift Valley fever DOID-1328 mouse GSE18064 sample 875	66/363	0.0161205	0.166976	0	0	1.36634	5.63979	CDKN1A;DDX3X;CSF1;CITED2;IFI30;RPL6;PNN;MYC;RUVBL2;IER2;SRRM2;CCT2;GABARAPL1;SEC13;KLF13;SMIM15;TSC22D1;ANXA3;DUSP1;LARP4B;DYNLL1;TIMM8A1;SLC7A5;PSMA4;RBMXL1;CKS2;SBDS;NHP2;ERH;SRSF5;RIN1;BCAT1;SQSTM1;PPID;ATF4;HBEGF;CDCA4;DDX21;SLC3A2;SLC7A1;NUAK1;LRRC8A;ANKRD50;SKIL;MCL1;MCTS1;VASP;NOP56;CAR2;JUN;NPM1;NOP58;EIF2B2;WTAP;KLHL26;FEM1B;BLCAP;KLF2;VEGFA;KLF6;RPL22L1;FAM98A;DANCR;EIF3C;EIF3D;EIF3A
bronchopulmonary dysplasia UMLS CUI-C0006287 human GSE8586 sample 919	55/295	0.0165888	0.168261	0	0	1.40815	5.77206	OLFML2B;TFRC;CITED2;ELN;RPLP0;FHL1;LMOD1;LOXL1;RGS5;CSRP2;GLUL;JUNB;IER2;CGNL1;SEC13;TSC22D1;DUSP1;BGN;EEF1G;VCAN;DDIT4;SBDS;SIK1;KDELR2;MXRA7;MYL9;HEMGN;GYPC;CEBPD;FBLIM1;COL11A1;ODC1;PDLIM1;PLN;OLFML3;TCEAL3;AHSP;RPS2;SNCA;CTHRC1;EGR1;JUN;IGF2;COL1A1;H19;KLF6;TMEM158;ACTC1;ARPC2;MKRN1;MGP;GNAS;FXYD6;PKIG;EIF3D
myotonic dystrophy type 1 DOID-11722 human GSE7178 sample 1052	48/252	0.0166456	0.168261	0	0	1.44521	5.919	AGPAT5;RPL32;RPL12;PRIM1;COL11A1;RPLP0;DDX21;ADM;NUCKS1;HMGB1;CCAR1;IRF2BPL;SOX2;PRTG;PDLIM1;TUBA1C;FBL;GJA1;SCAF8;PTPRZ1;DROSHA;RPS2;JARID2;PAMR1;RPS13;EIF5A;RPL41;DUT;NOP58;EGFL6;RCC2;CIRBP;TET1;H19;TUBB2B;COL3A1;H1F0;COL1A2;NR6A1;NASP;TDP2;EIF3L;SNRPG;TCEA1;COL6A3;RPL29;CD24;SRSF6
progressive myoclonus epilepsy DOID-891 mouse GSE47516 sample 518	62/339	0.0170937	0.170733	0	0	1.37583	5.59832	ALAS2;SPIN4;CALML4;HBA-A1;BMI1;FAM204A;CYP26B1;NUDCD2;CHEK2;CHMP1B;ENPP2;PLCE1;KDM6A;ABCC4;GAS2L3;ALG13;ESCO2;UNC5D;ETV5;RRAGA;CCNE2;COL8A1;COL4A5;MCM4;MCM6;DTL;MATN2;PRPS2;PRKAA1;KCNE2;CWF19L2;PCDHB22;NID2;COCH;MTM1;DPP6;WIF1;AHSP;IGF2BP2;A2M;ECT2;SRSF10;LRRC23;STIL;HSPA4;LUM;PBDC1;ABCA4;NBEAL1;KLHL4;H19;COL3A1;FAM167A;ZZZ3;FAP;CCPG1;UBE2T;COL5A2;DYNLRB2;DANCR;SPSB4;ZFP110
endometrial cancer DOID-1380 human GSE17025 sample 840	56/302	0.0174465	0.172208	0	0	1.3988	5.6632	RPL30;SPARC;RPL32;RPL31;SPIN4;RPLP0;RPS4X;GJA1;CTSK;ENPP2;ADAMTS8;PAMR1;RPS13;PNISR;GABARAPL1;TSC22D1;DUSP1;GPX3;METTL3;CIRBP;MITF;RPSA;ASRGL1;CPED1;EEF1G;PPA1;MORF4L2;COL6A3;SIK1;MXRA7;SRSF5;RPL29;SRSF6;BCAT1;KIZ;MATN2;RPL12;RPL11;PCDH18;PAPSS1;TAF1D;WIF1;NDN;RPS27A;HNRNPA1;SF3B1;EGR1;RPL41;DUT;MAP3K1;ST13;LUM;NR4A2;COL3A1;COL1A2;MAFF
anemia DOID-2355 human GSE4619 sample 791	54/290	0.0178738	0.174373	0	0	1.40581	5.65756	TCERG1;RPL30;DDX3X;RPL32;CDCA7L;NR3C1;PHB2;IRF2BPL;UXT;RPS4X;TUBA1C;FBL;KLF13;TSC22D1;ARRDC2;SSR2;CLEC11A;CIRBP;EEF1G;SLC7A5;OXA1L;DDIT4;SIK1;RPL29;SRSF6;HBEGF;SNRPB;MCM2;SEH1L;PCNA;RPL12;ODC1;PIK3R1;CST7;CXXC5;HIF1A;NDRG1;EIF4H;RPS2;MCL1;RPL41;NPM1;TIPARP;RCC2;PRG2;TUBB4B;FOSL2;TARBP1;NR4A2;EIF3L;MAFF;MXD1;PPIL3;EIF3D
endometrial cancer DOID-1380 human GSE17025 sample 849	59/322	0.0189149	0.182409	0	0	1.37859	5.46998	TCERG1;RPL30;RPL32;RPL31;RPLP0;BMI1;RPL6;RPS4X;GJA1;ENPP2;WDR6;ADAMTS8;PAMR1;RPS13;CDK5RAP3;RBM5;PNISR;TSTD1;TSC22D1;DUSP1;METTL3;CIRBP;RPSA;ASRGL1;CPED1;RBL2;EEF1G;RCN1;MORF4L2;SRSF5;RPL29;GAS6;SRSF6;KIZ;MATN2;DDX5;RPL12;RPL11;PCDH18;PAPSS1;OLFML3;WIF1;NDN;RPS2;RPS27A;HNRNPA1;SF3B1;SRSF11;EGR1;RPL41;JUN;TIA1;ST13;LUM;BTBD6;NR4A2;COL3A1;COL1A2;EIF3L
Bipolar Disorder C0005586 human GSE5388 sample 107	62/341	0.0191848	0.18291	0	0	1.36581	5.3999	DOCK4;CXCL9;TFRC;ZFAND5;STMN2;ELAVL4;HBB;TUBA1C;GJA1;RAC1;KIFAP3;DNM1L;GLUL;YWHAH;ATP6V0B;TSC22D1;STARD7;LMO4;APLP1;LANCL1;ETV5;NME1;ARMCX3;AFTPH;LMBRD1;PSMA4;DNAJC7;PPA1;PRKAR1A;TAX1BP1;NHP2;OPTN;ATF4;GRIA2;NRN1;CAB39;VPS4A;NREP;ARPP19;NDRG1;CAMKK2;NUAK1;GRIN2A;DPP8;EPB41L3;NDN;APOD;MBP;A2M;CCT7;CCT5;EGR1;RPL41;ARPP21;RFTN1;RCAN2;HNRNPA2B1;PI4KA;TRIM37;OSBPL1A;MPHOSPH8;RAN
Retinal damage C0235272 rat GSE1001 sample 312	52/279	0.0194892	0.183724	0	0	1.40714	5.54117	NCKAP1;RPL30;CSF1;RPL31;CITED2;PITPNA;RPLP0;HDLBP;HMGB1;RPL6;PCMTD2;RPS4X;TUBA1C;PTTG1;PPP2R1A;GRB10;CNGA4;GLUL;DYNLT1;BGN;RPSA;EEF1G;MED25;EIF4E2;TP53;KPNB1;CDS1;VPS4A;HIF1A;STIP1;UBR5;ZSWIM8;EIF4H;PIP5K1C;EGR1;NPM1;PHF12;HUWE1;TUBB4B;IGF2R;VEGFA;FKBP1A;SLC6A6;COL3A1;TCN2;DLG4;CDK4;GNB2;HNRNPA2B1;GNAS;EIF3D;TNRC6B
Anaplasmosis C0002797 human GSE2600 sample 21	67/373	0.0198119	0.184562	0	0	1.34602	5.27837	RPL30;RPL31;GMNN;ADM;ENO1;MRPL37;ITGAE;PHB2;YARS2;LMNB1;UXT;PTTG1;MYC;NUSAP1;SKP2;GLUL;IER2;CTSC;EIF5A;CCT2;MRPS27;PDCD6IP;DYNLT1;SSR2;MRPL49;DNTTIP2;BCS1L;DYNLL1;OXA1L;VAMP7;PSMA4;PPA1;HAT1;CKS2;SNRPG;NHP2;KIF20A;RPL29;SNRPB;ZCCHC8;SLBP;PCNA;PSMD14;PRIM1;MRPS30;CST7;TYMS;COCH;BUB3;RPS27A;POLR2I;CFAP20;E2F8;EGR1;OST4;NIFK;PTRHD1;CLK2;LSM7;UBE2T;CDK1;PSMG2;TRIP13;PPIL3;NOP10;CDKN3;TOMM6
Severe acute respiratory syndrome (SARS) C1175175 human GSE1739 sample 165	72/405	0.0202316	0.184562	0	0	1.32948	5.18565	CDKN1C;DAZAP2;DDX3X;PHF1;RPLP0;PSIP1;IFIT1;PHB2;RPL6;UXT;XPO1;AKAP11;MYC;SLC12A7;RPS13;RBM5;JAK1;CAST;ACTR2;PDCD6IP;DYNLT1;STARD7;DUSP1;IFNGR1;SSR2;CIRBP;BTN3A2;PPP2R5C;RBL2;OXA1L;PSMA3;EWSR1;PRKAR1A;PPA1;MORF4L2;CTDSP2;YME1L1;HECA;SRSF5;RPL29;SNRNP200;ZMYND11;CD44;DDX5;RPL12;RPL11;PCNP;HNRNPDL;RAD21;MAPK1;E2F4;BUB3;RPS27A;HNRNPA1;SF3B1;SRSF11;MCL1;TIA1;NPM1;CBX3;PUM1;PNRC1;KLF2;PUM2;CD4;SON;STAG…
Sendai virus infection C1319860 mouse GSE10211 sample 82	54/292	0.020238	0.184562	0	0	1.39383	5.4362	CYFIP2;MRPS17;CDKN1C;ISCA1;ALAS1;DOCK9;CALML4;ADARB1;ANTXR2;TPGS2;MED12;GJA1;CHEK2;DAG1;ME1;LUC7L;CPNE3;EMB;SLC12A7;LANCL1;ATP11A;RUFY1;NCOR1;PRKAR1A;MYL9;LAMA5;SRI;CXXC5;LPP;ERMP1;RMND5A;TSPAN6;NACC2;NRIP1;NCAM1;LTA4H;ECT2;ZC3H14;IVNS1ABP;CMTM8;MAP3K1;EYA2;NICN1;NEK7;SMARCA2;IGF2R;MYO1D;BPIFB1;GPAM;TTC30B;GSTA3;TMEM119;PDCD4;TRIM37
Neurofibromatosis DOID-8712 mouse GSE1482 sample 669	56/305	0.0209318	0.188836	0	0	1.3817	5.34233	SPARC;DOCK9;CTNND2;RPLP0;ZFAND5;USP34;STMN2;MIA3;BMI1;TPGS2;TUBA1C;TUBB5;LAMP1;NKIRAS1;ZMIZ2;GLUL;PARP6;GABARAPL1;LMO4;KIF22;DYNLL1;PJA1;PSMA3;IMPACT;PSMA4;DNAJC7;PPA1;PRKAR1A;DDIT4;ARHGEF7;ZMYND11;UNC119B;GRIA2;IDI1;KCNA1;THY1;NREP;PDHB;TRAK1;KALRN;PPP3R1;GNG3;EMC6;RAB6A;GPM6B;SNCA;RPL41;PDHA1;UBE2B;AZIN1;RAB11B;PSMC6;GPAM;ARPC2;NFIB;CCNG2
prostate cancer DOID-10283 human GSE3868 sample 639	65/362	0.021618	0.192952	0	0	1.34515	5.1576	NCKAP1;FKBP10;SPARC;TFRC;COL14A1;ENO1;LAMC1;EPRS;RPS4X;GJA1;QSOX1;PAMR1;TSC22D1;RPSA;PCOLCE;DYNLL1;CKAP4;CLIP3;EEF1G;GREM1;RCN1;PRKAR1A;CTDSP2;DDIT4;COL6A3;ERH;MXRA7;KDELR3;IL6ST;MYL9;ISCU;ATF4;MATN2;PPIC;CEMIP;DDX5;CEBPD;RPL12;COL11A1;RPL11;THY1;PTN;HIF1A;NDRG1;NID2;SEL1L3;PCNP;PDLIM1;OLFML3;NDN;RPS2;IGF2BP2;A2M;RPS27A;NPM1;LUM;RFTN1;IGF2;HUWE1;LAMB1;COL1A1;MFAP4;COL5A1;COL5A2;COPE
Breast Cancer C0006142 human GSE2155 sample 39	47/250	0.0219686	0.194017	0	0	1.42164	5.42802	HIST2H2AA3;USP32;TIMM9;TMEM59L;VTCN1;HMGB1;IFIT1;MKI67;FRY;MTM1;LMNB1;AURKA;FAM110A;MUC1;AIFM1;IARS2;RBBP7;FAM83D;JUNB;ST3GAL1;TP53I11;CCT3;SMARCC1;RSAD2;SPAG5;UBE2C;SSR2;TNFRSF9;RPA2;ARHGAP23;DHX40;BST2;CENPF;SLCO4A1;CDK4;UBE2T;COL5A2;IRF2;TIMELESS;SNRPG;MCM3;HECA;MAGED2;ERH;RAN;MAD2L1;SNRPB
Peripheral motor neuropathy C0235025 mouse GSE1947 sample 104	62/344	0.0227064	0.198445	0	0	1.35104	5.11382	CDKN1A;DOCK9;COL14A1;SNX13;TUBA1C;ISLR;TUBB5;LAMP1;MPZ;STMN1;PRX;SCD2;ENPP2;RAC1;TMED7;ARL5A;RPS13;RAB2A;RALBP1;CD93;ANXA3;LMO4;EMP2;ELOVL6;DYNLL1;FNDC1;SBDS;COL6A3;MVD;MYL9;EMID1;ATF4;IDI1;LAMA2;ARL1;CLCN3;NDRG1;ACAT2;PAPSS1;NACC2;GPC3;NDN;MBP;SNCA;RPL41;TMEM30A;TIPARP;NEK7;IGF2;COL1A1;H19;SMOC2;COL3A1;GATM;ACTC1;FABP5;ARPC2;CPD;TMEM119;MAGED2;CPEB2;NES
West Nile fever DOID-2366 human GSE30719 sample 874	16/68	0.0244547	0.21152	0	0	1.88499	6.99506	AGPAT5;TGFB2;PRIM1;ODC1;LRRC17;KLHL24;TC2N;MTURN;KIF15;GJA1;SESN3;FAM172A;PALMD;PIK3IP1;NT5DC2;NOX4
Lung Injury C0273115 human GSE1541 sample 67	62/346	0.0253301	0.216857	0	0	1.34136	4.93053	TOP2A;NCKAP1;DDX3X;RPLP0;ZFAND5;NUCKS1;SMC4;XPO1;LAMP1;TMED3;ME1;RPS13;CAST;TSC22D1;STARD7;ANXA4;SSR2;DYNLL1;RAD23B;DPM1;VCAN;RCN1;SFPQ;DNAJC7;ASPH;PPA1;PRKAR1A;MORF4L2;CKS2;PPIF;SIK1;ATF4;CEBPD;DDX24;EPAS1;CSTF3;TYMS;HIF1A;ACACA;AURKA;PCNP;PPP2CB;RACGAP1;HNRNPDL;TRA2B;RBBP7;RAB6A;RPL41;NPM1;CBX1;TXNL1;IMMT;FKBP1A;SON;CPD;HNRNPA2B1;HNRNPD;LCN2;TCEA1;SRPRB;TPP1;EIF3A
colitis DOID-0060180 human GSE6731 sample 761	64/359	0.0258216	0.218831	0	0	1.3331	4.87456	DYRK2;MSTN;STMN2;DCAF8;HBB;PLOD2;SLC4A4;NIPBL;RPS6KA5;SIPA1L1;SLK;PPP2R5E;BBX;SUPT20H;BCAS1;USP8;ACTR2;EDN3;TSC22D1;ANKRD46;DESI2;VPS13A;RRAS2;CACYBP;DICER1;TOPORS;RSBN1;MTF2;TAX1BP1;CALCRL;MAOA;DCUN1D4;PIK3R1;PTN;SRI;NDRG1;TTBK2;UGT8;SCAF8;RMND5A;FRZB;TSPAN7;NRIP1;FEM1C;STX3;ZC3H13;GPM6B;SPAG9;CDK19;GABBR1;SIVA1;YTHDF3;AUTS2;WTAP;SYNJ2;ATP2B1;PER2;RCAN2;COL5A2;MKRN1;PKN2;LIMS1;COX20;CUL4B
HIV - Human immunodeficiency virus infection C0019693 human GSE2504 sample 157	39/204	0.027064	0.22691	0	0	1.45039	5.23526	DAZAP2;DDX5;SEH1L;TFRC;RPLP0;HMGB2;HMGB1;HIF1A;TUBA1C;XPO1;RACGAP1;PTTG1;PPP2R1A;PBK;DPH5;RPS2;RBBP7;RPS27A;HNRNPA1;ARL5A;RPS13;NOP56;CBX3;NEK7;HUWE1;GGH;RPSA;NAP1L1;TUBB4B;DPM1;CCNA2;EEF1G;KIF18B;MORF4L2;HNRNPA2B1;ERH;ISCU;TOMM6;MAD2L1
Fracture of femur C0015802 rat GSE1685 sample 240	33/168	0.0278781	0.22691	0	0	1.49938	5.36764	ALAS2;COL12A1;ALOX15;COX4I2;HBB;SLC4A1;GPT;THY1;PTN;GATA1;RHD;PRDX2;CSRP2;CAPN6;MPC1;FLOT2;LOC100134871;EMB;GLUL;SNCA;CD52;RSAD2;CACNA2D1;DAPK2;LOC257642;PRG2;ASPN;CDC25B;MYL4;RCN3;MYH3;ACTC1;GINM1
Hypoxia C0242184 mouse GSE2271 sample 446	56/310	0.0279673	0.22691	0	0	1.3541	4.84324	GHDC;CDKN1A;ALAS2;SPARC;HDAC10;ITGB5;ZWILCH;ELN;CDCA7L;DDX42;SLC4A1;SAT2;SIPA1L1;PPAT;GRB10;PAPOLA;EMILIN1;SCYL1;FNBP4;PDGFRB;ZFP414;PDHX;BGN;WRNIP1;PCOLCE;KIF22;TOPORS;TMEFF1;MCM2;OTUB1;CDS1;FBN2;USP27X;FECH;CDCA8;SRI;NCALD;PRRG3;RACGAP1;SNCA;CMTM8;RRM1;RCC2;ARHGAP28;MED13L;COQ5;ISG20;NEDD1;SMOC2;MFAP4;MKRN1;MGP;SRPRB;CCDC66;SPC24;CUL4B
ulcerative colitis DOID-8577 human GSE3365 sample 762	59/329	0.0281316	0.22691	0	0	1.34229	4.79314	TCERG1;ARF1;TFRC;DDX47;HBB;HMGB1;RPL6;PNN;LGALS2;RNF114;XPO1;PMPCB;COLGALT1;CDK5RAP3;CD52;CCT2;BRD2;ATP6V0B;USP7;STARD7;RIPK2;BTN3A2;DPM1;SFPQ;DDX39A;ZC3H11A;DDIT4;YME1L1;SRSF3;SIK1;HNRNPH3;SRSF5;SRSF6;ATF4;SNRPB;IDI1;DDX5;KDM3A;GGNBP2;DDX21;TOR1AIP1;RAB11FIP1;RNF138;SERTAD2;EIF4H;RPS2;RPS27A;HNRNPA1;CFAP20;RPL41;NPM1;SUCO;PUM1;BLCAP;NR4A2;KLF6;ARPC2;PSMG2;RAN
Type 2 diabetes mellitus C0011860 human GSE12643 sample 274	47/254	0.0283765	0.22691	0	0	1.39384	4.96513	TCERG1;IDI1;B4GALT1;TMEM41B;MSTN;DOCK9;STC1;NREP;HIF1A;COX7A1;NID2;GOLGA2;PNN;NUAK1;ENC1;ZIC1;CPNE1;TSPAN5;DMD;GPC4;EDIL3;GPM6B;SPAG9;PNISR;GABBR1;XRCC4;SCAF11;TIPARP;CACNA2D1;BGN;THOC2;SYNJ2;GTF2H4;VEGFA;SLC7A5;MAF;SUCLA2;PTK7;DDIT4;MPHOSPH10;SIK1;ERH;SRSF5;SRSF6;EIF4G3;HBEGF;LIMS1
endometriosis of ovary DOID-11432 human GSE7305 sample 939	51/279	0.028519	0.22691	0	0	1.37345	4.8856	CPM;RPLP0;HMGB2;RPL6;TUBA1C;ISLR;GJA1;MDK;PAMR1;DYNLT1;ANXA4;SSR2;RPSA;PCOLCE;ASRGL1;NME1;EEF1G;VCAN;PPA1;CKS2;NHP2;ERH;RPL29;DDX5;PCNA;RPL12;ODC1;CDCA7;PIK3R1;NREP;TYMS;PAPSS1;PDLIM1;RPS2;LUM;EYA2;PTCH1;IRX3;IGF2;TUBB4B;COL1A1;H19;SH3YL1;COL3A1;COL5A1;DNAJC10;MFAP2;GNAS;CD24;RAN;LIMS1
Treacher Collins syndrome DOID-2908 mouse GSE10167 sample 480	61/342	0.0286869	0.22691	0	0	1.33357	4.73593	CDKN1C;FEN1;RPL31;CITED2;SOX2;AKAP11;TRIM28;PPP2R1A;UROD;RUVBL2;STMN1;SCD2;ARL6IP4;YWHAH;CCT2;RNF44;TPM4;CCNA2;PSMA4;RBMXL1;PPA1;CCNE1;PTRH2;CKS2;TIMELESS;BIRC5;ERH;SNRPA;PPID;DAP3;SF3B4;DNMT1;PCNA;PSMD14;UHRF1;CDCA5;PRIM1;SRRT;SEMA3F;ACAT2;NT5DC2;POLD1;IGF2BP2;POLR2I;CAR2;SIVA1;UBE2C;RCC2;PBDC1;IRX3;PLK1;TMEM132A;SHCBP1;NSFL1C;FABP5;CDK4;RNPS1;RPL22L1;EIF3D;SPC24;EIF3A
endometrial cancer DOID-1380 human GSE17025 sample 845	50/273	0.0289384	0.22691	0	0	1.37662	4.87678	TCERG1;RPL30;RPL32;RPL31;RPLP0;HMGB1;BMI1;RPS4X;GJA1;ENPP2;PAMR1;RPS13;PNISR;TSTD1;TSC22D1;ANXA3;DUSP1;METTL3;CIRBP;RPSA;EEF1G;MORF4L2;SRSF5;RPL29;GAS6;SRSF6;KIZ;MATN2;RPL12;RPL11;HIF1A;PCDH18;PAPSS1;TAF1D;WIF1;RPS27A;HNRNPA1;SF3B1;SRSF11;TTC14;EGR1;RPL41;DUT;MAP3K1;LUM;BTBD6;NR4A2;COL3A1;COL1A2;EIF3L
MDS - Myelodysplastic syndrome C0026986 human GSE4619 sample 206	55/305	0.0300663	0.232475	0	0	1.35103	4.73448	CYFIP2;TCERG1;RPL30;RPL32;CDCA7L;HMGB2;HMGB1;NR3C1;PHB2;IRF2BPL;UXT;RPS4X;TUBA1C;KLF13;TSC22D1;DUSP1;ARRDC2;SSR2;CIRBP;HAUS4;EEF1G;SLC7A5;DDIT4;SIK1;SRSF6;DDX5;PCNA;UHRF1;ODC1;TYMS;CXXC5;HIF1A;SPTA1;EIF4H;HNRNPA1;SKIL;MCL1;RANBP2;RPL41;TIPARP;RCC2;PRG2;G0S2;NAP1L1;FOSL2;TARBP1;ISG20;NR4A2;EIF3L;MAFF;MXD1;PPIL3;SMAP2;EIF3D;EZH2
Oligodendroglioma C0028945 human GSE4290 sample 251	61/343	0.0302461	0.232475	0	0	1.32876	4.64853	CYFIP2;SCOC;STMN2;HBB;RYR3;LAMP1;ENPP2;RAC1;CCDC92;KIFAP3;ENOPH1;EDIL3;IER2;SH3GL2;YWHAH;ATP6V0B;DUSP1;PLLP;CACNA2D1;APLP1;LANCL1;UBE2E2;DYNLL1;PGM2L1;TMEFF1;RRAGA;PPA1;CERCAM;RHOU;SRSF5;NRN1;TMEM59L;LPAR1;ATP1A3;ARPP19;NDRG1;DNAJB2;UGT8;GNG3;TCEAL3;TP53INP2;EPB41L3;PRRG1;NDN;APOD;SCN3B;RAB6A;POLR2I;HNRNPA1;SNCA;GABBR2;GABBR1;CMTM5;BRI3BP;BLCAP;TUBB4A;TJAP1;FKBP1A;NFASC;FABP5;LRP11
polycystic ovary syndrome DOID-11612 human GSE34526 sample 797	41/218	0.0304795	0.232475	0	0	1.42142	4.96174	NCKAP1;RPL30;SPARC;GYPC;SGMS1;CITED2;C2CD2;GTF3C6;WIPF3;ZFAND5;MRFAP1;IFIT1;TFPI;HIF1A;RPL6;RHOBTB1;UXT;RPS4X;PPP2CB;GJA1;NDN;RBBP7;KIFAP3;RAB6A;RPS13;RPL41;TSC22D1;AUTS2;LUM;NEK7;DYNLL1;TMEM150C;RCN1;SNRPG;TAB3;RHOU;ERH;MXRA7;CD24;OPTN;RAN
bipolar disorder DOID-3312 human GSE5392 sample 573	68/388	0.0309792	0.234158	0	0	1.30573	4.53669	CYFIP2;DAZAP2;RPL30;RPL31;CTNND2;STMN2;NUCKS1;HMGB1;RPL6;TUBA1C;GJA1;AKAP11;ENC1;ENPP2;KIFAP3;YWHAH;ZBTB38;APLP1;DYNLL1;MLF2;RRAGA;PREPL;GAP43;PRKAR1A;PPA1;MORF4L2;ERH;AGPAT5;GRIA2;RAB5B;DDX5;NRN1;ATP1A3;PIK3R1;ARPP19;PCDH17;PAPSS1;UGT8;SNX27;RAD21;EPB41L3;MBP;PIP5K1C;RPS27A;HNRNPA1;RAB11FIP2;A2M;SCN3B;UBQLN2;SNCA;OSBPL8;GABBR1;TMEM30A;UBE2B;TXNL1;RPRD2;ATP2B1;TUBB4B;TUBB4A;FKBP1A;GNAO1;TPPP3;FAB…
hepatitis C DOID-1883 human GSE20948 sample 601	53/294	0.032862	0.246172	0	0	1.35026	4.61172	TOP2A;FEN1;NARF;GMNN;HJURP;MRFAP1;PHB2;CDC20;TUBA1C;GJA1;TUBB6;PTTG1;MPC2;NUSAP1;ME1;SKP2;DLGAP5;CCT2;GPX2;GPX3;ANXA4;SSR2;DYNLL1;COL2A1;PSMA4;BRMS1;MELK;CKS2;NHP2;KDELR2;KIF20A;SNRPA;SLBP;IDI1;DDX5;PCNA;TM2D2;NDRG1;ACAT2;AURKA;CCNB1;FAM83D;OST4;SPAG5;RCC2;TUBB4B;PSMC6;FABP5;TDP2;TACC3;CD24;RAN;CDKN3
Spinal Cord Injury C0037929 rat GSE16710 sample 427	58/326	0.033631	0.249636	0	0	1.32907	4.5086	EIF4E3;NGLY1;HBB;BICD2;CCAR1;EDC3;HERC4;TUBB6;MPZ;BBX;CCDC93;GPX2;DDX56;MRPL49;LARP4B;DDX52;PPP2R5C;RCN1;TFDP1;RGD1311595;YME1L1;PHIP;DDX5;GGNBP2;WBP4;DNAJC24;CLN8;ACAT2;TAF1D;KCNN2;LTA4H;NCAM2;SCN3B;PPARGC1A;HEXIM1;CGREF1;SEC24B;RWDD3;NOP58;CRBN;HSPA4;LUM;GLMN;SMARCA5;MEMO1;FANCB;CUL4A;SH3YL1;COL1A2;PSMC6;TDP2;GKAP1;PPP1R1C;AGGF1;PXMP4;GPR19;CDKN3;RT1-T24-4
Huntington's disease DOID-12858 mouse GSE3621 sample 703	65/371	0.0344475	0.249636	0	0	1.30489	4.39528	CYFIP2;NCKAP1;SPARC;KCNC2;WIPF3;RPLP0;PMCH;GJA1;SIPA1L1;AKAP11;ENC1;SCD2;GLUL;ZFP365;YWHAH;TSC22D1;DUSP1;LMO4;PRKCE;SHISA4;RPSA;DYNLL1;PGM2L1;NME1;SLCO1C1;DYNC1LI1;BCAN;CACNB3;NSMF;MFGE8;GRIA2;NRN1;HLF;PDE1B;KCNA1;THY1;NLK;ARPP19;KALRN;CPLX1;CAMKK2;PPP3R1;TSPAN7;MAPK1;MBP;RPS2;GPM6B;EGR1;CAR2;GABBR1;ARPP21;KCNIP2;TMEM132A;ATP2B1;MT3;FKBP1A;PDE10A;FABP5;DLG4;RCAN2;PPP1R1B;PI4KA;FAM171B;COPG1;OSBPL…
endometrial cancer DOID-1380 human GSE17025 sample 843	53/295	0.034748	0.249636	0	0	1.3446	4.51736	TCERG1;RPL30;RPL32;RPL31;RPLP0;MRFAP1;RPS4X;ENPP2;CTSF;ADAMTS8;PAMR1;RPS13;CDK5RAP3;PNISR;GABARAPL1;TSC22D1;ANXA3;DUSP1;GPX3;ANXA4;METTL3;CIRBP;RPSA;ASRGL1;SRSF5;GAS6;SRSF6;BCAT1;KIZ;EXOC1;MATN2;RPL11;PCDH18;PAPSS1;TAF1D;WIF1;NDN;RPS27A;HNRNPA1;SF3B1;SRSF11;EGR1;RPL41;JUN;DUT;MAP3K1;LUM;HUWE1;NR4A2;COL3A1;COL1A2;CDC16;MAFF
endometrial cancer DOID-1380 human GSE17025 sample 842	53/295	0.034748	0.249636	0	0	1.3446	4.51736	TCERG1;RPL30;RPL32;RPL31;RPLP0;HMGB1;BMI1;RPL6;RPS4X;GJA1;WDR6;CTSF;ADAMTS8;PAMR1;IER2;RPS13;CDK5RAP3;PNISR;TSC22D1;ANXA3;DUSP1;GPX3;METTL3;CIRBP;RPSA;RBL2;EEF1G;MORF4L2;SRSF5;RPL29;GAS6;SRSF6;MATN2;RPL12;RPL11;TAF1D;EXOSC8;RPS27A;HNRNPA1;SF3B1;SRSF11;TTC14;EGR1;RPL41;JUN;TIA1;MAP3K1;LUM;NR4A2;COL3A1;KLF6;COL1A2;MAFF
Diabetic Neuropathy C0011882 mouse GSE11343 sample 7	59/333	0.0348121	0.249636	0	0	1.32239	4.44029	SPARC;RPL32;RPLP0;LAMC1;HMGB1;RPL6;LAMP1;MDK;STMN1;ZIC1;SCD2;ITGB8;SMARCC2;MORC4;GPX7;CACYBP;PCOLCE;SENP3;RCN3;CFDP1;IRF2;KDELR2;PMP2;RHOU;ERH;PFDN2;SRSF5;MYL9;LAMA2;STX16;NAA20;PTN;NDRG1;TCEAL8;DNAJB2;PDLIM2;CCL7;OLFML3;SWI5;GPC3;GPC4;A2M;HNRNPA1;NPM1;LUM;AMFR;IGF2;NAP1L1;PLXDC1;COL1A1;H19;COL3A1;GATM;COL1A2;COL5A2;MGP;RPL22L1;NOP10;NFE2L1
Androgen insensitivity syndrome C0039585 human GSE3871 sample 415	58/327	0.0354498	0.250915	0	0	1.32405	4.42183	SEMA5A;FLT1;CITED2;CNRIP1;ELN;COL12A1;FHL1;HJURP;GPATCH4;HMGB1;IKBKB;CSRP2;PTTG1;DAG1;ENPP2;EPC2;JAK1;PTGIS;DENND2A;RRAS2;EMP2;DDX52;ASPN;RNF169;IRF2;ITGB3BP;MEGF6;RABGAP1;NXPH3;UHRF1;LPAR1;SPATA2;PIK3R1;THY1;GATA2;PCDH18;SCUBE3;ALDH1B1;COX11;STX3;RAB11FIP2;CTHRC1;NTRK2;AUTS2;LUM;IRX3;ARHGAP28;TUBB4A;ZFHX4;ARHGAP23;NET1;KLF6;FRAS1;TOLLIP;MFAP2;TMEM119;APBA1;CRLF1
myotonic dystrophy type 1 DOID-11722 human GSE7179 sample 1050	44/239	0.0355887	0.250915	0	0	1.38465	4.61881	RPL30;SPARC;RPL31;RPL11;ENO1;RPL6;ACAT2;PAPSS1;IRF2BPL;PRTG;PDLIM1;TUBA1C;CSRP2;PTPRZ1;RAD21;EIF4H;IARS2;LTA4H;HNRNPA1;ENOPH1;SF3B1;RPS13;CCT3;CCT2;OST4;RPL41;NPM1;XRCC5;LUM;CBX1;NAP1L1;EEF1G;H19;COL3A1;PSMA4;ACTC1;TDP2;DDIT4;HNRNPA2B1;HAT1;GNAS;NCAPD2;ERH;HNRNPH3
ulcerative colitis DOID-8577 human GSE11223 sample 586	46/252	0.0367233	0.256757	0	0	1.37039	4.52825	MIPEP;PRPS2;DTYMK;TUSC3;DSCC1;HSPA4L;GMNN;TTK;PTN;MKI67;TYMS;PPM1F;SMC2;TCEAL8;LGALS2;PBK;SLC39A5;E2F2;NANS;IFT57;ZSCAN18;E2F8;PLK4;EGR1;ABCC4;RRM1;GGH;ESCO2;KIF22;PM20D2;HPDL;CENPF;MELK;SAPCD2;TDP2;SASS6;DEPDC1;MCM6;MTFR2;CCDC66;DTL;ANGPTL1;SPC25;MAD2L1;EIF4G1;BCAT2
myelodysplastic syndrome DOID-0050908 human GSE19429 sample 812	55/309	0.0374164	0.258561	0	0	1.32944	4.36807	CYFIP2;TCERG1;RPL30;RPL31;CDCA7L;IFI30;NR3C1;PHB2;IRF2BPL;UXT;RPS4X;TUBA1C;EMB;IER2;PNISR;DUSP1;ARRDC2;SSR2;BTN3A2;PGF;EEF1G;OXA1L;DDIT4;SRSF5;RPL29;SRSF6;ATF4;SNRPB;DDX5;UHRF1;PIK3R1;NREP;CXXC5;HIF1A;GNA13;NRIP1;LTA4H;HNRNPA1;CFAP20;MCL1;EGR1;CMTM8;TIPARP;CSNK1A1;RCC2;NAP1L1;ISG20;NR4A2;EIF3L;MYO5C;MAFF;RPL22L1;MDM4;CD24;EIF3D
Neurofibromatosis DOID-8712 mouse GSE1482 sample 668	63/360	0.0375976	0.258561	0	0	1.30281	4.27428	MRPS17;MTCH2;RNF14;RPLP0;STMN2;AP2A2;TUBA1C;TUBB5;TRIM28;KIF5A;SIRPA;CTSF;RAC1;ARIH1;PRKACA;KPNA1;YWHAH;ACTR2;ATP6V0B;TSC22D1;ANKRD46;BCKDHB;CIRBP;KCNAB2;RANGAP1;PJA1;SLC7A5;IMPACT;GAP43;MORF4L2;NSMF;ERH;SRSF6;DLD;DDX5;SLC3A2;NREP;PDHB;HIF1A;CPLX1;PCNP;GNG3;DNAJB6;TSPAN7;NDN;LTA4H;RABAC1;GPM6B;SRSF11;SNCA;GABBR1;SMAD4;CSNK1A1;TUBB4A;DLG1;PSMC6;DLG4;GNB2;FXYD7;TRIM37;OSBPL1A;NOP10;NFE2L1
Hepatocellular carcinoma DOID-684 human GSE10393 sample 493	53/298	0.0409117	0.279065	0	0	1.3279	4.24442	ARF1;FEN1;MTCH2;DDX47;ZFAND5;ENO1;ITGAE;HMGB1;CDC20;TUBA1C;GJA1;TUBB6;RAC1;CCT2;SEC13;ATP6V0B;MKKS;GPX2;DYNLL1;NME1;ENAH;PSMA3;DDX39A;BRMS1;SNRPG;CCDC86;SRSF3;SNRPB;SLBP;DDX5;ENY2;PSMD14;RAB1B;ODC1;SRI;TYMS;COCH;PDLIM1;PRDX2;CCNB1;TSPAN6;A2M;HNRNPA1;GINS1;NOP56;NPM1;UBE2C;TXNL1;IGF2;TUBB4B;PSMC6;CDK4;MAD2L1
endometrial cancer DOID-1380 human GSE17025 sample 848	49/273	0.0415745	0.281298	0	0	1.3425	4.26949	RPL32;RPL31;GJA1;CSRP2;CTSK;ENPP2;MFSD1;PAMR1;RPS13;PNISR;TSC22D1;DYNLT1;ANXA3;DUSP1;ANXA4;CIRBP;ASRGL1;RBL2;RCN1;MORF4L2;SRSF5;RPL29;SRSF6;KIZ;MATN2;RPL12;RPL11;UBR1;HIF1A;PCDH18;PAPSS1;OLFML3;WIF1;CRNDE;RPS27A;HNRNPA1;EGR1;SLC35A1;RPL41;JUN;ST13;LUM;H19;COL3A1;COL1A2;EIF3L;CDC16;MAFF;PPIL3
Huntington's disease DOID-12858 mouse GSE3248 sample 725	57/324	0.0421596	0.282975	0	0	1.31064	4.14988	CYFIP2;NCKAP1;CITED2;DOCK9;KCNC3;NAB2;AKAP8L;STMN2;CLTB;STMN3;SLC4A4;GJA1;AIFM1;STMN1;ZIC1;SCD2;WDR5;YWHAH;RBFOX2;TSC22D1;SLC30A3;DESI1;DUSP1;LANCL1;FAM126B;DYNLL1;SENP3;PREPL;PRKAR1A;ARHGEF7;HDAC5;DDX5;KCNA1;THY1;NREP;CXXC5;HIF1A;RMND5A;TSPAN9;MBP;LRRC8A;RBBP7;SPECC1;CAR2;GABBR1;GNAO1;PER1;GATM;BMP1;CCNG2;HNRNPA2B1;TMEM119;GRB2;COPG1;OSBPL1A;EIF4G3;YPEL3
ulcerative colitis DOID-8577 human GSE11223 sample 585	46/255	0.0437487	0.291311	0	0	1.35048	4.22606	PARPBP;TFRC;CAB39L;TUSC3;SEMA3D;MKI67;ACAT2;PHF21A;CDC20;LGALS2;CCNB1;MUC1;CALCR;LAMP1;CAPN6;ORC1;U2AF2;PPAT;HEY2;PBK;NUDT18;PLEK2;EGR1;CD52;BIK;CDX1;VDR;SPINK5;DDX56;PLA2G2A;FOXJ2;NBEAL1;TIMM44;PEX1;GLRX2;ATP2B1;MRPL44;HPDL;KIF18A;FABP5;SASS6;CCDC66;KIF20B;ANGPTL1;SPC25;ST6GALNAC6
Uterine leiomyoma C0042133 human GSE2724 sample 225	59/338	0.0448276	0.296144	0	0	1.2983	4.03114	DAZAP2;RPL30;RPL32;CITED2;HMGB2;HBB;MRC2;TUBA1C;GJA1;LAMP1;CTSK;GLUL;JUNB;IER2;RPS13;TSPYL2;TSC22D1;DUSP1;CIRBP;MITF;PCOLCE;ASRGL1;CKAP4;EEF1G;LMBRD1;PLBD1;ERH;MXRA7;MYL9;DDX5;CEBPD;ODC1;THY1;LPP;COX7A1;PAPSS1;PDLIM1;PALMD;OLFML3;APOD;MCL1;EGR1;CBX7;TCF7L2;RPL41;JUN;DUT;ST13;TIPARP;LUM;HUWE1;TUBB4B;KLF2;SH3YL1;H1F0;TMEM158;EIF3L;FXYD6;SPRY1
breast cancer DOID-1612 human GSE9574 sample 448	46/256	0.0463029	0.301688	0	0	1.34397	4.12942	RPL30;SPARC;SEH1L;ZC3H4;RPL12;RPLP0;RPL11;ODC1;LTN1;DNAJC24;RPS4X;TUBA1C;SCAF8;RAB11FIP1;TRPS1;ENC1;APOD;RBBP7;IER2;MCL1;EGR1;FARP1;KLF11;RPL41;JUN;NPM1;TSC22D1;DUSP1;EGF;GALNT1;CIRBP;DNTTIP2;ENAH;NR4A2;PTP4A1;LMBRD1;PPA1;HNRNPA2B1;MAFF;GNAS;SIK1;TRIM37;SPRY1;MXRA7;CD24;R3HDM2
COPD - Chronic obstructive pulmonary disease C0024117 human GSE3320 sample 255	75/442	0.0465753	0.301688	0	0	1.25542	3.84997	PTPRT;RPL30;RPL32;RPL31;RPLP0;HMGB2;GCC2;IFIT1;RPL6;SYNE2;RYR3;RPS4X;TRIM28;RUVBL2;NANS;IFT57;IER2;RPS13;JAK1;CAST;EGFL6;TSC22D1;DYNLT1;DUSP1;ANXA4;TUFM;RRAGA;MORF4L2;TAX1BP1;PHIP;ERH;SIK1;RPL29;ISCU;ATF4;TMEM45A;PTGER4;UNC119B;CEBPD;RPL12;ODC1;ALOX15;SRI;PAPSS1;PDLIM1;TSPAN6;CCDC181;IARS2;METTL7A;RPS2;RPS27A;POLR2I;EMC7;CFAP20;RPL41;LAMB3;ST13;NEK7;INHBB;NAP1L1;TUBB4B;KLF2;AZIN1;PUM2;NR4A2;FIBP;…
inclusion body myositis DOID-3429 human GSE48280 sample 706	32/169	0.047021	0.301688	0	0	1.43203	4.37795	GYPC;MSTN;MAOA;RAB1B;DDX23;LMOD1;SLC1A4;CALML4;NREP;ZDHHC2;RHOBTB1;ZDBF2;MBTD1;RNF157;NKAIN1;PPP3R1;ING2;CDC26;GRB10;CD38;SKIL;ACVR1;SIVA1;RAD23A;PGM2L1;NEDD1;PRPF18;DOK5;GPD2;IRF2;HBEGF;YPEL2
Malignant Melanoma C0025202 human GSE3189 sample 117	45/250	0.047105	0.301688	0	0	1.34673	4.11478	RPL30;SPARC;NNMT;RPL32;RPL31;EPAS1;RPL12;RPLP0;FHL1;SEMA3G;HBB;ADM;PPL;NDRG1;RPS4X;PDLIM1;GJA1;NUAK1;ANXA8;RPS27A;RPS13;EGR1;RPL41;TSC22D1;AUTS2;DUSP1;RFTN1;HUWE1;G0S2;EMP2;RPSA;KRT10;HAUS2;KLF2;EEF1G;SH3YL1;COL3A1;COL1A2;NFIB;EIF3L;MGP;PDCD4;SIK1;SPRY1;MXRA7
Inflammatory papules (Acne) 6543 human GSE6475 sample 459	53/301	0.0478785	0.304319	0	0	1.3116	3.98608	DAZAP2;RPL30;SPARC;RPLP0;FHL1;HBB;HMGB1;NR3C1;CPZ;RPS4X;C1QTNF3;RGS5;CTSK;ANXA8;TSC22D1;ANXA4;SPINK5;CIRBP;PDGFRL;EEF1G;LMBRD1;MXRA7;SRSF5;RPL29;ISCU;MATN2;TMEM45A;IDI1;DDX5;NRN1;RPL12;RPL11;PPL;PCNP;RAP1A;OLFML3;WIF1;APOD;RPS2;SRD5A1;LUM;KRT10;COL1A1;NET1;MFAP4;COL3A1;GATM;H1F0;COL1A2;EIF3L;RCAN2;MGP;GNAS
Meningococcal infection C0025303 human GSE4646 sample 347	39/213	0.0489477	0.308776	0	0	1.37464	4.1473	ARF1;RPL12;RPLP0;LRRC17;DDX21;PPP2R2A;GIMAP4;NREP;HMGB1;MRPL57;BLOC1S5;TUBA1C;XPO1;ZMYM3;PTTG1;NT5DC2;RAC1;RPS2;CCT5;F8A1;RPL41;STARD7;HUWE1;RPSA;TUBB4B;CKAP4;KLF2;BMP4;EEF1G;FIBP;MELK;ARPC2;PIK3IP1;MORF4L2;GNAS;VOPP1;HYOU1;ISCU;LIMS1
psoriasis DOID-8893 human GSE26952 sample 982	55/315	0.0509467	0.316935	0	0	1.2983	3.86501	SERPINA12;CHIC2;BMPR2;ITGB5;CITED2;PITPNA;ZFAND5;GMNN;FAM110A;YY1;SIPA1L1;PPP2R5E;MYC;WDR6;EIF5A;ACTR2;RALBP1;TSC22D1;TSC22D2;ANXA11;SRRM1;ETV6;GIGYF1;PRKAR1A;TBL1XR1;SIK3;SRSF5;PRMT9;KLK1;FBXO42;NUAK1;PPP3R1;PPP2R3C;HSF4;E2F2;SRSF11;ZSCAN18;UBQLN2;TTC14;F8A1;UBE2H;TIPARP;G0S2;KRT10;CDK9;GATM;TEF;SP1;NFIC;HNRNPA2B1;GNB4;PKN2;BLMH;CPEB4;LIMS1
Rift Valley fever DOID-1328 mouse GSE18064 sample 876	62/360	0.0510726	0.316935	0	0	1.27729	3.7993	MRPS17;OTUD4;CDKN1A;DDX3X;CSF1;CITED2;PAK1IP1;NAB2;RPL6;PNN;TUBB5;TRIM28;MYC;RUVBL2;ANXA8;IER5;IER2;CCT3;EIF5A;SMIM15;TSC22D1;DUSP1;DYNLL1;TIMM8A1;MLF2;GREM1;RBMXL1;NHP2;SRSF3;ERH;SRSF5;SRSF6;SQSTM1;PPID;ATF4;HBEGF;DDX5;PCNA;CDCA4;DDX21;SLC3A2;TCEAL8;LARP1;SERTAD2;ANKRD50;SKIL;MCL1;IVNS1ABP;NOP56;EGR1;JUN;NPM1;WTAP;KLHL26;IRX3;NAP1L1;BLCAP;KLF6;HNRNPA2B1;FAM98A;CRLF1;EIF3A
cervical cancer DOID-4362 human GSE9750 sample 617	52/296	0.0513744	0.316935	0	0	1.30779	3.88232	RPL30;RPL32;RPLP0;FHL1;CLTB;CALML3;GJA1;CTSK;ANXA8;GLUL;JUNB;PAMR1;IER2;RPS13;DUSP1;GPX3;SPINK5;CIRBP;RPSA;DYNLL1;ASPN;EEF1G;GREM1;LMBRD1;COL6A3;SIK1;MXRA7;RPL29;MYL9;HBEGF;MATN2;DDX5;RPL12;RPL11;ODC1;HIGD1A;PPL;OLFML3;APOD;A2M;RPS27A;EGR1;ST13;TIPARP;KRT10;NR4A2;COL3A1;KLF6;FABP5;MAFF;LCN2;CD24
Leukemia, Adult T Cell C0023493 human GSE10789 sample 351	58/335	0.0528708	0.323786	0	0	1.2852	3.77836	HIST2H2AA3;ISCA1;ALAS1;TFRC;ZWILCH;TUSC3;ZC3H4;ZFAND5;LAMC1;PNN;ZFYVE26;GJA1;XPO1;PPAT;FBXO5;PAMR1;NDEL1;GABARAPL1;SMIM15;ARRDC2;METTL3;TFE3;FRS2;RUNDC3A;DCTD;KCTD9;DDIT4;MMP17;CKS2;PLBD1;PPIG;CDS1;CDCA3;CSTF3;DCTN4;MTMR9;SLC1A4;THY1;SDAD1;HIF1A;NDRG1;GNA13;ORC1;TSPAN7;GPC3;STX3;IVNS1ABP;LUM;RDX;FOSL2;GNAO1;PM20D2;QPCT;CDK1;SPRY1;MXD1;MAD2L1;LRP11
cervical cancer DOID-4362 human GSE9750 sample 619	47/265	0.0536282	0.326044	0	0	1.32265	3.86966	RPL30;DDX5;SPARC;RPL32;RPL31;RPLP0;FHL1;HBB;CALML3;PPL;NDRG1;RGS5;GJA1;CSRP2;CTSK;APOD;A2M;RPS27A;GLUL;JUNB;IER2;RPS13;RPL41;TSC22D1;AUTS2;TIPARP;DUSP1;GPX3;LUM;SPINK5;HUWE1;DYNLL1;COL1A1;NR4A2;COL3A1;LMBRD1;COL1A2;FABP5;MGP;PLBD1;COL6A3;SIK1;MXRA7;RPL29;CD24;MYL9;TMEM45A
systemic lupus erythematosus DOID-9074 human GSE10325 sample 693	43/240	0.0546164	0.329663	0	0	1.3388	3.89246	POP5;DAZAP2;RPL30;DDX5;TFRC;RPL31;RPL12;RPL11;RPL6;COCH;SEL1L3;UXT;PDLIM1;FBL;SERTAD2;EXOSC8;PMPCB;LTA4H;RPS2;RPS27A;IER2;RPS13;CD52;CBX7;GABBR1;IFNGR2;RPSA;DYNLL1;BLCAP;TUFM;EEF1G;SON;CCNG2;CDC16;HNRNPA2B1;SRSF3;RNPS1;MXRA7;ESYT1;CD24;EIF3D;KDM7A;RAN
amyotrophic lateral sclerosis DOID-332 human GSE833 sample 1007	34/184	0.0560952	0.33617	0	0	1.38961	4.00305	CDKN1C;GRIA2;COL16A1;STMN2;ATP1A3;ENO1;THY1;FUT2;NDRG1;EVPL;UGT8;ATXN2;POLD1;STMN1;ENPP2;MBP;QSOX1;RPS27A;GPM6B;YWHAH;RPL41;PTCH1;APLP1;BGN;BTN3A2;DYNLL1;MFAP4;TEF;DMWD;CTDSP2;TAX1BP1;IRF5;FAM193A;MFGE8
Malignant mesothelioma of pleura C0812413 human GSE2549 sample 118	37/203	0.0570539	0.336498	0	0	1.36666	3.91377	IDI1;RPL30;DDX5;RPL31;MAOA;FHL1;HBB;IFI30;RPL6;RPS4X;CSRP2;MPC1;ENPP2;APOD;METTL7A;A2M;RPS27A;GLUL;CTSC;JAK1;EGR1;RPL41;GPX3;CIRBP;HUWE1;G0S2;LAMB1;PDGFRL;NR4A2;PPA1;EIF3L;HNRNPA2B1;MAFF;MGP;HECA;ISCU;ATF4
Oligodendroglioma C0028945 human GSE2223 sample 116	54/311	0.0573367	0.336498	0	0	1.28934	3.68597	CDKN1C;OTUD4;RAB3B;WFDC1;OTP;GRB10;KIFAP3;EPHB2;TPD52;PLLP;LMO4;PRKCE;KCNAB2;DEPDC1;TRIM59;NRN1;PDE1B;STAU2;CLEC2L;EIF5A2;GPR88;LPAR1;THY1;NLK;PKMYT1;PPL;NDRG1;CYGB;TTBK2;CAMKK2;UGT8;EXOSC5;GNG3;ERMP1;TP53INP2;NRIP1;SNCA;CBX7;PPP1R14C;KLHL26;SYNJ2;ATP2B1;ARHGAP23;TPPP3;NFASC;FRAS1;QPCT;RCAN2;COL9A3;ESYT1;OSBPL1A;CRLF1;RNF220;YPEL2
Bipolar Disorder C0005586 human GSE5389 sample 302	67/395	0.0574954	0.336498	0	0	1.2541	3.58177	DOCK4;CTNND2;STMN2;ELAVL4;NUCKS1;HMGB1;RGS5;AKAP11;ENC1;ENPP2;KIFAP3;SYBU;RPS13;RAB2A;TPD52;CERS6;ANKRD46;LMO4;ZBTB38;LANCL1;DYNLL1;HAUS2;RRAGA;PREPL;GAP43;PRKAR1A;PPA1;MORF4L2;PMP2;ISCU;GRIA2;NRN1;PSMD14;NRXN1;LPAR1;NREP;PIK3R1;HIGD1A;ARPP19;EHBP1;NCALD;PAPSS1;UGT8;EXTL2;NUAK1;EPB41L3;NRIP3;MBP;RPS27A;HNRNPA1;RAB11FIP2;A2M;GPM6B;UBQLN2;SNCA;OSBPL8;TMEM30A;NAP1L1;ATP2B1;TUBB4A;PUM2;TPPP3;SUCLA2;R…
cystic fibrosis DOID-1485 mouse GSE33319 sample 1048	56/324	0.0577542	0.336498	0	0	1.2823	3.65657	CXCL9;MCM10;CDC20;RDM1;STMN1;PBK;MFSD1;CTSC;RFC5;SREBF1;RSAD2;CISH;ELOVL6;SYPL2;INMT;COL2A1;EXOC4;RHOU;KIF2C;IRF5;MCM5;MVD;SRSF5;ALDH1A7;PPID;PRPS2;IDI1;NRN1;CDCA3;KLK1;A1BG;NREP;PPM1K;AARD;NDRG1;ACACA;ACAT2;SEL1L3;AURKA;STIP1;CCNB1;ST13;SRD5A1;EGF;LUM;PLK1;COL1A1;BST2;MLXIPL;FABP5;PRC1;PDCD4;NOX4;CRYL1;SPSB4;SPC25
Gamma-hydroxybutyric acidaemia C0268631 mouse GSE2866 sample 409	39/216	0.0585772	0.33894	0	0	1.35111	3.83364	NCKAP1;IDI1;B4GALT1;LPAR1;MRFAP1;HBA-A1;TRAK1;ARPP19;KALRN;BZW1;NDRG1;TUBB5;AIFM1;LAMP1;HNRNPDL;STMN1;TSPAN7;SCD2;ENPP2;UBTF;MBP;RPS2;RBBP7;CCT7;YWHAH;EGR1;CAR2;RPL41;RUNDC3A;AZIN1;FKBP1A;PSMC6;ARPC2;PPA1;PRKAR1A;DDIT4;HNRNPA2B1;VOPP1;OSBPL1A
ulcerative colitis DOID-8577 human GSE1710 sample 993	63/370	0.0599101	0.341936	0	0	1.25963	3.54574	POP5;CPM;CITED2;C2CD2;HJURP;CBLB;RBPJ;SIPA1L3;RYR3;AMOT;SENP5;MPC1;CHMP1B;GATAD1;ARL6IP4;ITGB8;SKP2;ENOPH1;PRND;TMEM8B;PLEKHJ1;MRPS27;CISH;RBM18;CIRBP;FAM126B;ADRA2C;TERF2;PGF;DDX19A;DNAJC7;IVD;MXRA7;CEP63;PLA1A;PTAFR;TGFBRAP1;NOL9;RTF1;STK4;SKA2;TCEAL3;SLC38A7;RICTOR;TAC3;RDH13;IGF2BP2;BCL9L;SIVA1;LRRC28;RPRD2;TOR1B;TJAP1;NDC80;PSMC6;QPCT;GLOD5;RAD17;NOL10;CENPN;YPEL3;LIMS1;COX20
Nutritional deficiency, NEC C0267975 mouse GSE1776 sample 422	63/370	0.0599101	0.341936	0	0	1.25963	3.54574	NCKAP1;CDKN1A;SPARC;B4GALT1;ITGB5;TNC;ILK;LOXL1;ISLR;TUBB6;CSRP2;TUBB5;LAMP1;SCD2;FLOT2;ANXA8;PDGFRB;CDV3;ACTR2;PTGIS;TSC22D1;TPM4;GPX3;BGN;ANXA11;PCOLCE;DYNLL1;CKAP4;MYL4;MYH3;PRKAR1A;TNNT2;CASQ2;MFGE8;MYL9;ISCU;PLA1A;PPIC;IDI1;ACAT2;PORCN;PDLIM2;TSPAN9;NEK9;CAV3;IRX3;INHBB;COL1A1;FIG4;COL1A2;ACTC1;COL5A1;ARPC2;COL5A2;MGP;TSPAN17;TMEM119;FXYD6;SPRY1;PKIG;NES;CRLF1;TOMM6
Huntington's disease DOID-12858 mouse GSE9038 sample 718	63/371	0.0625887	0.35481	0	0	1.25546	3.4791	CDKN1C;ALAS2;KCNC2;WIPF3;UXT;MED12;ZMYM1;ING2;CSRP2;HMCN1;SBF1;JUNB;PAMR1;IER2;ZC3H10;ZFP654;MRPS27;DUSP1;LMO4;TSC22D2;ANXA11;CCNE2;MED20;IRF2;TRIM59;MVD;OPTN;MATN2;PPIC;DAP3;IDI1;SRC;DNAJC24;AARD;CYGB;LRP6;RASD2;SERPINB1A;PDLIM2;STX3;A2M;LRRC4B;PPP1R14C;INTS1;TIPARP;SRD5A1;GALNT2;RFTN1;BTBD6;NR4A2;PER1;CPEB1;SLC6A7;ZZZ3;CCPG1;LYPD6B;PPP1R1B;ZFP395;GNB4;UBE2O;NUP35;FXYD6;MAD2L1
B-cell chronic lymphocytic leukaemia/small lymphocytic lymphoma C0023458 human GSE8835 sample 194	63/372	0.0653542	0.368001	0	0	1.25133	3.41353	DDX47;PHF1;RPLP0;UBP1;GCC2;GIMAP4;HMGB1;RBPJ;NR3C1;UXT;TUBA1C;XPO1;JAK1;FNBP4;SRRM2;TSPYL2;BRD2;RNF44;DYNLT1;SCAF11;IFNGR1;ARMCX3;RBL2;PPM1A;DDX39A;MORF4L2;HECA;PHIP;HNRNPH3;SRSF5;RPL29;CD44;LUC7L2;DDX5;KDM3A;DDX24;DDX21;PIK3R1;HIF1A;PCNP;BLOC1S5;DPP8;RNF138;ATXN7;RPS27A;HNRNPA1;CNNM3;TBC1D15;RANBP2;OSBPL8;RPL41;AUTS2;NAP1L1;HIPK1;CYLD;PER1;STAG2;ARPC2;MKRN1;GNAS;HYOU1;TRIP12;TARDBP
Parkinson's disease DOID-14330 human GSE19587 sample 740	37/207	0.072171	0.403676	0	0	1.33419	3.5072	RPL30;DDX5;SPARC;RPL32;HBB;ATP1A3;HIGD1A;NDRG1;RPL6;RPS4X;TUBA1C;PPP2CB;GJA1;WDR6;APOD;MBP;RAC1;CCDC92;RPS27A;HNRNPA1;GPM6B;RPL41;NPM1;TSC22D1;STARD7;GPX3;APLP1;HUWE1;RPSA;TUBB4A;CLIP3;DYNC1LI2;GNAS;PMP2;MXRA7;MYL9;RAN
invasive ductal carcinoma DOID-3008 human GSE21422 sample 606	52/304	0.0757309	0.418239	0	0	1.26567	3.26616	SPARC;RPL32;RPL31;FHL1;HBB;ADM;LAMC1;NR3C1;PHB2;RPL6;RPS4X;FBL;GJA1;TUBB6;ENPP2;RPS13;GPX3;PLIN4;COL6A3;MXRA7;RPL29;MYL9;ISCU;MATN2;GYPC;EPAS1;RPL12;RPL11;SEMA3G;PIK3R1;ZBTB4;COX7A1;PDLIM1;NDN;APOD;METTL7A;A2M;RPS27A;EGR1;LUM;NEK7;CRIM1;G0S2;CYBRD1;FMO2;MFAP4;FABP5;GPAM;NFIB;EIF3L;MGP;EIF3D
Primary open angle glaucoma C0339573 human GSE4316 sample 284	40/227	0.076033	0.418239	0	0	1.31135	3.3788	SPARC;RPL32;TFRC;ITGB5;EPAS1;RPL12;RPLP0;PLOD2;THY1;HIF1A;NID2;TMEM263;TUBA1C;GJA1;TUBB6;CTSK;MFSD1;PAMR1;EDIL3;ANKRD13A;CTHRC1;CTSA;RPL41;PTGIS;GALNT1;BGN;RPSA;BTN3A2;DYNLL1;CKAP4;ASPN;COL1A1;COL3A1;COL1A2;COL5A1;ARPC2;COL5A2;COL6A3;MYL9;NOP10
Scleroderma C0011644 human GSE1724 sample 155	34/189	0.07627	0.418239	0	0	1.34439	3.45975	HIST2H2AA3;NNMT;CEBPD;RPL31;ELN;RPL12;RPLP0;RPL11;CHD4;IFIT1;RPS4X;PRDX2;GJA1;LAMP1;MDK;ENC1;QSOX1;RPS2;RPS27A;CTSA;RPL41;TSC22D1;WTAP;IFNGR2;G0S2;MT3;BST2;SLC7A5;MAFF;COL6A3;RPL29;MFGE8;SQSTM1;NFE2L1
muscular dystrophy DOID-9884 human GSE42806 sample 530	55/325	0.0811579	0.441947	0	0	1.24948	3.13788	B4GALT1;RPL32;CITED2;THUMPD2;LMOD1;PSIP1;RNF157;NUDCD2;GRB14;ZXDC;GATAD1;CHAMP1;IER5;SNAP29;SCYL1;SMARCC2;S100A1;TSC2;MTURN;SRRM1;MED25;RBMXL1;GINM1;RPL29;SLC29A2;NNMT;GYPC;CEBPD;KMT2C;RPL11;SEMA3G;COX7A1;RHOBTB1;COCH;SCAF8;PALMD;ATXN7;NRIP1;EMC3;APOD;EGR1;OSBPL8;JUN;MBD6;AUTS2;NIFK;TRAPPC5;FMO2;CFLAR;KLF2;MLLT10;ITCH;MGP;LAMTOR2;NOP10
Ulcerative Colitis C0009324 human GSE1710 sample 264	66/397	0.081647	0.441947	0	0	1.22352	3.06535	POP5;CPM;CITED2;C2CD2;GUCA1B;HJURP;CBLB;RBPJ;SIPA1L3;RYR3;AMOT;SENP5;MPC1;CHMP1B;GATAD1;ITGB8;ARL6IP4;SKP2;ENOPH1;PRND;TMEM8B;PLEKHJ1;MRPS27;CISH;RBM18;CIRBP;FAM126B;ADRA2C;TERF2;PGF;DDX19A;ADCY9;DNAJC7;IVD;CEP63;MXRA7;PLA1A;PTAFR;TGFBRAP1;NOL9;RTF1;STK4;SKA2;TCEAL3;SLC38A7;RICTOR;TAC3;RDH13;IGF2BP2;BCL9L;SIVA1;LRRC28;RPRD2;TOR1B;NDC80;TJAP1;PSMC6;QPCT;GLOD5;RAD17;CENPN;NOL10;YPEL3;LPIN3;LIMS1;CO…
Sickle Cell Anemia C0002895 human GSE9877 sample 109	35/197	0.0839419	0.445696	0	0	1.32406	3.28053	RPL30;NNMT;RPL32;RPL31;RPL12;RPLP0;DDX21;ADM;PLOD2;ENO1;HMGB1;RPL6;BLOC1S5;LARP1;MYC;IGF2BP2;RPS27A;RPS13;RPL41;NPM1;GALNT1;NEK7;CKAP4;ENAH;BMP4;PROCR;RCN1;COL1A2;COL5A1;PPA1;EIF3L;COL5A2;SNRPG;COL6A3;RPL29
Hypotensive episode C0520541 rat GSE2401 sample 388	45/261	0.0839695	0.445696	0	0	1.27732	3.16431	NFAT5;ARF1;ALAS1;TFRC;CITED2;MRPS11;RPL11;ODC1;HBB;ENO1;CXXC5;NID2;RPL6;SULT1C2;TUBA1C;MPC1;TP53INP2;RGD1311703;RPS2;GLUL;CGNL1;SNCA;CCT3;CAR2;PDHA1;PLLP;LMO4;GPX3;PRLR;IGF2R;RAB11B;COL1A1;BST2;SLC6A6;DDX19A;COL3A1;GATM;PRKAR1A;MORF4L2;GNB2;TPP1;SRSF5;CD24;TARDBP;PPIC
Atherosclerosis C0004153 human GSE420 sample 234	47/274	0.0843596	0.445696	0	0	1.26954	3.13914	RERE;PFKFB4;SPARC;B4GALT1;RPL32;FKBP15;CSF1;ITGB5;ELN;FHL1;ENO1;HMGB1;COX7A1;RPS4X;PDLIM1;PPP2CB;RGS5;GJA1;FRZB;ENC1;CPNE1;ZSWIM8;STK38L;IER2;RPS13;GABARAPL1;RPL41;DAPK2;PLK1;CRIM1;PPP2R5D;CHIT1;VCAN;PRKAR1A;MGP;MFAP2;GNAS;ITGA8;COL8A1;DNASE1;GAS6;MFGE8;INHA;MYL9;ST6GALNAC4;EMID1;MCM2
Obesity C0028754 human GSE474 sample 236	40/229	0.0844644	0.445696	0	0	1.29732	3.20622	RPL30;NNMT;RPLP0;RPL11;FHL1;VPS4A;HBB;HMGB1;RYR3;RPS4X;TRIM28;APOD;A2M;RPS27A;POLR2I;HNRNPA1;FNBP4;RPL41;ATP6V0B;CISH;DUSP1;RIOK3;TPM3;NAP1L1;DYNLL1;TM6SF1;TUFM;EEF1G;OXA1L;COL3A1;COL1A2;RCAN2;TNMD;MGP;GNAS;CASQ2;ADNP;NES;OPTN;ATF4
ALS (Amyotrophic Lateral Sclerosis) C0002736 human GSE833 sample 283	44/255	0.0857928	0.449876	0	0	1.27845	3.13963	CYFIP2;CDKN1C;ARF1;STMN2;DCAF8;ILK;ATP1A3;ENO1;THY1;HMGB1;RBPJ;NDRG1;RPL6;PDLIM1;PRDX2;STIP1;POLD1;STMN1;ENPP2;QSOX1;MBP;RPS27A;GLUL;IER2;GPM6B;YWHAH;NPM1;PTCH1;APLP1;BTN3A2;DYNLL1;ETV4;DNAJC7;CCNE1;PSME3;DMWD;RCAN2;CTDSP2;HNRNPA2B1;TAX1BP1;IRF5;MFGE8;ISCU;KPNB1
Type 1 diabetes mellitus C0011854 mouse GSE11 sample 178	50/294	0.0866456	0.451526	0	0	1.25658	3.0735	ARF1;BUB1B;GIMAP4;CHD4;LMNB2;YY1;RDM1;ENDOU;PPP2R1A;CPNE1;WDR5;EMB;SLC12A7;WDHD1;IFNGR1;HAUS4;AGTRAP;INMT;DDX19A;AKT1S1;MCM3;PLBD1;KDELR2;ZMYND11;RHNO1;SLC29A2;BCAT2;PRPS2;FECH;KMT2C;SDC3;EBI3;UBR1;STK4;LAGE3;MBTD1;GNA13;PDLIM2;RMND5A;E2F2;ANKRD50;PDHA1;RCC2;NR1H2;IMMT;GTF2H4;KLF2;POU6F1;FBXL12;YPEL3
Primary open angle glaucoma C0339573 human GSE2705 sample 257	43/249	0.0876583	0.453983	0	0	1.27963	3.11502	PTGER4;SEMA5A;CEMIP;DOCK4;OLFML2B;GYPC;CITED2;C2CD2;FHL1;LPAR1;HTR2B;PSIP1;XPC;ADM;AHR;IFIT1;TFPI;PPL;NDRG1;NID2;PCMTD2;CYP26B1;ZIC1;ENPP2;SLC16A6;BBX;LTA4H;METTL7A;GLUL;SMAD3;PLA2G4A;BTN3A2;PDGFRL;ASPN;CDC25B;BMP4;CCNG2;RCAN2;IRF2;HECA;PDE5A;ISCU;CUL4B
Duchenne muscular dystrophy DOID-11723 human GSE6011 sample 674	41/237	0.0915196	0.468879	0	0	1.28219	3.06598	IDI1;ALAS1;CITED2;FHOD1;ZFAND5;LMOD1;HBB;PIK3R1;RHOBTB1;SYNE2;PDLIM1;PDLIM2;PLN;DNAJB6;MPZ;GRB10;DMD;EIF4EBP3;GLUL;IER5;PPARGC1A;CBX7;UBE2B;STARD7;NEK7;G0S2;IMMT;INHBB;RAD23A;LRPPRC;VEGFA;CHIT1;PTP4A1;CLIP1;H1F0;SUCLA2;PPIF;OSBPL1A;DLD;OPTN;SLC29A2
Sendai virus infection C1319860 mouse GSE2935 sample 336	55/328	0.0922788	0.468879	0	0	1.23553	2.94419	CDKN1C;ISCA1;ALAS1;CSF1;RRP1;AKAP8L;ANTXR2;IFI30;PHB2;RPL6;MED12;GJA1;TRIM28;TMED3;YWHAH;CD52;GABARAPL1;ATP6V0B;PTGIS;TSC22D1;CD93;ANXA3;BGN;MATK;RABGGTA;RBMXL1;PRKAR1A;TBL1XR1;MCM3;VOPP1;PLBD1;KDELR3;MFGE8;DAGLB;HBEGF;PTGER4;ZFP148;CEBPD;RGS16;EMC6;CCT5;IVNS1ABP;CDT1;XRCC6;NPM1;STK11IP;NICN1;NAP1L1;AZIN1;PUM2;COL1A2;TCN2;FABP5;COL5A2;EIF3D
Parkinson's disease DOID-14330 human GSE19587 sample 1080	30/167	0.0924415	0.468879	0	0	1.34157	3.19451	IDI1;RPL30;SPARC;SETD3;RPL32;LPAR1;HBB;HIGD1A;NDRG1;RYR3;RPS4X;TUBA1C;GJA1;MBP;APOD;RAC1;RPS27A;HNRNPA1;GPM6B;RPL41;STARD7;GPX3;APLP1;RPSA;TUBB4A;DYNC1LI2;VOPP1;PMP2;OSBPL1A;MYL9
Diamond-Blackfan anaemia DOID-1339 human GSE14335 sample 472	38/218	0.0927699	0.468879	0	0	1.29383	3.07624	CEBPD;SEMA3D;FHL1;TNC;HTR2B;WFDC1;SLC1A4;PPL;COX7A1;USE1;SEL1L3;PCMTD2;C1QTNF3;OLFML3;TMEM204;ZIC1;HOXC4;PTGIS;ANXA3;IL15;EYA2;BGN;DDX10;PYCR1;GGH;INHBB;LAMB1;GTF2H3;ASPN;SLC7A5;MFAP4;ACTC1;IL7;RCAN2;NOX4;COL4A5;KDELR3;CRLF1
Neurofibromatosis DOID-8712 mouse GSE1482 sample 665	56/335	0.094071	0.469795	0	0	1.23095	2.9096	ARF1;ELN;ZFAND5;STMN3;TUBA1C;GJA1;ZMIZ2;ZIC1;DIP2B;RAC1;KIFAP3;TMED7;ACTR2;GABARAPL1;ATP6V0B;TSC22D1;LMO4;SSU72;SCAMP1;DYNLL1;PJA1;GAP43;MORF4L2;ERH;SRSF5;ARHGEF7;SNRPA;DAP3;KMT2E;GRIA2;CSTF2;NREP;PDHB;PCNP;RMND5A;HNRNPDL;TSPAN9;TSPAN7;TMEM129;MBP;RABAC1;GPM6B;UBQLN2;SMAD4;PDHA1;UBE2B;IGF2;AP3D1;MT3;PSMC6;TEF;NFIB;TMEM119;PDCD4;RPL22L1;NOP10
invasive ductal carcinoma DOID-3008 human GSE5764 sample 626	56/335	0.094071	0.469795	0	0	1.23095	2.9096	POP5;COL16A1;C2CD2;FHL1;MRFAP1;ADM;SAT2;ITGAE;TUBB6;WDR6;ANXA8;EIF2B1;IER2;CDK5RAP3;RBM5;TSTD1;TSC22D1;ANXA3;DUSP1;GPX3;CIRBP;SUMF1;EEF1G;PLIN4;PLBD1;SRSF5;MYL9;ATF4;EXOC1;NNMT;MAOA;GTF3C6;SEMA3G;PTN;VTCN1;NDRG1;DNAJB2;WIF1;CRNDE;EIF4H;APOD;HNRNPA1;EGR1;AUTS2;CCDC12;LAMB3;G0S2;INHBB;ACSF2;FABP5;GPAM;EIF3L;CDC16;MAFF;MGP;CD24
Escherichia coli infection of the central nervous system C1320188 mouse GSE3253 sample 341	39/225	0.0955615	0.474415	0	0	1.28505	3.01728	ARF1;NRN1;DDX3X;STAU2;STMN2;MRFAP1;NREP;HBA-A1;HMGB1;CXXC5;ELAVL2;SOX2;NUAK1;LAMP1;SESN3;PPP2R1A;STMN1;ENC1;KIF5A;ZIC1;MBP;RAB6A;ZC3H15;SRRM2;EGR1;CAR2;OSBPL8;RPL41;DUSP1;PLLP;ATP2B1;FAM126B;DYNLL1;SLCO1C1;EEF1G;NSFL1C;GAP43;PSMA4;GNB2
Cushing Syndrome C0010481 human GSE4060 sample 1	48/284	0.099069	0.486075	0	0	1.24689	2.88274	CDKN1C;ALAS1;EPAS1;RPLP0;WFDC1;HBB;PHB2;CYP17A1;IRF2BPL;TUBA1C;PPP2R1A;OLFML3;KCNN2;APOD;RPS2;A2M;NDEL1;SRRM2;CTSA;EGR1;GABARAPL1;RPL41;GPX3;SSR2;BGN;MRPL49;G0S2;DYNLL1;TUBB4B;PTRHD1;PNRC1;SRRM1;FOSL2;BST2;NR4A2;EEF1G;H19;ARMCX2;GPAM;MGP;PPIF;GNAS;RPL29;DANCR;MYL9;ISCU;NOP10;ATF4
pancreatic intraductal papillary-mucinous adenoma DOID-7851 human GSE19650 sample 608	48/284	0.099069	0.486075	0	0	1.24689	2.88274	PTGER4;SPARC;NNMT;KLK1;COL14A1;HIF1A;RPL6;PCDH17;IRF2BPL;PDLIM1;RGS5;GJA1;LGALS2;NUAK1;CSRP2;OLFML3;CTSK;APOD;METTL7A;RPS2;RPS13;SYBU;CTHRC1;EGR1;DUSP1;LUM;ANXA4;BGN;CRIM1;CYBRD1;NAP1L1;LAMB1;ASPN;COL1A1;EEF1G;COL3A1;VCAN;COL1A2;TDP2;DDIT4;COL5A2;MGP;GNAS;COL8A1;COL6A3;MXRA7;RPL29;TMEM45A
Down syndrome DOID-14250 human GSE19681 sample 1065	45/265	0.101339	0.49361	0	0	1.2538	2.87031	DAZAP2;IDI1;DNMT1;DDX5;KDM3A;COL11A1;RGS16;RPLP0;AHR;GATA2;CXXC5;PDLIM1;SCAF8;MPC2;CRNDE;RICTOR;SF3B1;IER2;RPS13;RAB8B;UPF2;BRD2;CRBN;ANXA3;RCC2;RPP40;CIRBP;NAP1L1;AZIN1;NET1;SLC7A5;IGSF10;SFPQ;ARPC2;PPA1;EIF3L;HYOU1;RNPS1;MXRA7;PSMG2;CD44;ISCU;NOP10;ATF4;SNRPB
Neurological pain disorder C0423704 rat GSE15041 sample 356	61/370	0.102545	0.49361	0	0	1.21072	2.75736	TOP2A;CDKN1C;GIMAP4;LOXL1;CD1D1;CSRP2;CAPN6;PTTG1;CTSK;NUF2;ARL16;ANXA8;IL13RA2;CCDC51;CDV3;TGIF2;GPX3;CLEC11A;SLC51A;SYPL2;DDX52;TC2N;ADRA2C;ASPN;MYL4;CCNA2;SLCO1C1;HPDL;DEPDC1B;MYH3;FNDC1;ASPH;TMEM138;CKS2;COL8A1;ITGB1BP2;ANGPTL1;EMID1;BOD1L1;SRPX2;PDLIM2;NACC2;NACC1;CCDC181;BUB1;NFE2;CDT1;CAV3;RFTN1;G0S2;PRSS35;KAZALD1;BST2;CENPE;MFAP4;PRC1;TMEM119;LCN2;CDK1;SPRY1;CCNJL
Schizophrenia C0036341 human GSE12654 sample 226	54/324	0.102546	0.49361	0	0	1.22631	2.79286	OTUD4;NCKAP1;ARF1;CLSTN3;PPP2R1A;STMN1;ENC1;CPNE1;ENPP2;GLUL;TSPYL2;CCT2;ANKRD46;SLC30A3;APLP1;LANCL1;CIRBP;TSC2;PPP2R5D;SENP3;CLIP3;PREPL;GAP43;MAF;PRKAR1A;VOPP1;RPL29;SNRPB;OTUB1;GRIA2;IDI1;NRXN1;ATP1A3;NREP;SRI;ARPP19;NCALD;PRDX2;DPP6;EPB41L3;APOD;GPM6B;GABBR1;NPM1;TUBB4B;TUBB4A;PUM2;FKBP1A;GNAS;HYOU1;RNPS1;COPE;RNF187;R3HDM2
anemia DOID-2355 human GSE4619 sample 792	52/311	0.102958	0.49361	0	0	1.23096	2.7985	TCERG1;RPL30;RPL32;MRFAP1;HMGB2;IFI30;NR3C1;BZW1;RPL6;IRF2BPL;RPS4X;TUBA1C;RB1CC1;RAC1;IER2;KLF13;TSC22D1;DUSP1;ARRDC2;HAUS4;SLC7A5;DDIT4;SIK1;SRSF6;PTGER4;DDX5;PCNA;UHRF1;RPL11;TYMS;CXXC5;HIF1A;GNA13;RNF138;NRIP1;EIF4H;HNRNPA1;SRSF11;MCL1;EGR1;TIPARP;CBX3;NAP1L1;ISG20;NR4A2;EIF3L;HNRNPA2B1;MAFF;GNAS;CD24;EIF3D;EZH2
Protozoan Infection C0033740 human GSE2077 sample 239	45/266	0.106031	0.50494	0	0	1.24805	2.80066	CARS;RPL30;RPL32;RPL31;PHF1;RPL12;HDLBP;PLOD2;CHD4;SLC3A2;ENO1;EPRS;IFI30;PHB2;PPL;NDRG1;CDC20;PRDX2;TRIM28;PTTG1;POLR2A;MDK;RAD21;NRIP1;FLOT2;RPS2;RABAC1;CCT7;POLR2I;UBE2C;PLK1;CRIM1;VEGFA;TUFM;EEF1G;CTDSP2;DDIT4;RPL29;EIF3D;SNRPA;ATF4;CDKN3;RNF187;BCAT2;R3HDM2
osteoarthritis DOID-8398 human GSE16464 sample 751	61/371	0.106525	0.50494	0	0	1.20674	2.70235	SRP19;CDKN1A;RPL31;ELN;FHL1;ITGAE;PHB2;LOXL1;UXT;CSRP2;CTSK;RSPO3;DYNLT1;GPX3;IFNGR2;GPX7;PCOLCE;DYNLL1;ASPN;DPM1;PTP4A1;RCN1;PSMA4;PPA1;DDIT4;ERH;RPL29;GAS6;MYL9;ISCU;ATF4;PPIC;CEMIP;NRN1;GTF3C6;RPL12;ODC1;THY1;THBS3;PDLIM2;OLFML3;NDN;RABAC1;GPM6B;CTHRC1;OST4;MTX1;PLA2G2A;IGF2;FMO2;H19;MFAP4;ARPC2;CDK4;MFAP2;TMEM119;RPL22L1;PSMG2;EIF3D;NOP10;RAN
Senescence C0001792 mouse GSE5078 sample 331	51/307	0.114413	0.538944	0	0	1.22121	2.6475	CYFIP2;ARF1;MTCH2;RNF14;CTNND2;MRPS12;ZFAND5;STMN3;SOX2;TUBB5;LAMP1;RAC1;BOK;YWHAH;ATP6V0B;SLC30A3;DYNLL1;RANGAP1;MLF2;CACNB3;GAP43;PPA1;MORF4L2;CTDSP2;MMP17;SBDS;MFGE8;SRSF6;ATF4;UNC119B;HDAC5;AGAP3;NREP;KALRN;CPLX1;GNG3;NDN;RPS2;PDHA1;RNGTT;YIPF3;H1F0;FABP5;CCNG2;GNB2;RNPS1;TRIM37;FAM98A;TMEM9B;YPEL3;RAN
systemic lupus erythematosus DOID-9074 human GSE55447 sample 1079	54/327	0.115681	0.538944	0	0	1.21262	2.61553	PRDM5;HBB;PCMTD2;EPM2AIP1;SULT1C2;GNGT2;AKAP11;ENC1;KDM6A;UNC5CL;GPX7;OCRL;ABCC9;PGM2L1;SLC7A5;SFPQ;PLBD1;HECA;TARS2;PHIP;HDAC4;KANK1;PFKFB4;KLK1;ABCB6;EBI3;NOLC1;ZBTB42;CST7;GPR153;RAB20;TCEAL3;SWI5;TMEM129;RHPN1;STK38L;PLXNA1;PIP5K1C;AUTS2;TIPARP;PBDC1;TMEM132A;GATC;HPS6;GTF2H4;TUBB4A;PTRHD1;U2SURP;BYSL;GSTA3;FBXL3;PLXNB1;CIAPIN1;NOX1
Senescence C0001792 human GSE1572 sample 408	52/314	0.116419	0.538944	0	0	1.21665	2.61647	CYFIP2;RPL31;PITPNA;RPLP0;STMN2;IFIT1;ELAVL2;PPP2R1A;ENC1;ENPP4;YWHAH;TSPYL2;PDHX;ACTR2;GABARAPL1;ANKRD46;LMO4;LANCL1;CIRBP;DYNLL1;GTF2F1;RUNDC3A;MLF2;TUBB2B;PREPL;GAP43;PRKAR1A;ISCU;GRIA2;IDI1;HLF;NRXN1;TGFBRAP1;ABCB8;THY1;NREP;ARPP19;NCALD;CAMKK2;GRIN2A;RPS2;RPL41;NPM1;UBE2C;PRG2;SMARCA2;FKBP1A;DLG4;RCAN2;GNAS;PKIG;RAN
autism spectrum disorder DOID-0060041 human GSE62632 sample 1036	50/301	0.117087	0.538944	0	0	1.22103	2.61891	CPM;ELN;TNC;CBLB;GCC2;SESN3;TRPS1;RB1CC1;ENPP2;HMCN1;RAC1;JARID2;LMO4;TMEM255A;NOG;PLA2G4A;PGM2L1;TGFBR1;ETV6;VCAN;FNDC1;IRF2;SIK3;BCAT1;SOS1;PRPS2;LAMA2;ZBTB44;RNF214;FAM172A;FCHO2;NRIP1;TSPAN5;ANKRD50;SKIL;FNIP2;SLC38A5;EYA2;IRX3;CFLAR;SMARCA2;VEGFA;MFAP4;LRCH2;NFASC;FAP;CCPG1;RAD17;FAM171B;CLUAP1
prolactinoma DOID-5394 human GSE36314 sample 636	71/440	0.117323	0.538944	0	0	1.18015	2.52886	NCKAP1;CITED2;ZFAND5;STMN2;TNC;HMGB2;HBB;ADM;PLOD2;BMI1;NR3C1;SYNE2;AMOT;NR3C2;GJA1;MDK;MPC2;TLK1;JUNB;GLUL;IER2;SH3GL2;GABARAPL1;TSC22D1;DYNLT1;STARD7;ANXA3;LMO4;ANXA4;DYNLL1;TUBB2B;DDIT4;COL4A5;ATF4;CDS1;KANK1;IDI1;KDM3A;NNMT;CEBPD;DCUN1D4;CREBL2;PTN;ATP2C1;HIF1A;PPL;COX7A1;GHRHR;EXTL2;RMND5A;CNR1;EXOSC8;GPC3;APOD;METTL7A;GPC4;RPS27A;SRSF11;CRIM1;INHBB;BLCAP;PNRC1;NR4A2;GH1;SH3YL1;TDP2;RCAN2;MA…
APECED - Autoimmune polyendocrinopathy-candidiasis-ectodermal dystrophy C0085859 mouse GSE85 sample 6	55/334	0.117553	0.538944	0	0	1.20853	2.5873	CDKN1C;CDKN1A;CXCL9;CITED2;CHD4;CALML4;TUBA1C;GJA1;TUBB6;ZMIZ2;SCD2;CPNE3;RAC1;IER2;SMARCC1;TSC22D1;DUSP1;DYNLL1;RAD23B;TWSG1;PPA1;EWSR1;PRKAR1A;GPD2;DDIT4;CKS2;MFGE8;SRSF6;TMEM45A;KLK1;ODC1;ALOX15;NREP;HIF1A;MUC1;U2AF2;AMELX;CMTM8;RPL41;JUN;SMAD4;PDHA1;CSNK1A1;AMFR;IGF2;KRT10;H19;GATM;FABP5;ARPC2;TMEM119;UBAP2;TRIM37;FAM98A;RAN
HIV encephalitis C0276548 human GSE3489 sample 2	42/249	0.118821	0.541797	0	0	1.24331	2.64843	CARS;CDKN1A;RPL31;RGS16;HBB;ATP1A3;NRXN2;THY1;NREP;PPL;NCALD;CAMKK2;NUAK1;PPP2R1A;STMN1;TSPAN7;ENC1;MBP;GLUL;YWHAH;GABBR2;GABBR1;RNF44;SLC30A3;S100A1;LANCL1;LMTK2;TUBB4B;SMARCA2;RUNDC3A;FOSL2;VEGFA;TUBB2B;PREPL;GAP43;PRKAR1A;MORF4L2;GNAS;HYOU1;ERH;BCL2L2;OTUB1
skin squamous cell carcinoma DOID-3151 human GSE45164 sample 657	49/295	0.119835	0.543468	0	0	1.22085	2.5902	SEMA5A;FHL1;STMN2;LMOD1;LOXL1;ISLR;PAMR1;TSPYL2;TSC22D1;SOX13;CIRBP;EMP2;PDGFRL;ARMCX2;TNMD;CRY2;COL4A5;SIK1;MXRA7;MYL9;TP53;EMID1;PTGER4;HDAC5;MEGF6;HLF;VTCN1;NUAK1;DPP6;PDLIM2;FRZB;TSPAN7;NDN;APOD;DMD;GPC4;ZSCAN18;TBC1D16;PTCH1;CYBRD1;INHBB;ACSF2;NR4A2;MFAP4;NFIB;EIF3L;MGP;FXYD6;FBXL7
Cardiomyopathy C0878544 human GSE5406 sample 88	51/309	0.123996	0.559315	0	0	1.2116	2.52922	CDKN1A;CITED2;RNF14;CLTB;SYNE2;FGF7;BCL7B;QSOX1;GLUL;TSPYL2;CDV3;CCT2;CERS6;DUSP1;GPX3;VPS13D;REV1;GLRX2;RANGAP1;EPN3;CLIP1;DDX39A;SLCO4A1;SIK1;SOS1;ATF4;SNRPB;TMEM45A;BLM;NNMT;CEBPD;PPL;STIP1;RHOT1;NACC2;NT5DC2;APOD;NCAM1;EMC6;RABAC1;COA4;XRCC4;KCNIP2;PLA2G2A;CRIM1;G0S2;DLG1;MAFF;CALU;GTF2IRD1;BCL2L1
Uterine leiomyoma C0042133 human GSE593 sample 16	54/330	0.12987	0.582678	0	0	1.19923	2.44789	CITED2;FHL1;LMOD1;HBB;TUBA1C;TUBB6;LAMP1;MYC;ENPP2;RAC1;GLUL;JUNB;IER2;TSC22D1;DUSP1;GPX3;PCOLCE;LMBRD1;PRKAR1A;SIK1;MXRA7;SRSF5;GAS6;MFGE8;MATN2;DDX5;CEBPD;EPAS1;ODC1;NDRG1;PAPSS1;PDLIM1;PPP2CB;PLN;APOD;RPS2;A2M;MCL1;EGR1;RPL41;JUN;ST13;TIPARP;CYBRD1;TUBB4B;KLF2;VEGFA;KLF6;TMEM158;HNRNPA2B1;MAFF;GNAS;FXYD6;SPRY1
Dystonia C0393593 human GSE3064 sample 329	52/317	0.130976	0.584515	0	0	1.20266	2.4447	ARF1;RPL32;CELF1;STMN2;HBB;RGS5;AKAP11;ENC1;RAC1;GLUL;SH3GL2;YWHAH;ACTR2;LMO4;KCNAB2;SCAMP1;RUNDC3A;PJA1;GAP43;MAP1A;SPECC1L;MXRA7;ZMYND11;GRIA2;NRN1;HLF;EPAS1;GPR88;THY1;ARPP19;COCH;CAMKK2;DPP6;GNG3;WIF1;TSPAN7;MAPK1;APOD;SCN3B;HNRNPA1;SNCA;GABBR2;GABBR1;ARPP21;PUM1;GPR6;BLCAP;TUBB4A;FKBP1A;GNAO1;PDE10A;RCAN2
adrenoleukodystrophy DOID-10588 human GSE34309 sample 864	55/338	0.136694	0.60018	0	0	1.19116	2.37043	HIST2H2AA3;RAB3B;CDKN1A;MSTN;CITED2;TM7SF3;CDC14B;FGF7;CYP26B1;MYC;ZIC1;CPNE1;CPNE3;ENPP4;CCDC92;IL13RA2;PAMR1;CTSC;RAB8B;RNF44;IL15;SLC35G2;DYNC1LI1;SLC7A5;CLIP1;COL4A5;IL6ST;NFAT5;MAOA;SDC3;STC1;TFPI;EHBP1;TTBK2;PDLIM1;PALMD;NTF3;TSPAN5;EGR1;GABBR2;JUN;TIPARP;FZD6;CRIM1;INHBB;CPPED1;BST2;PPFIBP1;TMEM158;ACTC1;MAFF;PNPLA3;PDCD4;PKIG;CUL4B
Hypertrophy C0020564 rat GSE739 sample 57	48/292	0.138406	0.60018	0	0	1.20544	2.38384	RAB3B;ALAS2;SPARC;SYS1;PSMD11;MAOA;FBLIM1;ELN;RPLP0;CUL2;COX4I2;VPS4A;HBB;PDHB;TUBA1C;AKAP11;MPC1;RGD1309779;FLOT2;LOC100134871;LTA4H;PRKACA;MAPK4;YWHAH;NCOA1;EGR1;PDHA1;EIF2B2;PPIL2;LUM;NEK7;G0S2;UBE2G2;TUFM;LENEP;MYL4;H19;KLF6;ACTC1;PRKAR1A;DLG4;TNNT2;IVD;MORF4L2;CALU;DNASE1;SLC29A2;TNRC6B
Senescence C0001792 rat GSE3531 sample 167	48/292	0.138406	0.60018	0	0	1.20544	2.38384	RAB5B;PCNA;DDX3X;RGD1565784;RPL31;RPLP0;COX4I2;MRFAP1;PTN;PDHB;ATP2C1;PHB2;PAPSS1;RPS4X;ZMYM3;MPC1;CNR1;STMN1;FLOT2;RBBP7;RPS27A;SRSF11;PAIP1;YWHAH;EGR1;EIF5B;SSB;DCAKD;TXNL1;DYNLL1;AZIN1;RAB11B;FKBP1A;PTP4A1;TMEFF1;TOM1L2;DYNC1LI2;RRAGA;AFTPH;TUBB2B;GAP43;PSMA4;FABP5;MORF4L2;HNRNPA2B1;PPIF;PPID;SLC25A14
testis seminoma DOID-5842 human GSE8607 sample 623	56/345	0.138509	0.60018	0	0	1.18765	2.34777	HIST2H2AA3;ARF1;SPARC;SETD3;HMGB2;HBB;TPGS2;LAMP1;PTTG1;RUVBL2;MPC2;KIFAP3;TLE4;CCT2;TSC22D1;DYNLT1;DESI2;CIRBP;DYNLL1;PIAS2;SLC7A5;RRAGA;AGPS;CKS2;ISCU;PRPS2;KDM3A;HSPA4L;ODC1;GMPS;TTK;STIP1;EPB41L3;USP1;CCT7;POLR2I;PMS1;DR1;EIF2B2;NUP155;SPAG5;TIPARP;ODF2;UPF3A;INHBB;KRT10;TUBB4B;HIPK1;SMARCA2;ARPC2;GNAS;TRIP12;TRIM37;COPE;RAN;CDKN3
lung cancer DOID-1324 mouse GSE14277 sample 615	59/365	0.138778	0.60018	0	0	1.18186	2.33402	DAZAP2;ALAS2;SPARC;BMPR2;DDX3X;FHL1;GIMAP4;AHR;ANTXR2;PTTG1;STMN1;PRX;ANKRD13A;PDGFRB;CD52;PTGIS;CD93;DUSP1;GPX3;BGN;EMP2;PCOLCE;PALD1;INMT;RIPPLY3;CTDSP1;ITGA8;COL6A3;PDE5A;MFGE8;CALCRL;EPAS1;SEMA3G;ADRB1;NREP;GATA2;SLC9A3R2;RAP1A;OLFML3;TMEM204;TSPAN7;SCN3B;CAR2;NEK9;JUN;G0S2;FMO2;SMAD6;BMP6;KLF2;VEGFA;TBX2;FKBP1A;MFAP4;TPPP3;TCN2;FABP5;GNB2;PDCD4
Parkinson's disease DOID-14330 human GSE7621 sample 940	59/365	0.138778	0.60018	0	0	1.18186	2.33402	RET;NCKAP1;RPL30;SCOC;STMN2;MRFAP1;HBB;NUCKS1;ELAVL2;TUBA1C;RGS5;CCDC92;KIFAP3;ENOPH1;S100A1;GPX3;TMEM255A;APLP1;LANCL1;CIRBP;RPSA;DYNLL1;ASRGL1;PGM2L1;NME1;CLIP3;DYNC1LI2;TUBB2B;ARMCX2;MAP1A;SBDS;CERCAM;PMP2;ERH;PFDN2;BCAT1;OPTN;ISCU;PSMD14;RPL11;PTN;HIGD1A;ENHO;GNG3;TCEAL3;TP53INP2;APOD;RAB6A;POLR2I;HNRNPA1;SNCA;RPL41;CMTM5;EXOC6B;TUBB4B;BLCAP;FABP5;RCAN2;TSR2
Spinal Muscular Atrophy, Infantile C0043116 mouse GSE3075 sample 126	29/168	0.139563	0.600479	0	0	1.27758	2.51585	ALAS2;SPARC;CLSTN3;KCNA1;LPAR1;THY1;NDRG1;CPLX1;LAMP1;STMN1;ENPP2;EIF4H;MBP;APOD;GLUL;GPM6B;CAR2;GABARAPL1;DESI1;APLP1;KCNAB2;TUBB4A;TPPP3;RCAN2;GNAS;RHOU;SQSTM1;ISCU;YPEL3
Adenocarcinoma of lung C0152013 human GSE1987 sample 431	52/319	0.141292	0.603437	0	0	1.19351	2.33561	SPARC;FHL1;HBB;LAMC1;PHB2;MRC2;DMBT1;ENPP2;JUNB;RPS13;CTSC;YWHAH;PDGFRB;CD52;DUSP1;TPM3;GPX3;EMP2;PCOLCE;RRAGA;PRKAR1A;CLDN18;SIK1;MFGE8;MYL9;HBEGF;IDI1;DDX5;GYPC;CEBPD;COX7A1;PDLIM1;WIF1;EPB41L3;GPC3;APOD;LTA4H;METTL7A;MCL1;CBX7;LUM;CRIM1;G0S2;INHBB;SORBS3;NR4A2;PER1;MFAP4;KLF6;ARPC2;MAFF;NFE2L1
Nephroblastoma C0027708 human GSE2712 sample 418	67/419	0.141689	0.603437	0	0	1.16693	2.28032	SPARC;RPLP0;HBB;PLOD2;CBLB;LAMC1;RPL6;PNN;XPO1;MPC2;THSD7A;RAC1;IER2;RPS13;CTSC;BRD2;TSC22D1;LMO4;ANXA4;CIRBP;PCOLCE;HAUS2;EEF1G;PSMA3;VCAN;LMBRD1;PSMA4;CTDSP1;DDIT4;COL4A5;COL6A3;SRSF5;MXRA7;ATF4;MATN2;PRPS2;FBN2;LAMA5;DDX5;LRRC17;ODC1;NREP;PTN;NDRG1;RHOBTB1;PCDH17;HNRNPDL;OLFML3;NRIP1;GPC3;RBBP7;RPS27A;RAB11FIP2;IVNS1ABP;LAMB1;BLCAP;COL1A1;SH3YL1;COL3A1;COL1A2;EIF3L;HNRNPA2B1;COL5A2;GNAS;SPATS2…
Parkinson's disease DOID-14330 human GSE6613 sample 788	53/326	0.143228	0.605316	0	0	1.18974	2.31204	DAZAP2;RPL30;ALAS2;RPLP0;ZFAND5;SLC4A1;GIMAP4;ENO1;IFI30;PHB2;RPS4X;XPO1;TATDN2;PMPCB;RPS13;JAK1;CAST;RPSA;TERF2;CDC25B;EEF1G;PPM1A;CHMP3;RPL29;ATF4;EPB42;FECH;RPL12;RPL11;ODC1;DDX21;NDRG1;RAP1A;EIF4H;TSPAN5;PLEK2;AHSP;LTA4H;RPS2;IGF2BP2;HNRNPA1;SNCA;CTSA;ST13;RIOK3;NAP1L1;PNRC1;KLF2;MKRN1;GNAS;TCEA1;ESYT1;EIF3D
autism spectrum disorder DOID-0060041 human GSE25507 sample 1021	56/346	0.143573	0.605316	0	0	1.18349	2.29704	DAZAP2;CHIC2;RPL30;SPARC;MRFAP1;IFI30;RPL6;IRF2BPL;RPS4X;TUBA1C;LGALS2;LAMP1;MFSD1;CPNE3;RAC1;RPS13;ACTR2;RNF44;STARD7;DUSP1;IFNGR1;DYNLL1;MPEG1;VCAN;LMBRD1;VAMP7;PPA1;PRKAR1A;SLBP;DDX5;CAB39;RPL12;RPL11;ODC1;HIF1A;PDLIM1;BLOC1S5;RAB11FIP1;EIF4H;LTA4H;HNRNPA1;SF3B1;NEK7;NAP1L1;IGF2R;PNRC1;CPPED1;FKBP1A;STAG2;PSMC6;TDP2;EIF3L;GNAS;TPP1;FBXL5;SMAP2
Diabetic Retinopathy C0011884 rat GSE1979 sample 189	42/254	0.1474	0.618341	0	0	1.21363	2.32363	RPL30;ARF1;DDX3X;RPL31;PDE1B;RPL12;PITPNA;COX4I2;MRFAP1;ENO1;HIGD1A;USE1;RPS4X;TUBA1C;CSRP2;MPC1;STMN1;RGD1309779;ARL6IP4;FGFBP3;GLUL;JUNB;EGR1;CAR2;JUN;TSC22D1;DUSP1;LOC257642;SOX13;CSNK1D;RPSA;GRIN2C;TUBB4B;NME1;VEGFA;RAB11B;GNAO1;EEF1G;COL2A1;PRKAR1A;EXOC6;BCAT1
Senescence C0001792 rat GSE854 sample 161	51/314	0.150133	0.623574	0	0	1.18821	2.25312	CYFIP2;ARF1;MTCH2;DOCK9;CNRIP1;COX4I2;MRFAP1;ENO1;RPL6;TUBA1C;TUBB5;PPP2R1A;MPC1;SLC12A7;YWHAH;CCT3;TSC22D1;CACNA2D1;DCAKD;RPSA;TUFM;TMEFF1;TOM1L2;ADAM18;RRAGA;TUBB2B;GAP43;MORF4L2;NRN1;NAA20;VPS4A;THY1;HIGD1A;PRDX2;PPP2CB;CNR1;NDN;RPS2;RABAC1;RAB6A;SNCA;EGR1;GABBR2;RPL41;LOC257642;GGH;NR4A2;FABP5;GNB2;EIF3D;TOMM6
RA (rheumatoid arthritis) C0003873 human GSE1919 sample 110	51/314	0.150133	0.623574	0	0	1.18821	2.25312	RERE;RPL30;CDKN1A;RPL32;RPL31;FHL1;LMOD1;HBB;ADM;RPS4X;FBL;MYC;GLUL;JUNB;IER2;SREBF1;GABARAPL1;GPX3;CIRBP;EEF1G;DDIT4;MYL9;SNRPA;ATF4;HBEGF;NNMT;GYPC;CEBPD;MAOA;RPL12;RGS16;DDX21;PPL;COX7A1;TSPAN7;APOD;METTL7A;HNRNPA1;EGR1;RPL41;PLA2G2A;G0S2;INHBB;SORBS3;MT3;FOSL2;VEGFA;PER1;MAFF;SPRY1;NFE2L1
Obesity C0028754 rat GSE1813 sample 15	46/281	0.150966	0.623944	0	0	1.19923	2.26738	ALAS2;TTYH3;FECH;RPL31;ELN;RPL12;RPLP0;ALOX15;TNC;PTN;RT1-DB1;IFI30;RPL6;RPS4X;FRZB;CTSK;LOC100134871;RAC1;RPS27A;GLUL;RPS13;CTSA;ARL11;TPM4;LUM;BGN;PRSS35;RPSA;PCOLCE;COL1A1;NET1;EEF1G;SLC6A6;MFAP4;COL3A1;CD4;COL1A2;FNDC1;FABP5;PIK3IP1;CTDSP2;COL5A2;RT1-BA;RT1-BB;IL6ST;YPEL3
[truncated: 636 more rows]

## Sheet: Disease Perturb. GEO up
Term	Overlap	P-value	Adjusted P-value	Old P-value	Old Adjusted P-value	Odds Ratio	Combined Score	Genes
[truncated: 839 more rows]
